# Supplementary material for: DArT-based evaluation of soybean germplasm from Polish Gene Bank
Source: BMC Res Notes. 2021 Aug 30;14:343. doi: 10.1186/s13104-021-05750-1 (PMC8404325; doi:10.1186/s13104-021-05750-1)
Supplement: Supplementary file 1 — Additional file 1. Passport data. [file 13104_2021_5750_MOESM1_ESM.xlsx]

## Sheet: passport data
Additional file 1: Passport data
No.	Institute project number (IHARNUMB)	accession number (ACCENUMB)	Accession name (ACCENAME)	country of origin (ORIGCTY)	Institute code (INSTCODE) / Institute name	Genus (GENUS)	Species (SPECIES)	Acquisition date (ACQDATE)	Donor institution code (DONORCODE) / Donor institute name (DONORNAME)		Type of germplasm storage (STORAGE)*	Biological status of accession (SAMPSTAT)
1	1S	-	ABELINA	AUT	POL003; Plant Breeding and Acclimatization Institute; Blonie, Radzikow near Warsaw	Glycine Willd.	Glycine max (L.) Merr.	2019----	POL003; Plant Breeding and Acclimatization Institute; Blonie, Radzikow near Warsaw	-	13;50	modern cultivar
2	2S	-	ALIGHATOR	FRA	POL003; Plant Breeding and Acclimatization Institute; Blonie, Radzikow near Warsaw	Glycine Willd.	Glycine max (L.) Merr.	2019----	POL003; Plant Breeding and Acclimatization Institute; Blonie, Radzikow near Warsaw	-	13;50	modern cultivar
3	3S	-	ANNUSHKA	UKR	POL003; Plant Breeding and Acclimatization Institute; Blonie, Radzikow near Warsaw	Glycine Willd.	Glycine max (L.) Merr.	2019----	POL003; Plant Breeding and Acclimatization Institute; Blonie, Radzikow near Warsaw	-	13;50	modern cultivar
4	4S	19I00347	AUGUSTA	POL	POL003; Plant Breeding and Acclimatization Institute; Blonie, Radzikow near Warsaw	Glycine Willd.	Glycine max (L.) Merr.	2019----	POL003; Plant Breeding and Acclimatization Institute; Blonie, Radzikow near Warsaw	-	13;50	modern cultivar
5	5S	-	ERICA	POL	POL003; Plant Breeding and Acclimatization Institute; Blonie, Radzikow near Warsaw	Glycine Willd.	Glycine max (L.) Merr.	2019----	POL003; Plant Breeding and Acclimatization Institute; Blonie, Radzikow near Warsaw	-	13;50	modern cultivar
6	6S	19I00346	JUTRO	POL	POL003; Plant Breeding and Acclimatization Institute; Blonie, Radzikow near Warsaw	Glycine Willd.	Glycine max (L.) Merr.	2019----	POL003; Plant Breeding and Acclimatization Institute; Blonie, Radzikow near Warsaw	-	13;50	modern cultivar
7	7S	-	LAJMA	UKR	POL003; Plant Breeding and Acclimatization Institute; Blonie, Radzikow near Warsaw	Glycine Willd.	Glycine max (L.) Merr.	2019----	POL003; Plant Breeding and Acclimatization Institute; Blonie, Radzikow near Warsaw	-	13;50	modern cultivar
8	8S	-	LISSABONE	AUT	POL003; Plant Breeding and Acclimatization Institute; Blonie, Radzikow near Warsaw	Glycine Willd.	Glycine max (L.) Merr.	2019----	POL003; Plant Breeding and Acclimatization Institute; Blonie, Radzikow near Warsaw	-	13;50	modern cultivar
9	9S	19I00348	LP2	POL	POL003; Plant Breeding and Acclimatization Institute; Blonie, Radzikow near Warsaw	Glycine Willd.	Glycine max (L.) Merr.	2019----	POL003; Plant Breeding and Acclimatization Institute; Blonie, Radzikow near Warsaw	-	13;50	modern cultivar
10	10S	-	MADLEN	POL	POL003; Plant Breeding and Acclimatization Institute; Blonie, Radzikow near Warsaw	Glycine Willd.	Glycine max (L.) Merr.	2019----	POL003; Plant Breeding and Acclimatization Institute; Blonie, Radzikow near Warsaw	-	13;50	modern cultivar
11	11S	-	MAJA	POL	POL003; Plant Breeding and Acclimatization Institute; Blonie, Radzikow near Warsaw	Glycine Willd.	Glycine max (L.) Merr.	2019----	POL003; Plant Breeding and Acclimatization Institute; Blonie, Radzikow near Warsaw	-	13;50	modern cultivar
12	12S	-	MAVKA	POL	POL003; Plant Breeding and Acclimatization Institute; Blonie, Radzikow near Warsaw	Glycine Willd.	Glycine max (L.) Merr.	2019----	POL003; Plant Breeding and Acclimatization Institute; Blonie, Radzikow near Warsaw	-	13;50	modern cultivar
13	13S	-	PARADIS	CH	POL003; Plant Breeding and Acclimatization Institute; Blonie, Radzikow near Warsaw	Glycine Willd.	Glycine max (L.) Merr.	2019----	POL003; Plant Breeding and Acclimatization Institute; Blonie, Radzikow near Warsaw	-	13;50	modern cultivar
14	14S	-	PETRINA	AUT	POL003; Plant Breeding and Acclimatization Institute; Blonie, Radzikow near Warsaw	Glycine Willd.	Glycine max (L.) Merr.	2019----	POL003; Plant Breeding and Acclimatization Institute; Blonie, Radzikow near Warsaw	-	13;50	modern cultivar
15	15S	-	PROTINA	FRA	POL003; Plant Breeding and Acclimatization Institute; Blonie, Radzikow near Warsaw	Glycine Willd.	Glycine max (L.) Merr.	2019----	POL003; Plant Breeding and Acclimatization Institute; Blonie, Radzikow near Warsaw	-	13;50	modern cultivar
16	16S	-	SIMONA	-	POL003; Plant Breeding and Acclimatization Institute; Blonie, Radzikow near Warsaw	Glycine Willd.	Glycine max (L.) Merr.	2019----	POL003; Plant Breeding and Acclimatization Institute; Blonie, Radzikow near Warsaw	-	13;50	modern cultivar
17	17S	19I01194	PROGRES	POL	POL003; Plant Breeding and Acclimatization Institute; Blonie, Radzikow near Warsaw	Glycine Willd.	Glycine max (L.) Merr.	1993----	POL003; Plant Breeding and Acclimatization Institute; Blonie, Radzikow near Warsaw	vegetables	13;50	modern cultivar
18	18S	100007	AJMA	POL	POL003; Plant Breeding and Acclimatization Institute; Blonie, Radzikow near Warsaw	Glycine Willd.	Glycine max (L.) Merr.	1993----	POL003; Plant Breeding and Acclimatization Institute; Blonie, Radzikow near Warsaw	vegetables	13;50	cultivated from 1978 -till 1986
19	19S	100027	ARETIC	USA	POL003; Plant Breeding and Acclimatization Institute; Blonie, Radzikow near Warsaw	Glycine Willd.	Glycine max (L.) Merr.	1993----	POL003; Plant Breeding and Acclimatization Institute; Blonie, Radzikow near Warsaw	vegetables	13;50	-
20	20S	100031	AMURSKAJA 326	SUN	POL003; Plant Breeding and Acclimatization Institute; Blonie, Radzikow near Warsaw	Glycine Willd.	Glycine max (L.) Merr.	1993----	-	vegetables	13;50	-
21	21S	100035	BYSTRAJA	SUN	POL003; Plant Breeding and Acclimatization Institute; Blonie, Radzikow near Warsaw	Glycine Willd.	Glycine max (L.) Merr.	1993----	RUS001; N.I. Vavilov All-Union Institute of Plant Industry (VIR) LENINGRAD	vegetables	13;50	-
22	23S	100037	BIALOSNIEZKA	SUN	POL003; Plant Breeding and Acclimatization Institute; Blonie, Radzikow near Warsaw	Glycine Willd.	Glycine max (L.) Merr.	1993----	-	vegetables	13;50	-
23	24S	100038	BRAVALLA	SWE	POL003; Plant Breeding and Acclimatization Institute; Blonie, Radzikow near Warsaw	Glycine Willd.	Glycine max (L.) Merr.	1993----	-	vegetables	13;50	-
24	25S	100039	Bydgoska 074	POL	POL003; Plant Breeding and Acclimatization Institute; Blonie, Radzikow near Warsaw	Glycine Willd.	Glycine max (L.) Merr.	1993----	POL003; Plant Breeding and Acclimatization Institute; Blonie, Radzikow near Warsaw	vegetables	13;50	-
25	26S	100042	BYDGOSKA 052	POL	POL003; Plant Breeding and Acclimatization Institute; Blonie, Radzikow near Warsaw	Glycine Willd.	Glycine max (L.) Merr.	1993----	POL003; Plant Breeding and Acclimatization Institute; Blonie, Radzikow near Warsaw	vegetables	13;50	-
26	27S	100044	CZARNA SWHN	POL	POL003; Plant Breeding and Acclimatization Institute; Blonie, Radzikow near Warsaw	Glycine Willd.	Glycine max (L.) Merr.	1993----	POL003; Plant Breeding and Acclimatization Institute; Blonie, Radzikow near Warsaw	vegetables	13;50	-
27	28S	100048	EARLIEST PROLIFIC	USA	POL003; Plant Breeding and Acclimatization Institute; Blonie, Radzikow near Warsaw	Glycine Willd.	Glycine max (L.) Merr.	1993----	POL003; Plant Breeding and Acclimatization Institute; Blonie, Radzikow near Warsaw	vegetables	13;50	-
28	29S	100052	Holmberg	SWE	POL003; Plant Breeding and Acclimatization Institute; Blonie, Radzikow near Warsaw	Glycine Willd.	Glycine max (L.) Merr.	1993----	RUS001; N.I. Vavilov All-Union Institute of Plant Industry (VIR) LENINGRAD	vegetables	13;50	-
29	30S	100054	HOLMBERG 827-4-23	SWE	POL003; Plant Breeding and Acclimatization Institute; Blonie, Radzikow near Warsaw	Glycine Willd.	Glycine max (L.) Merr.	1993----	RUS001; N.I. Vavilov All-Union Institute of Plant Industry (VIR) LENINGRAD	vegetables	13;50	-
30	31S	100055	GIESO	DEU	POL003; Plant Breeding and Acclimatization Institute; Blonie, Radzikow near Warsaw	Glycine Willd.	Glycine max (L.) Merr.	1993----	POL003; Plant Breeding and Acclimatization Institute; Blonie, Radzikow near Warsaw	vegetables	13;50	-
31	32S	100056	FISKEBY V-I	SWE	POL003; Plant Breeding and Acclimatization Institute; Blonie, Radzikow near Warsaw	Glycine Willd.	Glycine max (L.) Merr.	1993----	-	vegetables	13;50	-
32	33S	100057	IHAR/NK	POL	POL003; Plant Breeding and Acclimatization Institute; Blonie, Radzikow near Warsaw	Glycine Willd.	Glycine max (L.) Merr.	1993----	POL003; Plant Breeding and Acclimatization Institute; Blonie, Radzikow near Warsaw	vegetables	13;50	-
33	34S	100058	IM - 7	CAN	POL003; Plant Breeding and Acclimatization Institute; Blonie, Radzikow near Warsaw	Glycine Willd.	Glycine max (L.) Merr.	1993----	POL003; Plant Breeding and Acclimatization Institute; Blonie, Radzikow near Warsaw	vegetables	13;51	-
34	35S	100061	K 3/2F	POL	POL003; Plant Breeding and Acclimatization Institute; Blonie, Radzikow near Warsaw	Glycine Willd.	Glycine max (L.) Merr.	1993----	POL003; Plant Breeding and Acclimatization Institute; Blonie, Radzikow near Warsaw	vegetables	13;50	-
35	36S	100064	LA-4/47/12/5/5	POL	POL003; Plant Breeding and Acclimatization Institute; Blonie, Radzikow near Warsaw	Glycine Willd.	Glycine max (L.) Merr.	1993----	POL003; Plant Breeding and Acclimatization Institute; Blonie, Radzikow near Warsaw	vegetables	13;50	-
36	37S	100065	LA-4/47/11/17/8	POL	POL003; Plant Breeding and Acclimatization Institute; Blonie, Radzikow near Warsaw	Glycine Willd.	Glycine max (L.) Merr.	1993----	POL003; Plant Breeding and Acclimatization Institute; Blonie, Radzikow near Warsaw	vegetables	13;50	-
37	38S	100066	LA-4/47/11/19/4	POL	POL003; Plant Breeding and Acclimatization Institute; Blonie, Radzikow near Warsaw	Glycine Willd.	Glycine max (L.) Merr.	1993----	POL003; Plant Breeding and Acclimatization Institute; Blonie, Radzikow near Warsaw	vegetables	13;50	-
38	39S	100068	MAPLE ARROW	CAN	POL003; Plant Breeding and Acclimatization Institute; Blonie, Radzikow near Warsaw	Glycine Willd.	Glycine max (L.) Merr.	1993----	-	vegetables	13;50	-
39	40S	100069	MLOCHOWSKA	POL	POL003; Plant Breeding and Acclimatization Institute; Blonie, Radzikow near Warsaw	Glycine Willd.	Glycine max (L.) Merr.	1993----	POL003; Plant Breeding and Acclimatization Institute; Blonie, Radzikow near Warsaw	vegetables	13;50	cultivated from 1964 -till 1974
40	41S	100070	MANDARIN	USA	POL003; Plant Breeding and Acclimatization Institute; Blonie, Radzikow near Warsaw	Glycine Willd.	Glycine max (L.) Merr.	1993----	POL003; Plant Breeding and Acclimatization Institute; Blonie, Radzikow near Warsaw	vegetables	13;50	-
41	42S	100071	MAZOWIECKA II A	POL	POL003; Plant Breeding and Acclimatization Institute; Blonie, Radzikow near Warsaw	Glycine Willd.	Glycine max (L.) Merr.	1993----	POL003; Plant Breeding and Acclimatization Institute; Blonie, Radzikow near Warsaw	vegetables	13;50	-
42	43S	100072	NORDIA 1	USA	POL003; Plant Breeding and Acclimatization Institute; Blonie, Radzikow near Warsaw	Glycine Willd.	Glycine max (L.) Merr.	1993----	POL003; Plant Breeding and Acclimatization Institute; Blonie, Radzikow near Warsaw	vegetables	13;50	-
43	44S	100076	NIM 4883	DEU	POL003; Plant Breeding and Acclimatization Institute; Blonie, Radzikow near Warsaw	Glycine Willd.	Glycine max (L.) Merr.	1993----	-	vegetables	13;50	-
44	45S	100079	OLIWKOWA PRZEBEDOWSKA	POL	POL003; Plant Breeding and Acclimatization Institute; Blonie, Radzikow near Warsaw	Glycine Willd.	Glycine max (L.) Merr.	1993----	POL003; Plant Breeding and Acclimatization Institute; Blonie, Radzikow near Warsaw	vegetables	13;50	-
45	46S	100081	TRUE	SUN	POL003; Plant Breeding and Acclimatization Institute; Blonie, Radzikow near Warsaw	Glycine Willd.	Glycine max (L.) Merr.	1993----	POL003; Plant Breeding and Acclimatization Institute; Blonie, Radzikow near Warsaw	vegetables	13;50	-
46	47S	100083	PULAWSKA WCZESNA	POL	POL003; Plant Breeding and Acclimatization Institute; Blonie, Radzikow near Warsaw	Glycine Willd.	Glycine max (L.) Merr.	1993----	POL003; Plant Breeding and Acclimatization Institute; Blonie, Radzikow near Warsaw	vegetables	13;50	-
47	48S	100085	SZWEDZKA 3/75	SWE	POL003; Plant Breeding and Acclimatization Institute; Blonie, Radzikow near Warsaw	Glycine Willd.	Glycine max (L.) Merr.	1993----	-	vegetables	13;50	-
48	49S	100087	SZWEDZKA 6/75	SWE	POL003; Plant Breeding and Acclimatization Institute; Blonie, Radzikow near Warsaw	Glycine Willd.	Glycine max (L.) Merr.	1993----	-	vegetables	13;50	-
49	50S	100088	SOJA A	SWE	POL003; Plant Breeding and Acclimatization Institute; Blonie, Radzikow near Warsaw	Glycine Willd.	Glycine max (L.) Merr.	1993----	-	vegetables	13;50	-
50	51S	100089	WARZYWNA A	POL	POL003; Plant Breeding and Acclimatization Institute; Blonie, Radzikow near Warsaw	Glycine Willd.	Glycine max (L.) Merr.	1993----	-	vegetables	13;50	-
51	52S	100090	ST-640	-	POL003; Plant Breeding and Acclimatization Institute; Blonie, Radzikow near Warsaw	Glycine Willd.	Glycine max (L.) Merr.	1993----	-	vegetables	13;50	-
52	53S	100093	SN - 18	POL	POL003; Plant Breeding and Acclimatization Institute; Blonie, Radzikow near Warsaw	Glycine Willd.	Glycine max (L.) Merr.	1993----	POL003; Plant Breeding and Acclimatization Institute; Blonie, Radzikow near Warsaw	vegetables	13;50	-
53	54S	100094	SCHAE 01	FRA	POL003; Plant Breeding and Acclimatization Institute; Blonie, Radzikow near Warsaw	Glycine Willd.	Glycine max (L.) Merr.	1993----	POL052; The Research Center for Varieties of Agricultural Crops; Slupia Wielka	vegetables	13;50	-
54	55S	100095	SIBIRACZKA	SUN	POL003; Plant Breeding and Acclimatization Institute; Blonie, Radzikow near Warsaw	Glycine Willd.	Glycine max (L.) Merr.	1993----	RUS001; N.I. Vavilov All-Union Institute of Plant Industry (VIR) LENINGRAD	[Warzywa, Motylkowe grubonasienne]	13;50	-
55	56S	100098	WILEŃSKA BRUNATNA	POL	POL003; Plant Breeding and Acclimatization Institute; Blonie, Radzikow near Warsaw	Glycine Willd.	Glycine max (L.) Merr.	1993----	POL003; Plant Breeding and Acclimatization Institute; Blonie, Radzikow near Warsaw	vegetables	13;50	-
56	57S	100099	073 - 7 - 15	CAN	POL003; Plant Breeding and Acclimatization Institute; Blonie, Radzikow near Warsaw	Glycine Willd.	Glycine max (L.) Merr.	1993----	POL003; Plant Breeding and Acclimatization Institute; Blonie, Radzikow near Warsaw	vegetables	13;50	-
57	58S	100100	073 - 3	CAN	POL003; Plant Breeding and Acclimatization Institute; Blonie, Radzikow near Warsaw	Glycine Willd.	Glycine max (L.) Merr.	1993----	-	vegetables	13;50	-
58	59S	100101	075 - 1	CAN	POL003; Plant Breeding and Acclimatization Institute; Blonie, Radzikow near Warsaw	Glycine Willd.	Glycine max (L.) Merr.	1993----	-	vegetables	13;50	-
59	60S	100102	075 - 14	CAN	POL003; Plant Breeding and Acclimatization Institute; Blonie, Radzikow near Warsaw	Glycine Willd.	Glycine max (L.) Merr.	1993----	-	vegetables	13;50	-
60	61S	100103	075-28	CAN	POL003; Plant Breeding and Acclimatization Institute; Blonie, Radzikow near Warsaw	Glycine Willd.	Glycine max (L.) Merr.	1993----	CAN001; Plant Gene Resources of Canada DISCONTINUED AT THIS LOCATION !!!; Ottawa, Ontario	vegetables	13;50	-
61	62S	100104	827-4-23-46	SWE	POL003; Plant Breeding and Acclimatization Institute; Blonie, Radzikow near Warsaw	Glycine Willd.	Glycine max (L.) Merr.	1993----	CAN001; Plant Gene Resources of Canada DISCONTINUED AT THIS LOCATION !!!; Ottawa, Ontario	vegetables	13;50	-
62	63S	100105	840-2-7	SWE	POL003; Plant Breeding and Acclimatization Institute; Blonie, Radzikow near Warsaw	Glycine Willd.	Glycine max (L.) Merr.	1993----	CAN001; Plant Gene Resources of Canada DISCONTINUED AT THIS LOCATION !!!; Ottawa, Ontario	vegetables	13;50	-
63	64S	100106	840-5-3	CAN	POL003; Plant Breeding and Acclimatization Institute; Blonie, Radzikow near Warsaw	Glycine Willd.	Glycine max (L.) Merr.	1993----	RUS001; N.I. Vavilov All-Union Institute of Plant Industry (VIR) LENINGRAD	vegetables	13;50	-
64	65S	100107	ZLOCISTA	POL	POL003; Plant Breeding and Acclimatization Institute; Blonie, Radzikow near Warsaw	Glycine Willd.	Glycine max (L.) Merr.	1993----	POL003; Plant Breeding and Acclimatization Institute; Blonie, Radzikow near Warsaw	vegetables	13;50	-
65	66S	100108	ZARNICA	SUN	POL003; Plant Breeding and Acclimatization Institute; Blonie, Radzikow near Warsaw	Glycine Willd.	Glycine max (L.) Merr.	1993----	-	vegetables	13;50	-
66	67S	100109	FISKEBY III	SWE	POL003; Plant Breeding and Acclimatization Institute; Blonie, Radzikow near Warsaw	Glycine Willd.	Glycine max (L.) Merr.	1993----	-	[Warzywa, Motylkowe grubonasienne]	13;50	-
67	68S	100110	EXPRESS GREEN	JPN	POL003; Plant Breeding and Acclimatization Institute; Blonie, Radzikow near Warsaw	Glycine Willd.	Glycine max (L.) Merr.	1993----	POL003; Plant Breeding and Acclimatization Institute; Blonie, Radzikow near Warsaw	[Warzywa, Motylkowe grubonasienne]	13;50	-
68	69S	100113	CST-28	YUG	POL003; Plant Breeding and Acclimatization Institute; Blonie, Radzikow near Warsaw	Glycine Willd.	Glycine max (L.) Merr.	1993----	POL003; Plant Breeding and Acclimatization Institute; Blonie, Radzikow near Warsaw	vegetables	13;50	-
69	70S	100116	DSS 2509	SUN	POL003; Plant Breeding and Acclimatization Institute; Blonie, Radzikow near Warsaw	Glycine Willd.	Glycine max (L.) Merr.	1993----	POL003; Plant Breeding and Acclimatization Institute; Blonie, Radzikow near Warsaw	vegetables	13;50	-
70	71S	100119	ISZ - 10	HUN	POL003; Plant Breeding and Acclimatization Institute; Blonie, Radzikow near Warsaw	Glycine Willd.	Glycine max (L.) Merr.	1993----	POL003; Plant Breeding and Acclimatization Institute; Blonie, Radzikow near Warsaw	vegetables	13;50	-
71	72S	100120	IM - 55 - 2	CAN	POL003; Plant Breeding and Acclimatization Institute; Blonie, Radzikow near Warsaw	Glycine Willd.	Glycine max (L.) Merr.	1993----	RUS001; N.I. Vavilov All-Union Institute of Plant Industry (VIR) LENINGRAD	vegetables	13;50	-
72	73S	100123	HORODIC	USA	POL003; Plant Breeding and Acclimatization Institute; Blonie, Radzikow near Warsaw	Glycine Willd.	Glycine max (L.) Merr.	1993----	-	vegetables	13;50	-
73	74S	100124	ZORA	CSK	POL003; Plant Breeding and Acclimatization Institute; Blonie, Radzikow near Warsaw	Glycine Willd.	Glycine max (L.) Merr.	1993----	POL052; The Research Center for Varieties of Agricultural Crops; Slupia Wielka	vegetables	13;50	-
74	75S	100130	CM-45	SWE	POL003; Plant Breeding and Acclimatization Institute; Blonie, Radzikow near Warsaw	Glycine Willd.	Glycine max (L.) Merr.	1993----	CAN001; Plant Gene Resources of Canada DISCONTINUED AT THIS LOCATION !!!; Ottawa, Ontario	vegetables	13;50	-
75	76S	100131	OKUHARA EARLY	JPN	POL003; Plant Breeding and Acclimatization Institute; Blonie, Radzikow near Warsaw	Glycine Willd.	Glycine max (L.) Merr.	1993----	POL003; Plant Breeding and Acclimatization Institute; Blonie, Radzikow near Warsaw	vegetables	13;50	-
76	77S	100132	HL - 20	CAN	POL003; Plant Breeding and Acclimatization Institute; Blonie, Radzikow near Warsaw	Glycine Willd.	Glycine max (L.) Merr.	1993----	DEU146; Genebank, Institute of Plant Genetics and Crop Plant Research; Gatersleben	vegetables	13;50	-
77	78S	100133	FISKEBY IV	SWE	POL003; Plant Breeding and Acclimatization Institute; Blonie, Radzikow near Warsaw	Glycine Willd.	Glycine max (L.) Merr.	1993----	-	vegetables	13;50	-
78	79S	100134	ISZ - 11	HUN	POL003; Plant Breeding and Acclimatization Institute; Blonie, Radzikow near Warsaw	Glycine Willd.	Glycine max (L.) Merr.	1993----	POL003; Plant Breeding and Acclimatization Institute; Blonie, Radzikow near Warsaw	vegetables	13;50	-
79	80S	100137	ZOLTA PRZEBEDOWSKA	POL	POL003; Plant Breeding and Acclimatization Institute; Blonie, Radzikow near Warsaw	Glycine Willd.	Glycine max (L.) Merr.	1993----	POL003; Plant Breeding and Acclimatization Institute; Blonie, Radzikow near Warsaw	vegetables	13;50	-
80	81S	100139	N/M - 4223	DEU	POL003; Plant Breeding and Acclimatization Institute; Blonie, Radzikow near Warsaw	Glycine Willd.	Glycine max (L.) Merr.	1993----	DEU146; Genebank, Institute of Plant Genetics and Crop Plant Research; Gatersleben	vegetables	13;50	-
81	83S	100144	EXTRA EARLY	JPN	POL003; Plant Breeding and Acclimatization Institute; Blonie, Radzikow near Warsaw	Glycine Willd.	Glycine max (L.) Merr.	1993----	-	vegetables	13;50	-
82	84S	100145	WYSOKONOSKA	POL	POL003; Plant Breeding and Acclimatization Institute; Blonie, Radzikow near Warsaw	Glycine Willd.	Glycine max (L.) Merr.	1993----	POL003; Plant Breeding and Acclimatization Institute; Blonie, Radzikow near Warsaw	vegetables	13;50	-
83	85S	100147	ROD N	POL	POL003; Plant Breeding and Acclimatization Institute; Blonie, Radzikow near Warsaw	Glycine Willd.	Glycine max (L.) Merr.	1993----	POL003; Plant Breeding and Acclimatization Institute; Blonie, Radzikow near Warsaw	vegetables	13;50	-
84	86S	100148	073-12	CAN	POL003; Plant Breeding and Acclimatization Institute; Blonie, Radzikow near Warsaw	Glycine Willd.	Glycine max (L.) Merr.	1993----	-	vegetables	13;50	-
85	87S	100150	N/M 4725	DEU	POL003; Plant Breeding and Acclimatization Institute; Blonie, Radzikow near Warsaw	Glycine Willd.	Glycine max (L.) Merr.	1993----	DEU146; Genebank, Institute of Plant Genetics and Crop Plant Research; Gatersleben	vegetables	13;50	-
86	88S	100205	CZECHNICKA PASTEWNA	POL	POL003; Plant Breeding and Acclimatization Institute; Blonie, Radzikow near Warsaw	Glycine Willd.	Glycine max (L.) Merr.	1993----	-	vegetables	13;50	-
87	89S	100156	MURZYNKA	CAN	POL003; Plant Breeding and Acclimatization Institute; Blonie, Radzikow near Warsaw	Glycine Willd.	Glycine max (L.) Merr.	1993----	POL003; Plant Breeding and Acclimatization Institute; Blonie, Radzikow near Warsaw	vegetables	13;50	-
88	90S	100158	WARSZAWSKA	POL	POL003; Plant Breeding and Acclimatization Institute; Blonie, Radzikow near Warsaw	Glycine Willd.	Glycine max (L.) Merr.	1993----	-	vegetables	13;50	cultivated from 1958 -till 1984
89	91S	100161	073 - 15	CAN	POL003; Plant Breeding and Acclimatization Institute; Blonie, Radzikow near Warsaw	Glycine Willd.	Glycine max (L.) Merr.	1993----	-	vegetables	13;50	-
90	92S	100162	S - 644	DEU	POL003; Plant Breeding and Acclimatization Institute; Blonie, Radzikow near Warsaw	Glycine Willd.	Glycine max (L.) Merr.	1993----	-	vegetables	13;50	-
91	93S	100163	ZLOTKA	POL	POL003; Plant Breeding and Acclimatization Institute; Blonie, Radzikow near Warsaw	Glycine Willd.	Glycine max (L.) Merr.	1993----	POL003; Plant Breeding and Acclimatization Institute; Blonie, Radzikow near Warsaw	vegetables	13;50	cultivated before 1939 -till 1967
92	94S	100164	76 - 6 - 46	CAN	POL003; Plant Breeding and Acclimatization Institute; Blonie, Radzikow near Warsaw	Glycine Willd.	Glycine max (L.) Merr.	1994----	POL003; Plant Breeding and Acclimatization Institute; Blonie, Radzikow near Warsaw	vegetables	13;50	-
93	95S	100167	PI - 68.722 (NO. 103)	USA	POL003; Plant Breeding and Acclimatization Institute; Blonie, Radzikow near Warsaw	Glycine Willd.	Glycine max (L.) Merr.	1983----	-	vegetables	13;50	-
94	96S	100169	PI - 360.954 (FISKEBY IV)	SWE	POL003; Plant Breeding and Acclimatization Institute; Blonie, Radzikow near Warsaw	Glycine Willd.	Glycine max (L.) Merr.	1994----	-	vegetables	13;50	-
95	97S	100176	PI - 189.877 (J 355)	USA	POL003; Plant Breeding and Acclimatization Institute; Blonie, Radzikow near Warsaw	Glycine Willd.	Glycine max (L.) Merr.	1983----	-	vegetables	13;50	-
96	98S	100177	PI - 257.433 (C 15/58)	USA	POL003; Plant Breeding and Acclimatization Institute; Blonie, Radzikow near Warsaw	Glycine Willd.	Glycine max (L.) Merr.	1983----	-	vegetables	13;50	-
97	99S	100178	PI - 153.225 (B-29)	USA	POL003; Plant Breeding and Acclimatization Institute; Blonie, Radzikow near Warsaw	Glycine Willd.	Glycine max (L.) Merr.	1983----	-	vegetables	13;50	-
98	100S	100203	BD - 2113	CAN	POL003; Plant Breeding and Acclimatization Institute; Blonie, Radzikow near Warsaw	Glycine Willd.	Glycine max (L.) Merr.	1993----	CAN001; Plant Gene Resources of Canada DISCONTINUED AT THIS LOCATION !!!; Ottawa, Ontario	vegetables	13;50	-
99	102S	100213	FISKEBY XX	SWE	POL003; Plant Breeding and Acclimatization Institute; Blonie, Radzikow near Warsaw	Glycine Willd.	Glycine max (L.) Merr.	1993----	RUS001; N.I. Vavilov All-Union Institute of Plant Industry (VIR) LENINGRAD	vegetables	13;50	-
100	103S	100214	FISKEBY 1040-4-2	DEU	POL003; Plant Breeding and Acclimatization Institute; Blonie, Radzikow near Warsaw	Glycine Willd.	Glycine max (L.) Merr.	1993----	RUS001; N.I. Vavilov All-Union Institute of Plant Industry (VIR) LENINGRAD	vegetables	13;50	-
101	105S	100229	MC CALL	CAN	POL003; Plant Breeding and Acclimatization Institute; Blonie, Radzikow near Warsaw	Glycine Willd.	Glycine max (L.) Merr.	1993----	POL003; Plant Breeding and Acclimatization Institute; Blonie, Radzikow near Warsaw	vegetables	13;50	-
102	107S	100235	S - 5	FRA	POL003; Plant Breeding and Acclimatization Institute; Blonie, Radzikow near Warsaw	Glycine Willd.	Glycine max (L.) Merr.	1993----	FRA071; Ecole Nationale Supérieure Agronomique de Toulouse; Toulouse cedex	vegetables	13;50	-
103	108S	100238	SIMPSON	CAN	POL003; Plant Breeding and Acclimatization Institute; Blonie, Radzikow near Warsaw	Glycine Willd.	Glycine max (L.) Merr.	1993----	-	vegetables	13;50	-
104	109S	100237	SAC	USA	POL003; Plant Breeding and Acclimatization Institute; Blonie, Radzikow near Warsaw	Glycine Willd.	Glycine max (L.) Merr.	1993----	-	vegetables	13;50	-
105	110S	100241	SCIOTO	JPN	POL003; Plant Breeding and Acclimatization Institute; Blonie, Radzikow near Warsaw	Glycine Willd.	Glycine max (L.) Merr.	1993----	POL003; Plant Breeding and Acclimatization Institute; Blonie, Radzikow near Warsaw	vegetables	13;50	-
106	111S	100243	SZWECJA	SWE	POL003; Plant Breeding and Acclimatization Institute; Blonie, Radzikow near Warsaw	Glycine Willd.	Glycine max (L.) Merr.	1993----	RUS001; N.I. Vavilov All-Union Institute of Plant Industry (VIR) LENINGRAD	vegetables	13;50	-
107	112S	100244	TIARA	USA	POL003; Plant Breeding and Acclimatization Institute; Blonie, Radzikow near Warsaw	Glycine Willd.	Glycine max (L.) Merr.	1993----	POL003; Plant Breeding and Acclimatization Institute; Blonie, Radzikow near Warsaw	vegetables	13;50	-
108	113S	100266	BYDGOSKA 072	POL	POL003; Plant Breeding and Acclimatization Institute; Blonie, Radzikow near Warsaw	Glycine Willd.	Glycine max (L.) Merr.	1993----	POL003; Plant Breeding and Acclimatization Institute; Blonie, Radzikow near Warsaw	vegetables	13;50	-
109	114S	100273	HOLMBERG 856-3-34	SWE	POL003; Plant Breeding and Acclimatization Institute; Blonie, Radzikow near Warsaw	Glycine Willd.	Glycine max (L.) Merr.	1993----	RUS001; N.I. Vavilov All-Union Institute of Plant Industry (VIR) LENINGRAD	vegetables	13;50	-
110	115S	100275	IM - 6	CAN	POL003; Plant Breeding and Acclimatization Institute; Blonie, Radzikow near Warsaw	Glycine Willd.	Glycine max (L.) Merr.	1993----	-	vegetables	13;50	-
111	116S	100276	ISZ - 14	HUN	POL003; Plant Breeding and Acclimatization Institute; Blonie, Radzikow near Warsaw	Glycine Willd.	Glycine max (L.) Merr.	1993----	POL003; Plant Breeding and Acclimatization Institute; Blonie, Radzikow near Warsaw	vegetables	13;50	-
112	117S	100278	KZ - 761	HUN	POL003; Plant Breeding and Acclimatization Institute; Blonie, Radzikow near Warsaw	Glycine Willd.	Glycine max (L.) Merr.	1993----	HUN014; Forage Research Institute, Pannon Agricultural University; Iregszemcse	vegetables	13;50	-
113	118S	100279	LA-4/47/11/15/2	POL	POL003; Plant Breeding and Acclimatization Institute; Blonie, Radzikow near Warsaw	Glycine Willd.	Glycine max (L.) Merr.	1993----	POL003; Plant Breeding and Acclimatization Institute; Blonie, Radzikow near Warsaw	vegetables	13;50	-
114	119S	100280	LA-4/47/11/16/1	POL	POL003; Plant Breeding and Acclimatization Institute; Blonie, Radzikow near Warsaw	Glycine Willd.	Glycine max (L.) Merr.	1993----	POL003; Plant Breeding and Acclimatization Institute; Blonie, Radzikow near Warsaw	vegetables	13;50	-
115	120S	100281	LA-4/47/12/3/1	POL	POL003; Plant Breeding and Acclimatization Institute; Blonie, Radzikow near Warsaw	Glycine Willd.	Glycine max (L.) Merr.	1993----	POL003; Plant Breeding and Acclimatization Institute; Blonie, Radzikow near Warsaw	vegetables	13;50	-
116	121S	100282	LA-4/47/12/3/3	POL	POL003; Plant Breeding and Acclimatization Institute; Blonie, Radzikow near Warsaw	Glycine Willd.	Glycine max (L.) Merr.	1993----	POL003; Plant Breeding and Acclimatization Institute; Blonie, Radzikow near Warsaw	vegetables	13;50	-
117	122S	100284	LA-4/47/12/7/12	POL	POL003; Plant Breeding and Acclimatization Institute; Blonie, Radzikow near Warsaw	Glycine Willd.	Glycine max (L.) Merr.	1993----	POL003; Plant Breeding and Acclimatization Institute; Blonie, Radzikow near Warsaw	vegetables	13;50	-
118	123S	100286	LW - 1.5/243	POL	POL003; Plant Breeding and Acclimatization Institute; Blonie, Radzikow near Warsaw	Glycine Willd.	Glycine max (L.) Merr.	1993----	POL003; Plant Breeding and Acclimatization Institute; Blonie, Radzikow near Warsaw	vegetables	13;50	-
119	124S	100287	L 1273/6	POL	POL003; Plant Breeding and Acclimatization Institute; Blonie, Radzikow near Warsaw	Glycine Willd.	Glycine max (L.) Merr.	1993----	POL003; Plant Breeding and Acclimatization Institute; Blonie, Radzikow near Warsaw	vegetables	13;50	-
120	125S	100290	MAMUTH BROWN	USA	POL003; Plant Breeding and Acclimatization Institute; Blonie, Radzikow near Warsaw	Glycine Willd.	Glycine max (L.) Merr.	1993----	POL003; Plant Breeding and Acclimatization Institute; Blonie, Radzikow near Warsaw	vegetables	13;50	-
121	126S	100294	ORDINARY	USA	POL003; Plant Breeding and Acclimatization Institute; Blonie, Radzikow near Warsaw	Glycine Willd.	Glycine max (L.) Merr.	1993----	POL003; Plant Breeding and Acclimatization Institute; Blonie, Radzikow near Warsaw	vegetables	13;50	-
122	127S	100296	ODS - 33 CHANDOR	FRA	POL003; Plant Breeding and Acclimatization Institute; Blonie, Radzikow near Warsaw	Glycine Willd.	Glycine max (L.) Merr.	1993----	FRACETIOM	vegetables	13;50	-
123	128S	100297	PORTAGE	CAN	POL003; Plant Breeding and Acclimatization Institute; Blonie, Radzikow near Warsaw	Glycine Willd.	Glycine max (L.) Merr.	1993----	POL003; Plant Breeding and Acclimatization Institute; Blonie, Radzikow near Warsaw	vegetables	13;50	-
124	129S	100300	RAH - 182	POL	POL003; Plant Breeding and Acclimatization Institute; Blonie, Radzikow near Warsaw	Glycine Willd.	Glycine max (L.) Merr.	1993----	POL003; Plant Breeding and Acclimatization Institute; Blonie, Radzikow near Warsaw	vegetables	13;50	-
125	130S	100304	S - 44	FRA	POL003; Plant Breeding and Acclimatization Institute; Blonie, Radzikow near Warsaw	Glycine Willd.	Glycine max (L.) Merr.	1993----	FRA071; Ecole Nationale Supérieure Agronomique de Toulouse; Toulouse cedex	vegetables	13;50	-
126	131S	100309	052903	SWE	POL003; Plant Breeding and Acclimatization Institute; Blonie, Radzikow near Warsaw	Glycine Willd.	Glycine max (L.) Merr.	1993----	CAN001; Plant Gene Resources of Canada DISCONTINUED AT THIS LOCATION !!!; Ottawa, Ontario	vegetables	13;50	-
127	132S	100317	76 - 202	FRA	POL003; Plant Breeding and Acclimatization Institute; Blonie, Radzikow near Warsaw	Glycine Willd.	Glycine max (L.) Merr.	1993----	FRA071; Ecole Nationale Supérieure Agronomique de Toulouse; Toulouse cedex	vegetables	13;50	-
128	133S	100318	76 - 6	FRA	POL003; Plant Breeding and Acclimatization Institute; Blonie, Radzikow near Warsaw	Glycine Willd.	Glycine max (L.) Merr.	1993----	FRA071; Ecole Nationale Supérieure Agronomique de Toulouse; Toulouse cedex	vegetables	13;50	-
129	135S	100321	KISIELNICKA	POL	POL003; Plant Breeding and Acclimatization Institute; Blonie, Radzikow near Warsaw	Glycine Willd.	Glycine max (L.) Merr.	1993----	DEU146; Genebank, Institute of Plant Genetics and Crop Plant Research; Gatersleben	vegetables	13;50	-
130	136S	100324	698-1-1	SWE	POL003; Plant Breeding and Acclimatization Institute; Blonie, Radzikow near Warsaw	Glycine Willd.	Glycine max (L.) Merr.	1993----	-	vegetables	13;50	-
131	137S	100325	999-2-4	SWE	POL003; Plant Breeding and Acclimatization Institute; Blonie, Radzikow near Warsaw	Glycine Willd.	Glycine max (L.) Merr.	1993----	-	vegetables	13;50	-
132	138S	100327	753 - 1	SWE	POL003; Plant Breeding and Acclimatization Institute; Blonie, Radzikow near Warsaw	Glycine Willd.	Glycine max (L.) Merr.	1993----	-	vegetables	13;50	-
133	139S	100328	C 1/58	DEU	POL003; Plant Breeding and Acclimatization Institute; Blonie, Radzikow near Warsaw	Glycine Willd.	Glycine max (L.) Merr.	1993----	-	vegetables	13;50	-
134	140S	100338	1035/86	POL	POL003; Plant Breeding and Acclimatization Institute; Blonie, Radzikow near Warsaw	Glycine Willd.	Glycine max (L.) Merr.	1993----	POL003; Plant Breeding and Acclimatization Institute; Blonie, Radzikow near Warsaw	vegetables	13;50	-
135	141S	100339	874/86	POL	POL003; Plant Breeding and Acclimatization Institute; Blonie, Radzikow near Warsaw	Glycine Willd.	Glycine max (L.) Merr.	1993----	POL003; Plant Breeding and Acclimatization Institute; Blonie, Radzikow near Warsaw	vegetables	13;50	-
136	142S	100340	880/86	POL	POL003; Plant Breeding and Acclimatization Institute; Blonie, Radzikow near Warsaw	Glycine Willd.	Glycine max (L.) Merr.	1993----	POL003; Plant Breeding and Acclimatization Institute; Blonie, Radzikow near Warsaw	[Warzywa, Motylkowe grubonasienne]	13;50	-
137	143S	100341	ADA	USA	POL003; Plant Breeding and Acclimatization Institute; Blonie, Radzikow near Warsaw	Glycine Willd.	Glycine max (L.) Merr.	1993----	POL003; Plant Breeding and Acclimatization Institute; Blonie, Radzikow near Warsaw	vegetables	13;50	-
138	144S	100343	ADEPTA	USA	POL003; Plant Breeding and Acclimatization Institute; Blonie, Radzikow near Warsaw	Glycine Willd.	Glycine max (L.) Merr.	1993----	POL003; Plant Breeding and Acclimatization Institute; Blonie, Radzikow near Warsaw	vegetables	13;50	-
139	145S	100344	ALTONA GARDEN	CAN	POL003; Plant Breeding and Acclimatization Institute; Blonie, Radzikow near Warsaw	Glycine Willd.	Glycine max (L.) Merr.	1993----	POL003; Plant Breeding and Acclimatization Institute; Blonie, Radzikow near Warsaw	vegetables	13;50	-
140	146S	100365	BLACK TOKYO	USA	POL003; Plant Breeding and Acclimatization Institute; Blonie, Radzikow near Warsaw	Glycine Willd.	Glycine max (L.) Merr.	1993----	POL003; Plant Breeding and Acclimatization Institute; Blonie, Radzikow near Warsaw	vegetables	13;50	-
141	147S	100368	BLACK EYEBROWN	USA	POL003; Plant Breeding and Acclimatization Institute; Blonie, Radzikow near Warsaw	Glycine Willd.	Glycine max (L.) Merr.	1993----	-	vegetables	13;50	-
142	148S	100407	GLYCINE MAX.	POL	POL003; Plant Breeding and Acclimatization Institute; Blonie, Radzikow near Warsaw	Glycine Willd.	Glycine max (L.) Merr.	1993----	POL027; Institute of Plant Genetics Polish Academy of Sciences; Poznan	vegetables	13;50	-
143	149S	100483	PRZEBEDOWSKA	POL	POL003; Plant Breeding and Acclimatization Institute; Blonie, Radzikow near Warsaw	Glycine Willd.	Glycine max (L.) Merr.	1993----	POL003; Plant Breeding and Acclimatization Institute; Blonie, Radzikow near Warsaw	vegetables	13;50	-
144	150S	100520	LINIA z POPUL. MIESZ. DALEKOWSCH.	SUN	POL003; Plant Breeding and Acclimatization Institute; Blonie, Radzikow near Warsaw	Glycine Willd.	Glycine max (L.) Merr.	1993----	DEU146; Genebank, Institute of Plant Genetics and Crop Plant Research; Gatersleben	vegetables	13;50	-
145	153S	100701	ZOŁTA SWHN	POL	POL003; Plant Breeding and Acclimatization Institute; Blonie, Radzikow near Warsaw	Glycine Willd.	Glycine max (L.) Merr.	1993----	-	vegetables	13;50	-
146	155S	100712	BYDGOSKA 057	POL	POL003; Plant Breeding and Acclimatization Institute; Blonie, Radzikow near Warsaw	Glycine Willd.	Glycine max (L.) Merr.	1993----	-	[Warzywa, Motylkowe grubonasienne]	13;50	-
147	156S	100713	BYDGOSKA 071	POL	POL003; Plant Breeding and Acclimatization Institute; Blonie, Radzikow near Warsaw	Glycine Willd.	Glycine max (L.) Merr.	1993----	-	vegetables	13;50	-
148	158S	100715	MAZOWIECKA II B	POL	POL003; Plant Breeding and Acclimatization Institute; Blonie, Radzikow near Warsaw	Glycine Willd.	Glycine max (L.) Merr.	1993----	-	[Warzywa, Motylkowe grubonasienne]	13;50	-
149	161S	100720	ZOLTA Z ZOLNA	POL	POL003; Plant Breeding and Acclimatization Institute; Blonie, Radzikow near Warsaw	Glycine Willd.	Glycine max (L.) Merr.	1993----	-	vegetables	13;50	-
150	162S	100805	1049/86	POL	POL003; Plant Breeding and Acclimatization Institute; Blonie, Radzikow near Warsaw	Glycine Willd.	Glycine max (L.) Merr.	1993----	POL003; Plant Breeding and Acclimatization Institute; Blonie, Radzikow near Warsaw	vegetables	13;50	-
151	163S	100809	1096/86	POL	POL003; Plant Breeding and Acclimatization Institute; Blonie, Radzikow near Warsaw	Glycine Willd.	Glycine max (L.) Merr.	1993----	POL003; Plant Breeding and Acclimatization Institute; Blonie, Radzikow near Warsaw	vegetables	13;50	-
152	164S	100815	950/86	POL	POL003; Plant Breeding and Acclimatization Institute; Blonie, Radzikow near Warsaw	Glycine Willd.	Glycine max (L.) Merr.	1993----	POL003; Plant Breeding and Acclimatization Institute; Blonie, Radzikow near Warsaw	vegetables	13;50	-
153	165S	100816	988/86	POL	POL003; Plant Breeding and Acclimatization Institute; Blonie, Radzikow near Warsaw	Glycine Willd.	Glycine max (L.) Merr.	1993----	POL003; Plant Breeding and Acclimatization Institute; Blonie, Radzikow near Warsaw	vegetables	13;50	-
154	166S	100817	866/86	POL	POL003; Plant Breeding and Acclimatization Institute; Blonie, Radzikow near Warsaw	Glycine Willd.	Glycine max (L.) Merr.	1993----	POL003; Plant Breeding and Acclimatization Institute; Blonie, Radzikow near Warsaw	vegetables	13;50	-
155	167S	100819	910/86	POL	POL003; Plant Breeding and Acclimatization Institute; Blonie, Radzikow near Warsaw	Glycine Willd.	Glycine max (L.) Merr.	1993----	POL003; Plant Breeding and Acclimatization Institute; Blonie, Radzikow near Warsaw	vegetables	13;50	-
156	168S	100822	885/86	POL	POL003; Plant Breeding and Acclimatization Institute; Blonie, Radzikow near Warsaw	Glycine Willd.	Glycine max (L.) Merr.	1993----	POL003; Plant Breeding and Acclimatization Institute; Blonie, Radzikow near Warsaw	vegetables	13;50	-
157	169S	100823	908/86	POL	POL003; Plant Breeding and Acclimatization Institute; Blonie, Radzikow near Warsaw	Glycine Willd.	Glycine max (L.) Merr.	1993----	POL003; Plant Breeding and Acclimatization Institute; Blonie, Radzikow near Warsaw	vegetables	13;50	-
158	170S	100824	906/86	POL	POL003; Plant Breeding and Acclimatization Institute; Blonie, Radzikow near Warsaw	Glycine Willd.	Glycine max (L.) Merr.	1993----	POL003; Plant Breeding and Acclimatization Institute; Blonie, Radzikow near Warsaw	vegetables	13;50	-
159	171S	100833	MAPLE ARROW INS	CAN	POL003; Plant Breeding and Acclimatization Institute; Blonie, Radzikow near Warsaw	Glycine Willd.	Glycine max (L.) Merr.	1993----	CAN001; Plant Gene Resources of Canada DISCONTINUED AT THIS LOCATION !!!; Ottawa, Ontario	vegetables	13;50	-
160	173S	100846	MAPLE ISSLE	CAN	POL003; Plant Breeding and Acclimatization Institute; Blonie, Radzikow near Warsaw	Glycine Willd.	Glycine max (L.) Merr.	1993----	CAN001; Plant Gene Resources of Canada DISCONTINUED AT THIS LOCATION !!!; Ottawa, Ontario	vegetables	13;50	-
161	175S	100860	OAC LIBRA	CAN	POL003; Plant Breeding and Acclimatization Institute; Blonie, Radzikow near Warsaw	Glycine Willd.	Glycine max (L.) Merr.	1993----	-	[Warzywa, Motylkowe grubonasienne]	13;50	-
162	176S	100921	MAPLE RIDGE	CAN	POL003; Plant Breeding and Acclimatization Institute; Blonie, Radzikow near Warsaw	Glycine Willd.	Glycine max (L.) Merr.	1993----	-	vegetables	13;50	-
163	177S	19I01195	ALDANA	POL	POL003; Plant Breeding and Acclimatization Institute; Blonie, Radzikow near Warsaw	Glycine Willd.	Glycine max (L.) Merr.	2000----	-	vegetables	13;50	cultivated from 1992 - present / modern cultivar
164	179S	101047	3479/97	POL	POL003; Plant Breeding and Acclimatization Institute; Blonie, Radzikow near Warsaw	Glycine Willd.	Glycine max (L.) Merr.	2000----	-	vegetables	13;50	-
165	180S	101050	3496/97	POL	POL003; Plant Breeding and Acclimatization Institute; Blonie, Radzikow near Warsaw	Glycine Willd.	Glycine max (L.) Merr.	2000----	-	vegetables	13;50	-
166	181S	101053	3500/97	POL	POL003; Plant Breeding and Acclimatization Institute; Blonie, Radzikow near Warsaw	Glycine Willd.	Glycine max (L.) Merr.	2000----	-	vegetables	13;50	-
167	182S	101054	3501/97	POL	POL003; Plant Breeding and Acclimatization Institute; Blonie, Radzikow near Warsaw	Glycine Willd.	Glycine max (L.) Merr.	2000----	-	vegetables	13;50	-
168	183S	101055	3508/97	POL	POL003; Plant Breeding and Acclimatization Institute; Blonie, Radzikow near Warsaw	Glycine Willd.	Glycine max (L.) Merr.	2000----	-	vegetables	13;50	-
169	184S	101056	3509/97	POL	POL003; Plant Breeding and Acclimatization Institute; Blonie, Radzikow near Warsaw	Glycine Willd.	Glycine max (L.) Merr.	2000----	-	vegetables	13;50	-
170	185S	101057	3510/97	POL	POL003; Plant Breeding and Acclimatization Institute; Blonie, Radzikow near Warsaw	Glycine Willd.	Glycine max (L.) Merr.	2000----	-	vegetables	13;50	-
171	186S	101058	3511/97	POL	POL003; Plant Breeding and Acclimatization Institute; Blonie, Radzikow near Warsaw	Glycine Willd.	Glycine max (L.) Merr.	2000----	-	vegetables	13;50	-
172	187S	101059	3513/97	POL	POL003; Plant Breeding and Acclimatization Institute; Blonie, Radzikow near Warsaw	Glycine Willd.	Glycine max (L.) Merr.	2000----	-	vegetables	13;50	-
173	188S	101060	3514/97	POL	POL003; Plant Breeding and Acclimatization Institute; Blonie, Radzikow near Warsaw	Glycine Willd.	Glycine max (L.) Merr.	2000----	-	vegetables	13;50	-
174	189S	101064	3546/97	POL	POL003; Plant Breeding and Acclimatization Institute; Blonie, Radzikow near Warsaw	Glycine Willd.	Glycine max (L.) Merr.	2000----	-	vegetables	13;50	-
175	190S	101138	POLANKA FAO	POL	POL003; Plant Breeding and Acclimatization Institute; Blonie, Radzikow near Warsaw	Glycine Willd.	Glycine max (L.) Merr.	1992----	-	vegetables	13;50
176	192S	101165	943/2	POL	POL003; Plant Breeding and Acclimatization Institute; Blonie, Radzikow near Warsaw	Glycine Willd.	Glycine max (L.) Merr.	1992----	-	vegetables	13;50
177	193S	101169	951/4	POL	POL003; Plant Breeding and Acclimatization Institute; Blonie, Radzikow near Warsaw	Glycine Willd.	Glycine max (L.) Merr.	1992----	-	vegetables	13;50
178	194S	101182	969/7	POL	POL003; Plant Breeding and Acclimatization Institute; Blonie, Radzikow near Warsaw	Glycine Willd.	Glycine max (L.) Merr.	1992----	-	vegetables	13;50
179	195S	234702	BP 62	POL	POL003; Plant Breeding and Acclimatization Institute; Blonie, Radzikow near Warsaw	Glycine Willd.	Glycine max (L.) Merr.	-	POL030; Plant Genetic Resources Laboratory, Research Institute of Vegetable Crops; Skierniewice	-	13;50	Traditional cultivar
180	196S	234704	BP 117	POL	POL003; Plant Breeding and Acclimatization Institute; Blonie, Radzikow near Warsaw	Glycine Willd.	Glycine max (L.) Merr.	-	POL030; Plant Genetic Resources Laboratory, Research Institute of Vegetable Crops; Skierniewice	-	13;50	Traditional cultivar
181	197S	234706	FISKLEY	-	POL003; Plant Breeding and Acclimatization Institute; Blonie, Radzikow near Warsaw	Glycine Willd.	Glycine max (L.) Merr.	1997----	-	-	13;50
182	198S	234708	POLPOD98 032	POL	POL003; Plant Breeding and Acclimatization Institute; Blonie, Radzikow near Warsaw	Glycine Willd.	Glycine max (L.) Merr.	-	POL030; Plant Genetic Resources Laboratory, Research Institute of Vegetable Crops; Skierniewice	-	13;50	Traditional cultivar
183	199S	234716	P034	POL	POL003; Plant Breeding and Acclimatization Institute; Blonie, Radzikow near Warsaw	Glycine Willd.	Glycine max (L.) Merr.		POL030; Plant Genetic Resources Laboratory, Research Institute of Vegetable Crops; Skierniewice	vegetables		Traditional cultivar
184	203S	234729	WUKR 06-0420a	UKR	POL003; Plant Breeding and Acclimatization Institute; Blonie, Radzikow near Warsaw	Glycine Willd.	Glycine max (L.) Merr.	2007----	POL030; Plant Genetic Resources Laboratory, Research Institute of Vegetable Crops; Skierniewice	vegetables	13;50	Traditional cultivar
185	205S	505429	LITZAP12 347	LTU	POL003; Plant Breeding and Acclimatization Institute; Blonie, Radzikow near Warsaw	Glycine Willd.	Glycine max (L.) Merr.	-	-	vegetables	13;50	Traditional cultivar
186	206S	505609	LATEST16 114	LVA	POL003; Plant Breeding and Acclimatization Institute; Blonie, Radzikow near Warsaw	Glycine Willd.	Glycine max (L.) Merr.	-	-	-	13;50	Traditional cultivar
187	207S	16\00423	LATEST16 247	LTU	POL003; Plant Breeding and Acclimatization Institute; Blonie, Radzikow near Warsaw	Glycine Willd.	Glycine max (L.) Merr.	-	-	-	13;50	-
188	209S	19I01193	MERLIN	AUT	POL003; Plant Breeding and Acclimatization Institute; Blonie, Radzikow near Warsaw	Glycine Willd.	Glycine max (L.) Merr.	-	-	-	13;50	-
189	211S	100372	CREST	USA	POL003; Plant Breeding and Acclimatization Institute; Blonie, Radzikow near Warsaw	Glycine Willd.	Glycine max (L.) Merr.	-	-	-	13;50	-
190	212S	100379	COBBOLT	USA	POL003; Plant Breeding and Acclimatization Institute; Blonie, Radzikow near Warsaw	Glycine Willd.	Glycine max (L.) Merr.	-	-	-	13;50	-
191	213S	100388	EARLY AKITA YELLOW	JPN	POL003; Plant Breeding and Acclimatization Institute; Blonie, Radzikow near Warsaw	Glycine Willd.	Glycine max (L.) Merr.	-	-	-	13;50	-
192	214S	100389	FLAMBEAU	USA	POL003; Plant Breeding and Acclimatization Institute; Blonie, Radzikow near Warsaw	Glycine Willd.	Glycine max (L.) Merr.	-	-	-	13;50	-
193	215S	100390	F - 70-265	FRA	POL003; Plant Breeding and Acclimatization Institute; Blonie, Radzikow near Warsaw	Glycine Willd.	Glycine max (L.) Merr.	1993	FRA071; Ecole Nationale Supérieure Agronomique de Toulouse; Toulouse cedex	-	13;50	-
194	216S	100391	FISKEBY 856-3-34	SWE	POL003; Plant Breeding and Acclimatization Institute; Blonie, Radzikow near Warsaw	Glycine Willd.	Glycine max (L.) Merr.	1993	-	-	13;50	-
195	217S	100398	GOKUWASE HISHIMA	JPN	POL003; Plant Breeding and Acclimatization Institute; Blonie, Radzikow near Warsaw	Glycine Willd.	Glycine max (L.) Merr.	-	-	-	13;50	-
196	219S	100374	CHIPPEWA	USA	POL003; Plant Breeding and Acclimatization Institute; Blonie, Radzikow near Warsaw	Glycine Willd.	Glycine max (L.) Merr.	-	-	-	13;50	-
