# Supplementary material for: DArT-based evaluation of soybean germplasm from Polish Gene Bank
Source: BMC Res Notes. 2021 Aug 30;14:343. doi: 10.1186/s13104-021-05750-1 (PMC8404325; doi:10.1186/s13104-021-05750-1)
Supplement: Supplementary file 2 — Additional file 2. Phenotype data. [file 13104_2021_5750_MOESM2_ESM.xlsx]

## Sheet: data
No.	Institute project number (IHARNUMB)	accesion number (ACCENUMB)	Accession name (ACCENAME)	country of origin (ORIGCTY)	Days to flowering (DAY_FLW)	Days to pod formation (DAY_POD_FORM)	Days to maturity (DTM)	Plants height (cm) (PLT_HGT)	Leaflets number (LF_NUM)	Leaves shape (LF_SHP)	Plant - flower colour (FLW_CLR)	Plant - growth type (PL_GROW_TYPE)	Mature pod color (POD_CLR)	seeds per 1 pod (SED_POD)	Pods per plant (POD_PLT)	Pubescence (PLT_P)	Seed coat colour (SED_CLR)	Seed coat surface lustro (SED_SURF_LUSTRO)	Seed coat pattern (SED_PAT)	Hilum colour (HILM_CLR)	Seed thickness (SED_T)	100 seed weight (SED_WT)	Leaf spot (Septoria glycines)	Anthracnose (Colletotrichum truncatum)	Ft_Lss
1	26S	100042	BYDGOSKA 052	POL	42.6	51	117	66.7857	3	5	7	3	5	2.73333	33.2	1	2	7	0	3	3	18.6667	2	2.67	26783.9
2	45S	100079	OLIWKOWA PRZEBEDOWSKA	POL	39.3	47	116	71	3	7	7	7	5	2.2	52.8	1	4	3	7	5	5	19.2	1	2
3	80S	100137	ZOLTA PRZEBEDOWSKA	POL	37.5	43	116	31.25	3	6	7	3	3	2.76667	23	1	2	7	0	3	5	19.2667	2	4.33
4	90S	100158	WARSZAWSKA	POL	40.3	45	116	53	3	6	7	3	3	2.96667	50	1	2	5	0	3	5	20.3	1	2	17906
5	93S	100163	ZLOTKA	POL	39.3	47	111	55.625	3	6	7	3	3	2.8	38.5	1	2	5	0	3	5	21.3	2	4.67	19103.5
6	123S	100286	LW - 1.5/243	POL	42	59	126	74.5	3	6		7	3	2.93333	54.8	1	4	5	7	2	5	23.6667	3	5.33	17457.6
7	129S	100300	RAH - 182	POL	37.2	40	117	35	3	5	3	3	5	2.3	37	1	4	3	7	5	3	22	4	3.67
8	135S	100321	KISIELNICKA	POL	39.9	53	129	76	3	7	3	7	5	2.5	77.6667	1	8	5	0	7	5	26.7	4
9	161S	100720	ZOLTA Z ZOLNA	POL	40.5	47	124	89.5	3	6	7	3	5	2.5	16	1	2	5	0	2	5	19.6	2	3.33	22731.4
10	162S	100805	1049/86	POL	40.7	53	117	50	3	6	7	3	3	2.2	21.5	1	2	5	0	3	3	20.71	4	4	20269.1
11	164S	100815	950/86	POL	42.8	47	117	60	3	5	7	3	5	2.9	40.2	1	2	5	0	3	5	16.8667	2	4.33	20475.9
12	165S	100816	988/86	POL	40.7	49	117	62.5	3	5	7	3	5	1.4	36.9	1	2	5	0	3	3	22.77	4
13	166S	100817	866/86	POL	42.8	48	122	46	3	6	7	3	5	2.2	42.6	1	2	5	0	3	5	22.1	2
14	167S	100819	910/86	POL	51.8	53	122	72.75	3	6	7	3	5	2.16667	69	1	8	7	0	7	5	13.5667	2	2	1127.38
15	168S	100822	885/86	POL	39.3	47	122	57.5	3	6	7	7	5	2.3	45.7	1	2	5	0	2	5	15.8333	1	2
16	170S	100824	906/86	POL	43.7	47	122	93	3	6	7	7	5	2.33333	43.2857	1	2	5	0	7	5	16.6333	1	5.33
17	12S	-	MAVKA	POL	39.3	47	118	65	3	3	3	7	3	2.03333	40.5	1	1	7	0	2	5	19	2	1	23998.4
18	27S	100044	CZARNA SWHN	POL	40.2	47	117	62	3			7	5	2.3	28	1	8	3	0	7	5	17.4	2	4.33
19	36S	100064	LA-4/47/12/5/5	POL	39.6	43	114	50	3	3	7	5	3	2.7	64.5	1	1	7	0	3	5	19.6	1	2.33
20	37S	100065	LA-4/47/11/17/8	POL			114	70	3			7	5	2.76667	91.6667	1	3	5	7	7	5	19.6	-	4.67
21	40S	100069	MLOCHOWSKA	POL	39.3	47	117	80	3	5	7	7	5	2.8	45	1	3	5	5	5	3	13.7	1	2	26085.5
22	42S	100071	MAZOWIECKA II	POL	42.8	49	111	69	3	6		7	5	2.9	47.5	1	3	5	5	5	5	16.8667	1	2	20003.5
23	47S	100083	PULAWSKA WCZESNA	POL		47	111	37.3636	3		7	7	3	2.76667	29.3	1	1	7	0	2	5	20.4333	1	3.33
24	53S	100718	SN - 18	POL	39.3	49	111	88	3	6	7	3	3	1.9	25.3	1	2	5	0	3	3	17.9	1	2.33
25	56S	100098	WILEŃSKA BRUNATNA	POL	39.3	49	111	52.5	3			3	5	3	31.2	1	5	3	0	5	5	22.5333	1
26	65S	100107	ZLOCISTA	POL	38.8	47	111	68.25	3	5	7	7	5	1	40.7	1	3	5	0	3	5	23.3333	2	3
27	84S	100145	WYSOKONOSKA	POL	43.6	47	117	78.5	3	6	7	7	3	2.86667	14	1	4	3	0	2	5	20.0333	1	3
28	85S	100147	ROD N	POL	42.7	47	111	89	3			7	5	2.93333	19	1	8	7	0	7	5	14.3	5	1.33
29	88S	100205	CZECHNICKA PASTEWNA	POL	39.9	48	111	87.8571	3	6	3	7	5	2.93333	66.7143	1	8	7	0	7	5	14.7333	4	2	1182.67
30	113S	100266	BYDGOSKA 072	POL	39.3	49	111	55	3			3	3	3	34.1429	1	4	7	0	3	5	20.8667	1	2.67	22082.9
31	118S	100279	LA-4/47/11/15/2	POL	42	53	111	67.5	3			7	3	2.9	28	1	8	5	0	5	5	17.8333	3	3
32	119S	100280	LA-4/47/11/16/1	POL	39.9	49	111	83.8333	3			7	5	3.06667	30.3333	1	8	3	0	7	5	18.6	1	2.33
33	121S	100282	LA-4/47/12/3/3	POL	42	47	111	62.5	3	5	7	7	5	2.9	33	1	3	5	0	3	3	16.4667	2	2	937.61
34	122S	100284	LA-4/47/12/7/12	POL	42	53	111	45	3	3	7	7	5	2.4	14	1	8	3	0	7	3	16.8	3	5
35	148S	100407	GLYCINE MAX.	POL	42	47	111	62	3	5	7	7	5	2.26667	46.6	1	2	7	0	2	5	18.5667	5	1
36	151S	100699	PULAWSKA WCZESNA	POL	37.8	45	111	61.5455	3		7	3	5	2.96667	40.3	1	4	7	0	3	5	18.4	1	5
37	152S	100700	ZLOCISTA	POL	41	53	119	77.5	3			7	5	2.7	31.7143	1	2	5	0	2	5	27.1333	1		18387.4
38	153S	100701	ZOŁTA SWHN	POL	39.3	47	119	63.3333	3	6	7	7	5	2.63333	16.1667	1	2	7	0	2	7	24.5	3	1.5	22881.4
39	163S	100809	1096/86	POL	38.7	47	111	60	3	6	7	7	5	2.53333	17	1	5	7	5	5	5	15.3	2	2.67
40	169S	100823	908/86	POL	39.3	48	122	72	3	6	7	7	3	2.73333	46.5	1	2	7	5	2	5	17.8	2	5.33	24884.5
41	4S	19I00347	AUGUSTA	POL	39.3	43	110	39.1667	3			7	5	2.23333	25.6667	1	2	7	0	3	5	16.1333	1
42	9S	19I00348	LP2	POL			110	42.25	3			7	5	2.15	25.1667	1	2	5	0	3	5	16.85	-
43	10S	-	MADLEN	POL	40.7	47	110	45.1	3	7	7	3	5	2.73333	16.2	1	2	7	5	5	5	18.2667	1	2	19419.2
44	18S	100007	AJMA	POL	40.7	47	109	60	3	6	7	7	5	2.3	55.2	1	8	3	0	7	3	10.9333	2	2	1092.95
45	38S	100066	LA-4/47/11/19/4	POL	39.3	47	110	49.1667	3	5	3	7	5	2.3	69	1	1	3	5	7	5	19.8333	2	3	24328.5
46	140S	100338	1035/86	POL	42	48	110	81.1667	3	6	7	7	5	3.03333	22	1	2	5	5	2	5	19.0333	1	5
47	142S	100340	880/86	POL	38.1	43	110	69.1667	3	5	3	7	5	2.96667	8.83333	1	2	5	0	1	5	19.4333	3	3.5	24663.6
48	155S	100712	BYDGOSKA 057	POL	37.5	43	110	42.5	3	6	7	3	3	2	16.3	1	2	5	0	3	5	19.92	3	2.67
49	158S	100715	MAZOWIECKA II	POL	42	47	110	45	3	3	7	7	3	2.85	12.5	1	4	7	0	3	5	18	1	2
50	177S	19I01195	ALDANA	POL	35.8	47	109	84	3	5	7	3	5	2.8	34	1	4	5	5	3	3	19.3	1	3.67
51	179S	101047	3479/97	POL		45	109	48.6667	3			3	5	1.96667	19.3333	1	2	5	0	3	5	21.9667	1	1
52	183S	101055	3508/97	POL	41.5	45	109	52.5	3			7	5	1.35	15	1	2	5	5	3	5	23.7	1	4
53	184S	101056	3509/97	POL	37.2	43	109	52.5	3			7	5	2.43333	22.1667	1	2	5	5	2	5	21.2	1	6
54	17S	19I01194	PROGRES	POL	40.7	43	100	44.375	3	7	7	3	5	2.56667	52.1	1	3	5	0	3	5	27.2	1	2
55	25S	100039	Bydgoska 074	POL	42	47	101	46.25	3	5	7	3	5	2.26667	30.25	1	2	5	0	1	5	19.6333	4	1.67
56	33S	100057	IHAR/NK	POL	39.6	43	84	45	3	3	7	3	5	1.85	37	1	1	5	0	7	5	21.1	1	4.67	19623.4
57	120S	100281	LA-4/47/12/3/1	POL	39.9	49	99	73	3			3	5	2.86667	21	1	8	5	0	5	5	19.9	1	8	19464.3
58	124S	100287	L 1273/6	POL	38.2	43	94	40.3125	3	6		3	3	3.03333	29	1	3	7	0	3	5	17.8	1	4
59	141S	100339	874/86	POL	37.5	43	99	56.25	3	3		3	5	3	31.5	1	3	7	5	2	5	16.2	3	5	21307.9
60	185S	101057	3510/97	POL	40	43	94	70	3			7	5	1.75	33	1	2	7	0	3	5	17.55	1	3.33
61	74S	100124	ZORA	CSK	44.8	59	129	114	3	7	7	7	3	3.06667	62.3333	1	2	5	0	3	5	17.0667	1	3.67
62	92S	100162	S - 644	DEU	39.9	49	117	61.25	3	7	7	7	5	2.93333	22.5	1	2	7	0	2	5	20.6667	4
63	116S	100276	ISZ - 14	HUN	46	48	124	101	3			7	3	2.9	34	1	4	5	5	3	5	18.5	2	2
64	139S	100328	C 1/58	DEU	43.4	53	129	78.5	3	6	7	7	3	3	28.8	1	3	7	5	3	5	17.5333	2
65	14S	-	PETRINA	AUT	41	47	117	71.5	3	6		7		2.9	39	1	2	7	5	3	3	17.95	1
66	20S	100031	AMURSKAJA 326	SUN	44.1	47	111	62.5	3	6	7	7	5	2.1	38	1	2	5	0	2	5	16.8	2
67	21S	100035	BYSTRAJA	SUN	41.6	47	111	31.25	3	5	7	7	5	2.46667	30.1	1	2	3	0	3	3	12.7	1	3
68	23S	100037	BIALOSNIEZKA	RUS	39.6	43	111	25	3	3	7	3	3	1.8	27.9	1	1	5	0	3	5	21.2932	1	5
69	31S	100055	GIESO	DEU	46.2	49	116	66.25	3	6	3	7	5	2.73333	58.6667	1	2	3	0	3	3	17.2	2	3.33
70	44S	100076	NIM 4883	DEU	37.5	45	111	53.1667	3	6	7	3	3	2.93333	18.6667	1	4	3	0	3	7	22.0333	1	2
71	46S	100081	TRUE	SUN	37.5	45	111	42.7143	3			3	5	2.46667	25.8571	1	2	7	0	2	5	29	1	2.67
72	55S	100095	SIBIRACZKA	SUN	44.2	47	111	49.375	3			7	5	2.7	25.25	1	2	5	0	1	5	18.6	4	2.67
73	71S	100119	ISZ - 10	HUN	44.2	53	117	95	3			7	5	3.13333	56.75	1	3	5	0	3	5	19.1333	1	5
74	81S	100139	N/M - 4223	DDR	39.3	47	111	66	3			7	3	1.83333	39	1	1	7	0	3	5	22.6667	2	2.67
75	82S	100142	VNIJSK	SUN			111	-	3	6	7	7	5		41	1	2	3	0	5	5	18.9449	-
76	87S	100150	N/M 4725	DDR			111	57.5	3			7	5	2.7	16.75	1	2	7	0	3	5	20.3	-	2
77	117S	100278	KZ - 761	HUN	39.9	49	111	92.25	3			7	3	3	24	1	3	5	5	7	5	14.8667	1	5.33
78	150S	100520	LINIA z POPUL. MIESZ. DALEKOWSCH.	SUN	39.3	47	111	52.5	3	6	7	3	5	2.4	25.7	1	2	5	0	2	7	25	2	2.67
79	205S	505429	LITZAP12 347	LTU	40	45	111	80	3	7	7	3	5	2.5	15	1	2	5	0	3	5	22	-
80	3S	-	ANNUSHKA	UKR	37.5	43	110	52.5	3	3	7	7	5	3.1	15	1	3	7	5	2	3	13.9	1
81	7S	-	LAJMA	UKR	39.6	43	109	70	3	5		3	3	2.7	65	1	1	7	0	1	5	17.1333	1
82	13S	-	PARADIS	CH	38.1	43	108	55	3	5	7	3	5	2.33333	18.4444	1	2	7	0	3	5	22.4333	1
83	70S	100116	DSS 2509	SUN	38.8	41	106	57.5	3	6	7	3	5	3	21.2	1	2	3	0	1	5	21.7333	1	3.33
84	209S	19I01193	MERLIN	AUT	40	45	109	68.1818	3	6	7	7	5	2.96667	48.2	1	3	7	0	3	5	16.7	-	1
85	15S	-	PROTINA	FRA	39.3	53	124	42.5	3	5	7	7	5	2.06667	67.6667	1	1	7	0	3	5	17.1333	1
86	133S	100318	76 - 6	FRA	49.7	59	122	90	3	3	3	7	5	2.96667	22.3333	1	1	7	0	5	5	17.6	1	4
87	107S	100235	S - 5	FRA	39.3	47	117	69.375	3	6	7	7		2.76667	21.75	1	2	5	0	2	7	23.9667	2
88	127S	100296	ODS - 33 CHANDOR	FRA	42	43	117	65	3	5		7	5	2.8	50	1	2	7	0	7	5	22.3	1	2.67
89	130S	100304	S - 44	FRA	37.2	43	110	30	3	5		3	5	2	18.5	1	4	5	5	3	5	20.3	2	2.33
90	54S	100094	SCHAE 01	FRA	37.5	45	99	38.75	3			7	5	3	15.5	1	1	5	0	3	5	18.65	1	1
91	114S	100273	HOLMBERG 856-3-34	SWE	37.2	43	122	65.8333	3	6	7	7	5	3	18.3333	1	4	5	0	3	7	24.2	2	2	21740.6
92	32S	100056	FISKEBY V-I	SWE			117	30	3			7	5	2.5	36	1	2	5	0	3	5	17.2	-	2
93	75S	100130	CM-45	SWE	44.8	49	117	63.5	3	6	7	3	3	2.9	33.4286	1	2	5	0	3	5	22.2667	1
94	111S	100243	SZWECJA	SWE	39.3	47	111	63	3	5		3	3	2.3	50	1	1	7	0	3	5	20.7333	1
95	96S	100169	PI - 360.954 (FISKEBY IV)	SWE	37.5	45	111	34.375	3	5	5	3	3	2.2	15.75	1	2	7	0	3	5	20.9667	3
96	29S	100052	Holmberg	SWE	35	40	110	51.25	3	5	7	3	3	1.8	28.6	1	2	7	0	3	5	20.9333	4	5	25048.1
97	62S	100104	827-4-23-46	SWE	37.5	43	104	31.25	3	5	7	3	5	2.4	35	1	1	5	0	3	7	27.4667	1	3	19586.1
98	63S	100105	840-2-7	SWE	38.2	43	110	35	3	6		3	5	2.2	43	1	4	7	0	7	7	28.1333	1	2	19722.1
99	78S	100133	FISKEBY IV	SWE	37.5	45	103	41.375	3		7	3	3	2.83333	17.5	1	2	5	0	3	5	20.4333	2	1.33	18932.5
100	102S	100213	FISKEBY XX	SWE	39.3	47	110	65	3	6	7	7	3	2.56667	54	1	3	7	0	3	5	22	1	5.33	23890.1
101	131S	100309	052903	SWE	40.2	43	110	72.5	3	5	7	7	5	2.93333	27	1	4	5	0	3	5	22.7667	2	1.67	19791.3
102	136S	100324	698-1-1	SWE	42.8	47	110	68.75	3	6	7	7	5	2.66667	36.8333	1	2	5	0	2	5	21.6333	3	2.33	19488.4
103	137S	100325	999-2-4	SWE	42.8	53	110	70	3	6	7	7	5	3	39	1	1	7	0	3	5	20.3	2	3.33	16183.6
104	24S	100038	BRAVALLA	SWE	39.6	43	99	27.5	3	5		3	5	1.1	19	1	3	5	0	7	5	16.3	1	4	17497.7
105	30S	100054	HOLMBERG 827-4-23	SWE	39.6	43	89	42.5	3			3	5	2.8	20.5455	1	2	7	0	3	5	21.4333	1	5	21116.7
106	48S	100085	SZWEDZKA 3/75	SWE	37.5	43	99	31.5	3			3		3	14	1	4	7	5	3	5	18.6	1	4
107	49S	100087	SZWEDZKA 6/75	SWE			93	40	3			7	3	2.23333	49	1	1	5	0	3	5	20.2667	-
108	50S	100088	SOJA A	SWE	37.5	43	84	35	3			3	5	2.76667	12.3333	1	3	5	5	7	5	24.7	2	2
109	95S	100167	PI - 68.722 (NO. 103)	USA	41	43	117	70.5	3	6	3	3	5	1.93333	41.5	1	2	7	0	3	5	19.9	1	2	28969.2
110	97S	100176	PI - 189.877 (J 355)	USA		45	117	35	3	6	7	3	3	2.2	25.8	1	2	5	0	2	7	25.3	4	5.33
111	109S	100237	SAC	USA	45.5	59	124	86.25	3	5	7	7	5	3	18.25	1	4	5	0	3	5	17.7333	3	1.33	21964.5
112	43S	100072	NORDIA 1	USA	41.4	47	111	52.5	3	5	7	7	3	2.76667	48	1	4	7	5	7	3	14.1667	1	3.67	18128.5
113	73S	100123	HORODIC	USA	39	43	117	46.25	3			3	5	2.76667	17.5	1	2	7	0	3	5	21.5667	1	2
114	98S	100177	PI - 257.433 (C 15/58)	USA	42.8	53	117	85	3	6	7	7	3	2.83333	32	1	2	5	0	3	5	18.3667	2	1
115	99S	100178	PI - 153.225 (B-29)	USA	44.8	47	111	44.5	3	6	3	7	5	2	58	1	5	3	0	5	5	23.6667	4
116	126S	100294	ORDINARY	USA	39.3	47	111	72.5	3	5		7	5	3.1	45.75	1	2	7	0	7	5	21.6333	1	1.67
117	144S	100343	ADEPTA	USA	42	53	117	72.5	3	5	7	7	3	2.96667	28	1	4	5	0	3	5	17.5667	2	2.5	20795.1
118	146S	100365	BLACK TOKYO	USA	42	53	117	92.5	3	5	3	7	5	2.8	44	1	8	3	0	5	5	18.2667	3	2.33	1091.99
119	147S	100368	BLACK EYEBROWN	USA	42	47	117	92.5	3	5		7	5	2.9	52.8	1	8	3	0	5	5	21.3333	2	3	998.39
120	143S	100341	ADA	USA	38.1	43	110	60	3	5	7	3	5	3	25.5714	1	3	5	0	3	5	18.5333	3	2.33	24720.2
121	19S	100027	ARETIC	USA			99	42.5	3	6	7	5	3	2.2		1	2	7	0	3	5	18.6	1	2.33	20676.7
122	28S	100048	EARLIEST PROLIFIC	USA	39.3	47	99	50.8333	3	6	7	7	3	2.03333	22.2857	1	2	5	0	3	7	22.8667	4	2	20528.6
123	86S	100148	073-12	CAN	39.3	47	117	25	3	7	7	7	6	2.6	23	1	2	5	0	3	5	20.9	3	4.67
124	91S	100161	073 - 15	CAN	42.8	47	118	95	3	6	7	3	5	3.06667	41.25	1	2	7	0	3	5	20.1	1	5
125	108S	100238	SIMPSON	CAN	48.8	59	124	70.4167	3	6	7	7	3	3.03333	33.6667	1	1	5	0	3	5	17.5667	1	2.33	15534.8
126	174S	100857	MAPLE GLEN	CAN	42	45	117	40.5	3	5	7	7	5	2.1		1	1	5	0	2	3	17.9008	1	3	22103.5
127	175S	100860	OAC LIBRA	CAN	50.6	53	117	96.5	3	5	3	7	5	2.43333	50.5	1	2	5	0	7	5	17.6667	1	3	31537.3
128	176S	100921	MAPLE RIDGE	CAN	50.6	53	117	88.375	3		3	7	5	3	56.1	1	2	5	0	7	5	17.4667	1	2.5	19291.2
129	34S	100058	IM - 7	CAN	45.6	47	114	62.5	3	6	3	7	5	2.8	84.25	1	3	5	0	3	5	20.5667	2	4.67	19497.5
130	39S	100068	MAPLE ARROW	CAN	39.3	47	119	84.5	3	6	7	7	5	2.8	23.2	1	2	7	0	3	5	20.8667	1	2.67	26296.8
131	64S	100106	840-5-3	CAN	41.1	47	111	72.5	3			7	3	2.46667	18.75	1	4	5	5	3	5	22.5667	1	4
132	72S	100120	IM - 55 - 2	CAN	38.7	47	111	67.5	3	6	7	7	5	2.36667	20.3333	1	2	7	0	3	5	24.3333	1	5.33
133	77S	100132	HL - 20	CAN	39.3	47	117	85.75	3			7	5	2.86667	41.3333	1	1	7	0	3	5	21.5667	1	2
134	89S	100156	MURZYNKA	CAN	42.9	53	117	75	3	6	7	5	5	2.83333	28.4286	1	8	5	0	7	5	22.1833	4	3
135	94S	100164	76 - 6 - 46	CAN	40.7	45	111	61	3		7	7	5	2.93333	22	1	4	3	0	7	5	23.6333	5	2.67	19744.3
136	115S	100275	IM - 6	CAN	39.9	49	111	92.5	3			5	5	2.76667	43	1	2	5	0	7	5	20.8333	1	6	25029
137	145S	100344	ALTONA GARDEN	CAN	42	47	117	82.5	3	6	3	7	5	3	23	1	8	3	0	7	5	24.2	3
138	59S	100101	075 - 1	CAN	41.4	43	109	49.375	3	5	7	7	5	2.56667	56	1	3	3	0	7	5	18.1667	2	3	23183.5
139	60S	100102	075 - 14	CAN	51.4	59	110	57.8333	3			7	5	2.26667	38.5556	1	2	7	5	7	5	22.4667	1	3	15830.2
140	105S	100229	MC CALL	CAN	42.8	47	110	69	3	7	7	7	5	2.96667	15.8	1	2	7	0	1	5	22.7667	3	3.67
141	171S	100833	MAPLE ARROW INS	CAN	36.6	45	109	71	3	6		7	5	2.56667	52.1	1	2	5	0	7	5	19.0667	2	1.33
142	173S	100846	MAPLE ISSLE	CAN	37.2	42	110	83.875	3	6	7	3	3	2.8	48.2	1	1	5	0	1	5	17.4	1	1.67	21796.1
143	57S	100099	073 - 7 - 15	CAN			99	37.5	3			3	5	2.6	36.2	1	1	7	0	3	5	23.4667	1	3.5
144	58S	100100	073 - 3	CAN	41.4	43	99	50.8333	3	6	7	7	5	2.63333	48.6667	1	1	7	0	3	7	26.7667	2	3	22443.4
145	61S	100103	075-28	CAN		45	94	34.5	3	6	7	3	5	3	19.7	1	2	7	7	2	5	19.15	1	1	12653.9

## Sheet: descriptors
	Plant - flower colour (FLW_CLR)			Leaflets number (LF_NUM)			Leaves shape (LF _SHP)			Plant - growth type (PL_GROW_TYPE)			Mature pod color (POD_CLR)			Seed coat colour (SED_CLR)			Hilum colour (HIL_CLR)			seed coat surface lustro (SED_SURF_LUSTRO)			seed coat pattern (SED_PAT)			Leaf spot (Septoria glycines) under field conditions			Anthracnose (Colletotrichum truncatum) - symptoms on cotyledons (CV stage)
	3	white		3	3 leaflets		3	narrow		3	determining		3	tan		1	yellow-white		1	yellow		3	shiny		1	light hilum		1	no symptoms		1	no symptoms on the cotyledons
	5	purple		5	4-6 leaflets		5	indirect		7	indetermining		5	brown		2	yellow		2	beige (dark yellow)		5	intermediate / transitional		2	dark hilum		3			3	0.1
	7	violet		7	7 leaflets and more		7	wide					7	black		3	green		3	brown		7	dull		3	saddle		5			5
																4	beige (dark yellow)		4	green		9	heavy bloom		4	striped		7			7	75% covered by sumtoms
																5	reddish brown		5	grey								9			9
																6	grey		6	imperfect black with a beige ring
																7	light black		7	black
