# Supplementary material for: DArT-based evaluation of soybean germplasm from Polish Gene Bank
Source: BMC Res Notes. 2021 Aug 30;14:343. doi: 10.1186/s13104-021-05750-1 (PMC8404325; doi:10.1186/s13104-021-05750-1)
Supplement: Supplementary file 3 — Additional file 3. Genotype (DArTseq) data. [file 13104_2021_5750_MOESM3_ESM.csv]

*	*	*	*	*	*	*	*	*	*	*	*	*	*	*	*	*	*	*	*	*	*	*	*	*	*	DSo19-4572	DSo19-4572	DSo19-4572	DSo19-4572	DSo19-4572	DSo19-4572	DSo19-4572	DSo19-4572	DSo19-4572	DSo19-4572	DSo19-4572	DSo19-4572	DSo19-4572	DSo19-4572	DSo19-4572	DSo19-4572	DSo19-4572	DSo19-4572	DSo19-4572	DSo19-4572	DSo19-4572	DSo19-4572	DSo19-4572	DSo19-4572
*	*	*	*	*	*	*	*	*	*	*	*	*	*	*	*	*	*	*	*	*	*	*	*	*	*	910319241003	910319241003	910319241003	910319241003	910319241003	910319241003	910319241003	910319241003	910319241003	910319241003	910319241003	910319241003	910319241003	910319241003	910319241003	910319241003	910319241003	910319241003	910319241003	910319241003	910319241003	910319241003	910319241003	910319241003
*	*	*	*	*	*	*	*	*	*	*	*	*	*	*	*	*	*	*	*	*	*	*	*	*	*	3	3	3	3	3	3	3	3	3	3	3	3	3	3	3	3	3	3	3	3	3	3	3	3
*	*	*	*	*	*	*	*	*	*	*	*	*	*	*	*	*	*	*	*	*	*	*	*	*	*	A	A	A	A	A	A	A	A	A	A	A	A	B	B	B	B	B	B	B	B	B	B	B	B
*	*	*	*	*	*	*	*	*	*	*	*	*	*	*	*	*	*	*	*	*	*	*	*	*	*	1	10	11	12	2	3	4	5	6	7	8	9	1	10	11	12	2	3	4	5	6	7	8	9
*	*	*	*	*	*	*	*	*	*	*	*	*	*	*	*	*	*	*	*	*	*	*	*	*	*	1 S_543-12-0 [Original species: Glycine max (L.) Merr.]	74 S_451-30-100124 [Original species: Glycine max (L.) Merr.]	83 S_339-108-100144-JPN [Original species: Glycine max (L.) Merr.]	91 S_461-115-100161-CAN [Original species: Glycine max (L.) Merr.]	9 S_530-3-0 [Original species: Glycine max (L.) Merr.]	17 S_415-59-100001-POL [Original species: Glycine max (L.) Merr.]	215 S_604-604-100390-FRA [Original species: Glycine max (L.) Merr.]	34 S_306-72-100058-CAN [Original species: Glycine max (L.) Merr.]	42 S_314-80-100071-POL [Original species: Glycine max (L.) Merr.]	50 S_436-86-100088 [Original species: Glycine max (L.) Merr.]	58 S_321-91-100100-CAN [Original species: Glycine max (L.) Merr.]	66 S_442-26-100108 [Original species: Glycine max (L.) Merr.]	2 S_541-10-0 [Original species: Glycine max (L.) Merr.]	75 S_453-103-100130 [Original species: Glycine max (L.) Merr.]	84 S_340-109-100145-POL [Original species: Glycine max (L.) Merr.]	92 S_462-35-100162 [Original species: Glycine max (L.) Merr.]	10 S_545-14-0 [Original species: Glycine max (L.) Merr.]	18 S_416-17-100007-POL [Original species: Glycine max (L.) Merr.]	27 S_426-65-100044-POL [Original species: Glycine max (L.) Merr.]	35 S_307-73-100061-POL [Original species: Glycine max (L.) Merr.]	43 S_315-81-100072-USA [Original species: Glycine max (L.) Merr.]	51 S_437-23-100089 [Original species: Glycine max (L.) Merr.]	59 S_322-92-100101-CAN [Original species: Glycine max (L.) Merr.]	67 S_329-99-100109-SWE [Original species: Glycine max (L.) Merr.]
AlleleID	CloneID	AlleleSequence	TrimmedSequence	Chrom_Soybean_v2.1	ChromPos_Soybean_v2.1	AlnCnt_Soybean_v2.1	AlnEvalue_Soybean_v2.1	Chrom_Soybean_v7	ChromPos_Soybean_v7	AlnCnt_Soybean_v7	AlnEvalue_Soybean_v7	SNP	SnpPosition	CallRate	OneRatioRef	OneRatioSnp	FreqHomRef	FreqHomSnp	FreqHets	PICRef	PICSnp	AvgPIC	AvgCountRef	AvgCountSnp	RepAvg	1 S	74 S	83 S	91 S	9 S	17 S	215 S	34 S	42 S	50 S	58 S	66 S	2 S	75 S	84 S	92 S	10 S	18 S	27 S	35 S	43 S	51 S	59 S	67 S
14980708|F|0--19:G>A	14980708	TGCAGCGATAAGGTTTGGGGTGATTTTAGGTGGTGTCCTCCTGGCTTTACAGATCGGAAGAGCGGTTCA	TGCAGCGATAAGGTTTGGGGTGATTTTAGGTGGTGTCCTCCTGGCTTTAC	ENA|ACUP03011459|ACUP03011459.1_Chr18_contig_652	61203	1	6.33e-018	Gm18	54322046	1	6.46e-018		19	1	0.5	0.505102	0.494898	0.5	0.005102	0.5	0.499948	0.499974	5	5.12	1	0	0	0	0	0	0	1	0	1	1	0	1	0	1	1	0	1	1	1	0	1	0	1	1
14980708|F|0-19:G>A-19:G>A	14980708	TGCAGCGATAAGGTTTGGGATGATTTTAGGTGGTGTCCTCCTGGCTTTACAGATCGGAAGAGCGGTTCA	TGCAGCGATAAGGTTTGGGATGATTTTAGGTGGTGTCCTCCTGGCTTTAC	ENA|ACUP03011459|ACUP03011459.1_Chr18_contig_652	61203	1	6.33e-018	Gm18	54322046	1	6.46e-018	19:G>A	19	1	0.5	0.505102	0.494898	0.5	0.005102	0.5	0.499948	0.499974	5	5.12	1	1	1	1	1	1	1	0	1	0	0	1	0	1	0	0	1	0	0	0	1	0	1	0	0
22916006|F|0--52:G>A	22916006	TGCAGATATTGTTCGCTTGCCAAGATTTGAGATGGTTATGGCCAAATCTGAGGCAAATAGTAAGCCTGT	TGCAGATATTGTTCGCTTGCCAAGATTTGAGATGGTTATGGCCAAATCTGAGGCAAATAGTAAGCCTGT	ENA|ACUP03012125|ACUP03012125.1_Chr19_contig_574	32342	1	8.50e-029	Gm19	40891568	1	8.66e-029		52	1	0.5	0.505102	0.494898	0.5	0.005102	0.5	0.499948	0.499974	6.28947	6.41322	1	0	0	1	1	1	1	0	0	1	0	0	1	1	1	1	0	0	1	1	0	1	1	0	1
22916006|F|0-52:G>A-52:G>A	22916006	TGCAGATATTGTTCGCTTGCCAAGATTTGAGATGGTTATGGCCAAATCTGAGACAAATAGTAAGCCTGT	TGCAGATATTGTTCGCTTGCCAAGATTTGAGATGGTTATGGCCAAATCTGAGACAAATAGTAAGCCTGT	ENA|ACUP03012125|ACUP03012125.1_Chr19_contig_574	32342	1	8.50e-029	Gm19	40891568	1	8.66e-029	52:G>A	52	1	0.5	0.505102	0.494898	0.5	0.005102	0.5	0.499948	0.499974	6.28947	6.41322	1	1	1	0	0	0	0	1	1	0	1	1	0	0	0	0	1	1	0	0	1	0	0	1	0
14975448|F|0--9:G>A	14975448	TGCAGTTTCGTGATCTGTTGTTTTGCATGCAACTTTTTTCTTTTATTTCAGCCTTTGTTTTGAACACTT	TGCAGTTTCGTGATCTGTTGTTTTGCATGCAACTTTTTTCTTTTATTTCAGCCTTTGTTTTGAACACTT	ENA|ACUP03010196|ACUP03010196.1_Chr16_contig_369	90697	1	3.95e-027	Gm16	31139606	1	4.03e-027		9	1	0.464286	0.571429	0.428571	0.535714	0.035714	0.497449	0.489796	0.493622	9.94737	10.62016	0.960526	1	1	0	1	0	0	0	0	0	0	0	1	1	0	1	1	0	0	0	0	0	0	0	0
14975448|F|0-9:G>A-9:G>A	14975448	TGCAGTTTCATGATCTGTTGTTTTGCATGCAACTTTTTTCTTTTATTTCAGCCTTTGTTTTGAACACTT	TGCAGTTTCATGATCTGTTGTTTTGCATGCAACTTTTTTCTTTTATTTCAGCCTTTGTTTTGAACACTT	ENA|ACUP03010196|ACUP03010196.1_Chr16_contig_369	90697	1	3.95e-027	Gm16	31139606	1	4.03e-027	9:G>A	9	1	0.464286	0.571429	0.428571	0.535714	0.035714	0.497449	0.489796	0.493622	9.94737	10.62016	0.960526	0	0	1	0	1	1	1	1	1	1	1	0	0	1	0	0	1	1	1	1	1	1	1	1
14981324|F|0--19:T>C	14981324	TGCAGATACAGAATGTCTTTTATGACAACCTGAATAAAGAAATGGAAACCTACTCAACCCAAAACATTT	TGCAGATACAGAATGTCTTTTATGACAACCTGAATAAAGAAATGGAAACCTACTCAACCCAAAACATTT	ENA|ACUP03006716|ACUP03006716.1_Chr10_contig_633	56463	1	8.50e-029	Gm10	48222475	1	8.66e-029		19	1	0.428571	0.581633	0.418367	0.571429	0.010204	0.489796	0.486672	0.488234	9.97849	9.44138	1	0	0	1	0	1	1	1	0	0	1	0	1	0	1	0	0	0	0	0	1	0	0	0	1
14981324|F|0-19:T>C-19:T>C	14981324	TGCAGATACAGAATGTCTTCTATGACAACCTGAATAAAGAAATGGAAACCTACTCAACCCAAAACATTT	TGCAGATACAGAATGTCTTCTATGACAACCTGAATAAAGAAATGGAAACCTACTCAACCCAAAACATTT	ENA|ACUP03006716|ACUP03006716.1_Chr10_contig_633	56463	1	8.50e-029	Gm10	48222475	1	8.66e-029	19:T>C	19	1	0.428571	0.581633	0.418367	0.571429	0.010204	0.489796	0.486672	0.488234	9.97849	9.44138	1	1	1	0	1	0	0	0	1	1	0	1	0	1	0	1	1	1	1	1	0	1	1	1	0
14975531|F|0--6:C>T	14975531	TGCAGTCTTATACGGTAATAAAATTTCAAAATTCGGGCTTCATGTTGAACTTTTGGATATTTTATTACA	TGCAGTCTTATACGGTAATAAAATTTCAAAATTCGGGCTTCATGTTGAACTTTTGGATATTTTATTACA	ENA|ACUP03012687|ACUP03012687.1_Chr20_contig_486	46122	1	2.38e-024	Gm20	36587505	1	2.43e-024		6	1	0.306122	0.69898	0.30102	0.693878	0.005102	0.424823	0.420814	0.422819	14.50704	12.46988	1	0	0	0	0	0	0	0	0	0	0	0	1	0	1	0	0	0	0	0	0	0	1	0	0
14975531|F|0-6:C>T-6:C>T	14975531	TGCAGTTTTATACGGTAATAAAATTTCAAAATTCGGGCTTCATGTTGGACTTTTGGATATTTTATTACA	TGCAGTTTTATACGGTAATAAAATTTCAAAATTCGGGCTTCATGTTGGACTTTTGGATATTTTATTACA	ENA|ACUP03012687|ACUP03012687.1_Chr20_contig_486	46122	1	2.38e-024	Gm20	36587505	1	2.43e-024	6:C>T	6	1	0.306122	0.69898	0.30102	0.693878	0.005102	0.424823	0.420814	0.422819	14.50704	12.46988	1	1	1	1	1	1	1	1	1	1	1	1	0	1	0	1	1	1	1	1	1	1	0	1	1
24388202|F|0--18:T>A	24388202	TGCAGACAGTAGACTTCTTTTACAGATCGGAAGAGCGGTTCAGCAGGAATGCCGAGACCGATCTCGTAT	TGCAGACAGTAGACTTCTTTTAC		0	0	999		0	0	999		18	1	0.734694	0.27551	0.72449	0.265306	0.010204	0.389838	0.399209	0.394523	9.32203	6.62295	1	1	1	0	1	0	0	1	1	1	1	0	1	1	1	1	1	1	1	1	1	1	0	1	0
24388202|F|0-18:T>A-18:T>A	24388202	TGCAGACAGTAGACTTCTATTACAGATCGGAAGAGCGGTTCAGCAGGAATGCCGAGACCGATCTCGTAT	TGCAGACAGTAGACTTCTATTAC		0	0	999		0	0	999	18:T>A	18	1	0.734694	0.27551	0.72449	0.265306	0.010204	0.389838	0.399209	0.394523	9.32203	6.62295	1	0	0	1	0	1	1	0	0	0	0	1	0	0	0	0	0	0	0	0	0	0	1	0	1
14971276|F|0--48:T>C	14971276	TGCAGAAGATTGCCATATATATAACAACACAATGAGGGAGAGGGAGAGTACAAATTCTATACATTATCA	TGCAGAAGATTGCCATATATATAACAACACAATGAGGGAGAGGGAGAGTACAAATTCTATACATTATCA	ENA|ACUP03012057|ACUP03012057.1_Chr19_contig_506	23467	1	8.50e-029	Gm19	36393011	1	8.66e-029		48	1	0.826531	0.663265	0.336735	0.173469	0.489796	0.286756	0.446689	0.366722	20.28283	16.81529	1	1	1	1	1	1	1	1	1	1	0	1	1	1	1	1	1	1	1	1	1	1	1	1	0
14971276|F|0-48:T>C-48:T>C	14971276	TGCAGAAGATTGCCATATATATAACAACACAATGAGGGAGAGGGAGAGCACAAATTCTATACATTATCA	TGCAGAAGATTGCCATATATATAACAACACAATGAGGGAGAGGGAGAGCACAAATTCTATACATTATCA	ENA|ACUP03012057|ACUP03012057.1_Chr19_contig_506	23467	1	8.50e-029	Gm19	36393011	1	8.66e-029	48:T>C	48	1	0.826531	0.663265	0.336735	0.173469	0.489796	0.286756	0.446689	0.366722	20.28283	16.81529	1	1	0	0	1	0	0	0	1	1	1	1	1	1	0	1	0	1	1	1	0	1	0	0	1
22918241|F|0--10:T>A	22918241	TGCAGCTCCTTGTGCAACCCTTGATGGCATTGTCTTACAGATCGGAAGAGCGGTTCAGCAGGAATGCCG	TGCAGCTCCTTGTGCAACCCTTGATGGCATTGTCTTAC		0	0	999		0	0	999		10	1	0.209184	0.80102	0.19898	0.790816	0.010204	0.330852	0.318773	0.324813	11.5	10.41935	1	0	1	0	0	0	0	0	0	0	0	0	0	0	0	0	0	0	0	0	1	0	0	1	0
22918241|F|0-10:T>A-10:T>A	22918241	TGCAGCTCCTAGTGCAACCCTTGATGGCATTGTCTTACAGATCGGAAGAGCGGTTCAGCAGGAATGCCG	TGCAGCTCCTAGTGCAACCCTTGATGGCATTGTCTTAC		0	0	999		0	0	999	10:T>A	10	1	0.209184	0.80102	0.19898	0.790816	0.010204	0.330852	0.318773	0.324813	11.5	10.41935	1	1	0	1	1	1	1	1	1	1	1	1	1	1	1	1	1	1	1	1	0	1	1	0	1
14971320|F|0--19:T>C	14971320	TGCAGAAGTACCATTTTGCTTCCCCACACCAAAGGGTGTAGCATTGAAGGAGCTCAAATTTGGAGATTG	TGCAGAAGTACCATTTTGCTTCCCCACACCAAAGGGTGTAGCATTGAAGGAGCTCAAATTTGGAGATTG	ENA|ACUP03001213|ACUP03001213.1_Chr02_contig_526	106238	1	8.50e-029	Gm02	42855621	1	8.66e-029		19	1	0.821429	0.193878	0.806122	0.178571	0.015306	0.293367	0.312578	0.302973	9.49215	9.14583	1	1	1	1	0	1	1	1	1	1	1	1	1	0	1	1	1	1	1	1	1	1	0	1	0
14971320|F|0-19:T>C-19:T>C	14971320	TGCAGAAGTACCATTTTGCCTCCCCACACCAAAGGGTGTAGCATTGAAGGAGCTCAAATTTGGAGATTG	TGCAGAAGTACCATTTTGCCTCCCCACACCAAAGGGTGTAGCATTGAAGGAGCTCAAATTTGGAGATTG	ENA|ACUP03001213|ACUP03001213.1_Chr02_contig_526	106238	1	8.50e-029	Gm02	42855621	1	8.66e-029	19:T>C	19	1	0.821429	0.193878	0.806122	0.178571	0.015306	0.293367	0.312578	0.302973	9.49215	9.14583	1	0	0	0	1	0	0	0	0	0	0	0	0	1	0	0	0	0	0	0	1	0	1	0	1
14980709|F|0--35:C>T	14980709	TGCAGCGATAAGGTTTGGGATGATTTTAGGTGGTGCCCTCCTGGCTTTACAGATCGGAAGAGCGGTTCA	TGCAGCGATAAGGTTTGGGATGATTTTAGGTGGTGCCCTCCTGGCTTTAC	ENA|ACUP03006061|ACUP03006061.1_Chr09_contig_677	23943	1	6.33e-018	Gm09	45841807	1	6.46e-018		35	1	0.994898	0.505102	0.494898	0.005102	0.5	0.010152	0.499948	0.25505	5.30043	5.12	1	1	1	1	1	1	1	1	1	1	1	1	1	1	1	1	1	1	1	1	1	1	1	1	1
14980709|F|0-35:C>T-35:C>T	14980709	TGCAGCGATAAGGTTTGGGATGATTTTAGGTGGTGTCCTCCTGGCTTTACAGATCGGAAGAGCGGTTCA	TGCAGCGATAAGGTTTGGGATGATTTTAGGTGGTGTCCTCCTGGCTTTAC	ENA|ACUP03006061|ACUP03006061.1_Chr09_contig_677	23943	1	6.33e-018	Gm09	45841807	1	6.46e-018	35:C>T	35	1	0.994898	0.505102	0.494898	0.005102	0.5	0.010152	0.499948	0.25505	5.30043	5.12	1	1	1	1	1	1	1	0	1	0	0	1	0	1	0	0	1	0	0	0	1	0	1	0	0
14978304|F|0--12:T>A	14978304	TGCAGTAGGATCTGCCAAGATGTAATTCTTGTGAAGTATGCATGTTACAGATCGGAAGAGCGGTTCAGC	TGCAGTAGGATCTGCCAAGATGTAATTCTTGTGAAGTATGCATGTTAC	ENA|ACUP03011526|ACUP03011526.1_Chr18_contig_719	31512	1	7.87e-017	Gm18	59459101	1	7.68e-017		12	1	0.545918	0.994898	0.005102	0.454082	0.540816	0.495783	0.010152	0.252968	10.128	9.49787	1	0	0	1	0	1	1	0	0	1	1	1	0	0	0	1	1	1	1	1	0	1	1	0	1
14978304|F|0-12:T>A-12:T>A	14978304	TGCAGTAGGATCAGCCAATATGTAATTCTTGTGAAGTATGCAAGTTACAGATCGGAAGAGCGGTTCAGC	TGCAGTAGGATCAGCCAATATGTAATTCTTGTGAAGTATGCAAGTTAC	ENA|ACUP03011526|ACUP03011526.1_Chr18_contig_719	31512	1	7.87e-017	Gm18	59459101	1	7.68e-017	12:T>A	12	1	0.545918	0.994898	0.005102	0.454082	0.540816	0.495783	0.010152	0.252968	10.128	9.49787	1	1	1	1	1	1	1	1	1	1	1	1	1	1	1	1	1	1	1	1	1	1	1	1	1
22915557|F|0--21:A>G	22915557	TGCAGTAAAAACAGTACATTCATCTTGGTTACAGATCGGAAGAGCGGTTCAGCAGGAATGCCGAGACCG	TGCAGTAAAAACAGTACATTCATCTTGGTTAC	ENA|ACUP03012699|ACUP03012699.1_Chr20_contig_498	69046	1	2.31e-008	Gm20	37854610	1	2.36e-008		21	1	1	0.494898	0.505102	0	0.494898	0	0.499948	0.249974	7.20426	4.56452	0.960526	1	1	1	1	1	1	1	1	1	1	1	1	1	1	1	1	1	1	1	1	1	1	1	1
22915557|F|0-21:A>G-21:A>G	22915557	TGCAGTAAAAACAGTACATTCGTCTTGGTTACAGATCGGAAGAGCGGTTCAGCAGGAATGCCGAGACCG	TGCAGTAAAAACAGTACATTCGTCTTGGTTAC	ENA|ACUP03012699|ACUP03012699.1_Chr20_contig_498	69046	1	2.31e-008	Gm20	37854610	1	2.36e-008	21:A>G	21	1	1	0.494898	0.505102	0	0.494898	0	0.499948	0.249974	7.20426	4.56452	0.960526	0	1	0	1	0	0	0	1	1	0	1	1	1	0	1	0	1	1	1	0	1	0	0	0
14981324|F|0--15:T>C	14981324	TGCAGATACAGAATGTCTTCTATGACAACCTGAATAAAGAAATGGAAACCTACTCAACCCAAAACATTT	TGCAGATACAGAATGTCTTCTATGACAACCTGAATAAAGAAATGGAAACCTACTCAACCCAAAACATTT	ENA|ACUP03012677|ACUP03012677.1_Chr20_contig_476	82960	1	3.95e-027	Gm20	35763671	1	4.03e-027		15	1	0.581633	0.994898	0.005102	0.418367	0.576531	0.486672	0.010152	0.248412	9.44138	7.92766	1	1	1	0	1	0	0	0	1	1	0	1	0	1	0	1	1	1	1	1	0	1	1	1	0
14981324|F|0-15:T>C-15:T>C	14981324	TGCAGATACAGAATGCCTTCTATGACAACCTGAATAAAGAAATGGAAACCTACTCAACCCAAAACATTT	TGCAGATACAGAATGCCTTCTATGACAACCTGAATAAAGAAATGGAAACCTACTCAACCCAAAACATTT	ENA|ACUP03012677|ACUP03012677.1_Chr20_contig_476	82960	1	3.95e-027	Gm20	35763671	1	4.03e-027	15:T>C	15	1	0.581633	0.994898	0.005102	0.418367	0.576531	0.486672	0.010152	0.248412	9.44138	7.92766	1	1	1	1	1	1	1	1	1	1	1	1	1	1	1	1	1	1	1	1	1	1	1	1	1
50686588|F|0--5:C>T	50686588	TGCAGCATGTTTTGCCTTACAGATCGGAAGAGCGGTTCAGCAGGAATGCCGAGACCGATCTCGTATGCC	TGCAGCATGTTTTGCCTTAC		0	0	999		0	0	999		5	1	0.984694	0.637755	0.362245	0.015306	0.622449	0.030144	0.462047	0.246095	5.87719	3.93464	0.868421	1	1	1	1	1	1	1	1	1	1	1	1	1	1	1	1	1	1	1	1	1	1	1	1
50686588|F|0-5:C>T-5:C>T	50686588	TGCAGTATGTTTTGCCTTACAGATCGGAAGAGCGGTTCAGCAGGAATGCCGAGACCGATCTCGTATGCC	TGCAGTATGTTTTGCCTTAC		0	0	999		0	0	999	5:C>T	5	1	0.984694	0.637755	0.362245	0.015306	0.622449	0.030144	0.462047	0.246095	5.87719	3.93464	0.868421	1	1	0	0	1	0	0	1	1	1	0	1	1	0	1	0	1	1	1	0	1	1	1	0
22915865|F|0--61:G>C	22915865	TGCAGAAGCTGTAAAAATCATAAATACACTACGCCACCCAGACTTTATGCTTCCAACCTTAGATTTTAT	TGCAGAAGCTGTAAAAATCATAAATACACTACGCCACCCAGACTTTATGCTTCCAACCTTAGATTTTAT	ENA|ACUP03008194|ACUP03008194.1_Chr13_contig_367	261072	1	8.50e-029	Gm13	21378368	1	8.66e-029		61	1	1	0.382653	0.617347	0	0.382653	0	0.472459	0.23623	13.04237	6.14	0.973684	1	1	1	1	1	1	1	1	1	1	1	1	1	1	1	1	1	1	1	1	1	1	1	1
22915865|F|0-61:G>C-61:G>C	22915865	TGCAGAAGCTGTAAAAATCATAAATACACTACGCCACCCAGACTTTATGCTTCCAACCTTACATTTTAT	TGCAGAAGCTGTAAAAATCATAAATACACTACGCCACCCAGACTTTATGCTTCCAACCTTACATTTTAT	ENA|ACUP03008194|ACUP03008194.1_Chr13_contig_367	261072	1	8.50e-029	Gm13	21378368	1	8.66e-029	61:G>C	61	1	1	0.382653	0.617347	0	0.382653	0	0.472459	0.23623	13.04237	6.14	0.973684	1	1	0	1	1	0	0	1	0	1	0	1	1	0	0	0	0	0	0	0	0	1	0	0
14982277|F|0--67:T>A	14982277	TGCAGCAGACTTTCACCAGAAGACTCCTCCCAGACCTTTCCATAATAAAAGAAATAGAAAGAAGACATT	TGCAGCAGACTTTCACCAGAAGACTCCTCCCAGACCTTTCCATAATAAAAGAAATAGAAAGAAGACATT	ENA|ACUP03011449|ACUP03011449.1_Chr18_contig_642	5837	1	1.10e-027	Gm18	52929848	1	1.12e-027		67	1	0.137755	0.867347	0.132653	0.862245	0.005102	0.237557	0.230112	0.233835	7.12903	6.58537	1	0	0	0	0	0	0	0	0	0	1	0	0	0	0	0	0	0	0	0	0	0	0	0	0
14982277|F|0-67:T>A-67:T>A	14982277	TGCAGCAGACTTTCACCAGAAGACTCCTCCCAGACCTTTCCATAATAAAAGAAATAGAAAGAAGACAAA	TGCAGCAGACTTTCACCAGAAGACTCCTCCCAGACCTTTCCATAATAAAAGAAATAGAAAGAAGACAAA	ENA|ACUP03011449|ACUP03011449.1_Chr18_contig_642	5837	1	1.10e-027	Gm18	52929848	1	1.12e-027	67:T>A	67	1	0.137755	0.867347	0.132653	0.862245	0.005102	0.237557	0.230112	0.233835	7.12903	6.58537	1	1	1	1	1	1	1	1	1	1	0	1	1	1	1	1	1	1	1	1	1	1	1	1	1
22917679|F|0--10:C>G	22917679	TGCAGTCATTCTTTTCCTTGGATCTTTATTTAGAAGTCTCTTACAGATCGGAAGAGCGGTTCAGCAGGA	TGCAGTCATTCTTTTCCTTGGATCTTTATTTAGAAGTCTCTTAC	ENA|ACUP03003078|ACUP03003078.1_Chr05_contig_298	86839	1	1.10e-014	Gm05	10530894	1	1.12e-014		10	1	1	0.627551	0.372449	0	0.627551	0	0.467461	0.233731	9.74576	2.91034	0.934211	1	1	1	1	1	1	1	1	1	1	1	1	1	1	1	1	1	1	1	1	1	1	1	1
22917679|F|0-10:C>G-10:C>G	22917679	TGCAGTCATTGTTTTCCTTGGATCTTTATTTTGAAGTCTCTTACAGATCGGAAGAGCGGTTCAGCAGGA	TGCAGTCATTGTTTTCCTTGGATCTTTATTTTGAAGTCTCTTAC	ENA|ACUP03003078|ACUP03003078.1_Chr05_contig_298	86839	1	1.10e-014	Gm05	10530894	1	1.12e-014	10:C>G	10	1	1	0.627551	0.372449	0	0.627551	0	0.467461	0.233731	9.74576	2.91034	0.934211	1	1	0	1	0	0	1	1	1	0	1	1	1	1	0	1	1	1	1	1	1	0	0	0
14981983|F|0--7:T>G	14981983	TGCAGCATGCATACTTGTATGTAGTGATGACCCGCCATTATTACAGATCGGAAGAGCGGTTCAGCAGGA	TGCAGCATGCATACTTGTATGTAGTGATGACCCGCCATTATTAC	ENA|ACUP03012101|ACUP03012101.1_Chr19_contig_550	45099	1	1.10e-014	Gm19	39070722	1	1.12e-014		7	1	1	0.27551	0.72449	0	0.27551	0	0.399209	0.199604	8.14831	7.32857	1	1	1	1	1	1	1	1	1	1	1	1	1	1	1	1	1	1	1	1	1	1	1	1	1
14981983|F|0-7:T>G-7:T>G	14981983	TGCAGCAGACATACTTGTATGTAATGATGAACCGCCATTATTACAGATCGGAAGAGCGGTTCAGCAGGA	TGCAGCAGACATACTTGTATGTAATGATGAACCGCCATTATTAC	ENA|ACUP03012101|ACUP03012101.1_Chr19_contig_550	45099	1	1.10e-014	Gm19	39070722	1	1.12e-014	7:T>G	7	1	1	0.27551	0.72449	0	0.27551	0	0.399209	0.199604	8.14831	7.32857	1	0	1	0	1	1	0	1	0	0	1	0	0	1	0	0	0	1	0	0	0	0	0	0	1
22915604|F|0--12:C>T	22915604	TGCAGTCCCCCCCAGGGTAGAATTACAGATCGGAAGAGCGGTTCAGCAGGAATGCCGAGACCGATCTCG	TGCAGTCCCCCCCAGGGTAGAATTAC		0	0	999		0	0	999		12	1	0.903061	0.112245	0.887755	0.096939	0.015306	0.175083	0.199292	0.187188	7.19249	6.44	1	1	1	1	1	1	1	1	1	1	1	0	0	1	1	1	1	1	1	1	1	1	1	1	1
22915604|F|0-12:C>T-12:C>T	22915604	TGCAGTCCCCCCTAGGGTAGAATTACAGATCGGAAGAGCGGTTCAGCAGGAATGCCGAGACCGATCTCG	TGCAGTCCCCCCTAGGGTAGAATTAC		0	0	999		0	0	999	12:C>T	12	1	0.903061	0.112245	0.887755	0.096939	0.015306	0.175083	0.199292	0.187188	7.19249	6.44	1	0	0	0	0	0	0	0	0	0	0	1	1	0	0	0	0	0	0	0	0	0	0	0	0
22918241|F|0--14:C>A	22918241	TGCAGCTCCTTGTGCAACCCTTGATGGCATTGTCTTACAGATCGGAAGAGCGGTTCAGCAGGAATGCCG	TGCAGCTCCTTGTGCAACCCTTGATGGCATTGTCTTAC		0	0	999		0	0	999		14	1	0.204082	0.994898	0.005102	0.795918	0.19898	0.324865	0.010152	0.167508	11.70588	10.39574	1	0	1	0	0	0	0	0	0	0	0	0	0	0	0	0	0	0	0	0	1	0	0	1	0
22918241|F|0-14:C>A-14:C>A	22918241	TGCAGCTCCTTGTGAAACCCTTGATGGCATTGTCTTACAGATCGGAAGAGCGGTTCAGCAGGAATGCCG	TGCAGCTCCTTGTGAAACCCTTGATGGCATTGTCTTAC		0	0	999		0	0	999	14:C>A	14	1	0.204082	0.994898	0.005102	0.795918	0.19898	0.324865	0.010152	0.167508	11.70588	10.39574	1	1	1	1	1	1	1	1	1	1	1	1	1	1	1	1	1	1	1	1	1	1	1	1	1
14974757|F|0--28:C>A	14974757	TGCAGTCTGCATTCTCTTCTACACCTCTCTTTGAGCCGTTTGTCATTCCTCTGCTTCTTGAGAAACTTT	TGCAGTCTGCATTCTCTTCTACACCTCTCTTTGAGCCGTTTGTCATTCCTCTGCTTCTTGAGAAACTTT	ENA|ACUP03009128|ACUP03009128.1_Chr15_contig_12	46689	1	8.50e-029	Gm15	1532447	1	8.66e-029		28	1	1	0.183673	0.816327	0	0.183673	0	0.299875	0.149938	13.13136	8.25581	1	1	1	1	1	1	1	1	1	1	1	1	1	1	1	1	1	1	1	1	1	1	1	1	1
14974757|F|0-28:C>A-28:C>A	14974757	TGCAGTCTGCATTCTCTTCTACACCTCTATTTGAGCCGTTTGTCATTCCTCTGCTTCTTGAGAAACTTT	TGCAGTCTGCATTCTCTTCTACACCTCTATTTGAGCCGTTTGTCATTCCTCTGCTTCTTGAGAAACTTT	ENA|ACUP03009128|ACUP03009128.1_Chr15_contig_12	46689	1	8.50e-029	Gm15	1532447	1	8.66e-029	28:C>A	28	1	1	0.183673	0.816327	0	0.183673	0	0.299875	0.149938	13.13136	8.25581	1	0	1	0	0	0	0	0	0	1	0	0	0	0	0	0	0	0	1	1	0	1	0	0	0
14982740|F|0--23:A>G	14982740	TGCAGTGCAATCTGCTGCTGTGCATGCATTACAGATCGGAAGAGCGGTTCAGCAGGAATGCCGAGACCG	TGCAGTGCAATCTGCTGCTGTGCATGCATTAC	ENA|ACUP03004123|ACUP03004123.1_Chr06_contig_751	40584	1	2.31e-008	Gm06	50500910	1	2.36e-008		23	1	0.933673	0.076531	0.923469	0.066327	0.010204	0.123855	0.141347	0.132601	10.3991	8.73333	1	1	1	1	1	1	1	1	1	0	1	1	1	1	1	1	1	1	0	0	1	0	1	1	1
14982740|F|0-23:A>G-23:A>G	14982740	TGCAGTGCAATCTGCTGCTGTGCGTGCATTACAGATCGGAAGAGCGGTTCAGCAGGAATGCCGAGACCG	TGCAGTGCAATCTGCTGCTGTGCGTGCATTAC	ENA|ACUP03004123|ACUP03004123.1_Chr06_contig_751	40584	1	2.31e-008	Gm06	50500910	1	2.36e-008	23:A>G	23	1	0.933673	0.076531	0.923469	0.066327	0.010204	0.123855	0.141347	0.132601	10.3991	8.73333	1	0	0	0	0	0	0	0	0	1	0	0	0	0	0	0	0	0	1	1	0	1	0	0	0
14980405|F|0--9:T>C	14980405	TGCAGAAGCTGCTCCAGCTCCTTCACGAAGTTACAGATCGGAAGAGCGGTTCAGCAGGAATGCCGAGAC	TGCAGAAGCTGCTCCAGCTCCTTCACGAAGTTAC	ENA|ACUP03009027|ACUP03009027.1_Chr14_contig_526	164553	1	1.99e-009	Gm14	44525727	1	2.02e-009		9	1	1	0.096939	0.903061	0	0.096939	0	0.175083	0.087542	13.74576	7.48	1	1	1	1	1	1	1	1	1	1	1	1	1	1	1	1	1	1	1	1	1	1	1	1	1
14980405|F|0-9:T>C-9:T>C	14980405	TGCAGAAGCCACTCCAGCTCCTTCACGAAGTTACAGATCGGAAGAGCGGTTCAGCAGGAATGCCGAGAC	TGCAGAAGCCACTCCAGCTCCTTCACGAAGTTAC	ENA|ACUP03009027|ACUP03009027.1_Chr14_contig_526	164553	1	1.99e-009	Gm14	44525727	1	2.02e-009	9:T>C	9	1	1	0.096939	0.903061	0	0.096939	0	0.175083	0.087542	13.74576	7.48	1	0	1	0	0	0	0	0	0	0	0	0	1	0	0	0	0	0	0	0	1	0	0	0	0
14976335|F|0--15:C>T	14976335	TGCAGAATAGATGGACCTGCTGCATATGATGTTCTTATTACAGATCGGAAGAGCGGTTCAGCAGGAATG	TGCAGAATAGATGGACCTGCTGCATATGATGTTCTTATTAC	ENA|ACUP03000627|ACUP03000627.1_Chr01_contig_627	60172	1	4.34e-013	Gm01	49133552	1	4.42e-013		15	1	1	0.071429	0.928571	0	0.071429	0	0.132653	0.066327	15.26271	8.25	1	1	1	1	1	1	1	1	1	1	1	1	1	1	1	1	1	1	1	1	1	1	1	1	1
14976335|F|0-15:C>T-15:C>T	14976335	TGCAGAATAGATGGATCTGCTGCATATGATGTTCTTATTACAGATCGGAAGAGCGGTTCAGCAGGAATG	TGCAGAATAGATGGATCTGCTGCATATGATGTTCTTATTAC	ENA|ACUP03000627|ACUP03000627.1_Chr01_contig_627	60172	1	4.34e-013	Gm01	49133552	1	4.42e-013	15:C>T	15	1	1	0.071429	0.928571	0	0.071429	0	0.132653	0.066327	15.26271	8.25	1	0	0	0	0	0	0	0	0	0	0	0	0	0	0	0	0	0	0	0	0	0	0	1	0
14979788|F|0--66:A>C	14979788	TGCAGTACATACCATGTGTTAGTGGGAAGCCTGATACATAAAATCAGAAAAGAAAATACTACCGACAAA	TGCAGTACATACCATGTGTTAGTGGGAAGCCTGATACATAAAATCAGAAAAGAAAATACTACCGACAAA	ENA|ACUP03012672|ACUP03012672.1_Chr20_contig_471	56289	1	8.50e-029	Gm20	35253659	1	8.66e-029		66	1	0.969388	0.035714	0.964286	0.030612	0.005102	0.05935	0.068878	0.064114	11.28696	13.85714	1	1	1	1	1	1	1	1	1	1	1	1	0	1	1	1	1	1	1	1	1	1	1	1	1
14979788|F|0-66:A>C-66:A>C	14979788	TGCAGTACATACCATGTGTTAGTGGGAAGCCTGATACATAAAATCAGAAAAGAAAATACTACCGACCAA	TGCAGTACATACCATGTGTTAGTGGGAAGCCTGATACATAAAATCAGAAAAGAAAATACTACCGACCAA	ENA|ACUP03012672|ACUP03012672.1_Chr20_contig_471	56289	1	8.50e-029	Gm20	35253659	1	8.66e-029	66:A>C	66	1	0.969388	0.035714	0.964286	0.030612	0.005102	0.05935	0.068878	0.064114	11.28696	13.85714	1	0	0	0	0	0	0	0	0	0	0	0	1	0	0	0	0	0	0	0	0	0	0	0	0
50685922|F|0--7:C>T	50685922	TGCAGCTCCTCCTGCTTCATTTACAGATCGGAAGAGCGGTTCAGCAGGAATGCCGAGACCGATCTCGTA	TGCAGCTCCTCCTGCTTCATTTAC		0	0	999		0	0	999		7	1	1	0.061224	0.938776	0	0.061224	0	0.114952	0.057476	13.30508	7.58333	1	1	1	1	1	1	1	1	1	1	1	1	1	1	1	1	1	1	1	1	1	1	1	1	1
50685922|F|0-7:C>T-7:C>T	50685922	TGCAGCTTCTCCTGCTTCATTTACAGATCGGAAGAGCGGTTCAGCAGGAATGCCGAGACCGATCTCGTA	TGCAGCTTCTCCTGCTTCATTTAC		0	0	999		0	0	999	7:C>T	7	1	1	0.061224	0.938776	0	0.061224	0	0.114952	0.057476	13.30508	7.58333	1	0	0	0	0	0	0	0	0	0	0	0	0	0	1	0	0	0	0	0	0	0	0	0	0
22917679|F|0--28:T>G	22917679	TGCAGTCATTCTTTTCCTTGGATCTTTATTTAGAAGTCTCTTACAGATCGGAAGAGCGGTTCAGCAGGA	TGCAGTCATTCTTTTCCTTGGATCTTTATTTAGAAGTCTCTTAC	ENA|ACUP03003078|ACUP03003078.1_Chr05_contig_298	86839	1	1.10e-014	Gm05	10530894	1	1.12e-014		28	1	1	0.061224	0.938776	0	0.061224	0	0.114952	0.057476	9.74576	7.76923	1	1	1	1	1	1	1	1	1	1	1	1	1	1	1	1	1	1	1	1	1	1	1	1	1
22917679|F|0-28:T>G-28:T>G	22917679	TGCAGTCATTCTTTTCCTTGGATCTTTAGTTTGAAGTCTCTTACAGATCGGAAGAGCGGTTCAGCAGGA	TGCAGTCATTCTTTTCCTTGGATCTTTAGTTTGAAGTCTCTTAC	ENA|ACUP03003078|ACUP03003078.1_Chr05_contig_298	86839	1	1.10e-014	Gm05	10530894	1	1.12e-014	28:T>G	28	1	1	0.061224	0.938776	0	0.061224	0	0.114952	0.057476	9.74576	7.76923	1	0	0	0	0	0	0	0	0	0	0	1	1	0	0	0	0	0	0	0	0	0	0	0	0
22917612|F|0--38:C>T	22917612	TGCAGCTTAGCTTTCTGTTTTTCCCAAGCTAGAAGTTTCTTTACAGATCGGAAGAGCGGTTCAGCAGGA	TGCAGCTTAGCTTTCTGTTTTTCCCAAGCTAGAAGTTTCTTTAC	ENA|ACUP03003236|ACUP03003236.1_Chr05_contig_456	251031	1	1.10e-014	Gm05	29568315	1	1.12e-014		38	1	0.994898	0.05102	0.94898	0.005102	0.045918	0.010152	0.096835	0.053493	12.35319	5	0.973684	1	1	1	1	1	1	1	1	1	1	1	1	1	1	1	1	1	1	1	1	1	1	1	1
22917612|F|0-38:C>T-38:C>T	22917612	TGCAGCTTAGCTTTCTGTTTTTCCCAAGCTAGAAGTTTTTTTACAGATCGGAAGAGCGGTTCAGCAGGA	TGCAGCTTAGCTTTCTGTTTTTCCCAAGCTAGAAGTTTTTTTAC	ENA|ACUP03003236|ACUP03003236.1_Chr05_contig_456	251031	1	1.10e-014	Gm05	29568315	1	1.12e-014	38:C>T	38	1	0.994898	0.05102	0.94898	0.005102	0.045918	0.010152	0.096835	0.053493	12.35319	5	0.973684	0	0	0	0	0	0	0	0	0	0	0	0	0	0	0	0	0	0	0	0	0	0	0	0
22918479|F|0--9:C>T	22918479	TGCAGCATCCAACTCTTGAAGATGGGCTCCTTTACAGATCGGAAGAGCGGTTCAGCAGGAATGCCGAGA	TGCAGCATCCAACTCTTGAAGATGGGCTCCTTTAC		0	0	999		0	0	999		9	1	0.035714	0.994898	0.005102	0.964286	0.030612	0.068878	0.010152	0.039515	2.85714	7.41277	1	0	0	0	0	0	0	0	0	0	0	0	0	0	1	0	0	0	0	0	0	0	1	0	0
22918479|F|0-9:C>T-9:C>T	22918479	TGCAGCATCTAAATCTTGAAGGTGTGCTCCTTTACAGATCGGAAGAGCGGTTCAGCAGGAATGCCGAGA	TGCAGCATCTAAATCTTGAAGGTGTGCTCCTTTAC		0	0	999		0	0	999	9:C>T	9	1	0.035714	0.994898	0.005102	0.964286	0.030612	0.068878	0.010152	0.039515	2.85714	7.41277	1	1	1	1	1	1	1	1	1	1	1	1	1	1	1	1	1	1	1	1	1	1	1	1	1
100048352|F|0--39:G>A	100048352	TGCAGCAACTCGAGTTAGCTTCCCTTGATACTCAACCCCGTAAGGTGTACCTTCAAGTCCAAGGATGCG	TGCAGCAACTCGAGTTAGCTTCCCTTGATACTCAACCCCGTAAGGTGTACCTTCAAGTCCAAGGATGCG	ENA|ACUP03009536|ACUP03009536.1_Chr15_contig_420	133506	1	8.50e-029	Gm15	29706535	1	8.66e-029		39	1	0.994898	0.030612	0.969388	0.005102	0.02551	0.010152	0.05935	0.034751	12.11489	5.16667	1	1	1	1	1	1	1	1	1	1	1	1	1	1	1	1	1	1	1	1	1	1	1	1	1
100048352|F|0-39:G>A-39:G>A	100048352	TGCAGCAACTCGAGTTAGCTTCCCTTGATACTCAACCCCATAAGGTGTACCTTCAAGTCCAAGGATGCG	TGCAGCAACTCGAGTTAGCTTCCCTTGATACTCAACCCCATAAGGTGTACCTTCAAGTCCAAGGATGCG	ENA|ACUP03009536|ACUP03009536.1_Chr15_contig_420	133506	1	8.50e-029	Gm15	29706535	1	8.66e-029	39:G>A	39	1	0.994898	0.030612	0.969388	0.005102	0.02551	0.010152	0.05935	0.034751	12.11489	5.16667	1	0	0	0	0	0	0	0	0	0	0	0	1	0	0	0	0	0	0	0	0	0	0	0	0
22916869|F|0--30:C>T	22916869	TGCAGCTTGCCCAAGATGTTCTTTGATCCTCTGATCAATTACAGATCGGAAGAGCGGTTCAGCAGGAAT	TGCAGCTTGCCCAAGATGTTCTTTGATCCTCTGATCAATTAC	ENA|ACUP03000903|ACUP03000903.1_Chr02_contig_216	80421	1	5.94e-012	Gm02	15436956	1	6.06e-012		30	1	0.030612	0.994898	0.005102	0.969388	0.02551	0.05935	0.010152	0.034751	3.66667	11.57872	1	0	0	0	0	0	0	0	0	0	0	0	0	0	0	0	0	0	0	0	0	0	0	0	0
22916869|F|0-30:C>T-30:C>T	22916869	TGCAGCTTGCCCAAGATGTTCTTTGATCCTTTGATCAATTACAGATCGGAAGAGCGGTTCAGCAGGAAT	TGCAGCTTGCCCAAGATGTTCTTTGATCCTTTGATCAATTAC	ENA|ACUP03000903|ACUP03000903.1_Chr02_contig_216	80421	1	5.94e-012	Gm02	15436956	1	6.06e-012	30:C>T	30	1	0.030612	0.994898	0.005102	0.969388	0.02551	0.05935	0.010152	0.034751	3.66667	11.57872	1	1	1	1	1	1	1	1	1	1	1	1	1	1	1	1	1	1	1	1	1	1	1	1	1
22917637|F|0--18:A>G	22917637	TGCAGGGCTCCAATCAGGATGTGCTCCTTTTACAGATCGGAAGAGCGGTTCAGCAGGAATGCCGAGACC	TGCAGGGCTCCAATCAGGATGTGCTCCTTTTAC		0	0	999		0	0	999		18	1	0.030612	0.994898	0.005102	0.969388	0.02551	0.05935	0.010152	0.034751	3.33333	5.17241	1	0	0	0	0	0	0	0	0	0	0	0	0	0	0	0	0	0	0	0	0	0	0	0	0
22917637|F|0-18:A>G-18:A>G	22917637	TGCAGGGCTCCAATCAGGGTGTGCTCCTCTTACAGATCGGAAGAGCGGTTCAGCAGGAATGCCGAGACC	TGCAGGGCTCCAATCAGGGTGTGCTCCTCTTAC		0	0	999		0	0	999	18:A>G	18	1	0.030612	0.994898	0.005102	0.969388	0.02551	0.05935	0.010152	0.034751	3.33333	5.17241	1	1	1	1	1	1	1	1	1	1	1	1	1	1	1	1	1	1	1	1	1	1	1	1	1
22918489|F|0--14:T>C	22918489	TGCAGGCTGATGAGTGTGCCGTCTTGAAGCATTTTACAGATCGGAAGAGCGGTTCAGCAGGAATGCCGA	TGCAGGCTGATGAGTGTGCCGTCTTGAAGCATTTTAC	ENA|ACUP03008194|ACUP03008194.1_Chr13_contig_367	442874	1	5.55e-011	Gm13	21560186	1	5.66e-011		14	1	0.994898	0.030612	0.969388	0.005102	0.02551	0.010152	0.05935	0.034751	16.03404	4	1	1	1	1	1	1	1	1	1	1	1	1	1	1	1	1	1	1	1	1	1	1	1	1	1
22918489|F|0-14:T>C-14:T>C	22918489	TGCAGGCTGATGAGCGTGCCGTCTTGAAGCATTTTACAGATCGGAAGAGCGGTTCAGCAGGAATGCCGA	TGCAGGCTGATGAGCGTGCCGTCTTGAAGCATTTTAC	ENA|ACUP03008194|ACUP03008194.1_Chr13_contig_367	442874	1	5.55e-011	Gm13	21560186	1	5.66e-011	14:T>C	14	1	0.994898	0.030612	0.969388	0.005102	0.02551	0.010152	0.05935	0.034751	16.03404	4	1	0	0	0	0	0	0	0	0	0	0	0	0	0	0	0	0	0	0	0	0	0	0	0	0
22918490|F|0--19:A>C	22918490	TGCAGGCTGATGAGCGTGCAGTCTTGAAGCATTTTACAGATCGGAAGAGCGGTTCAGCAGGAATGCCGA	TGCAGGCTGATGAGCGTGCAGTCTTGAAGCATTTTAC	ENA|ACUP03009378|ACUP03009378.1_Chr15_contig_262	119838	1	5.55e-011	Gm15	19240836	1	5.66e-011		19	1	0.994898	0.030612	0.969388	0.005102	0.02551	0.010152	0.05935	0.034751	14.95319	4	1	1	1	1	1	1	1	1	1	1	1	1	1	1	1	1	1	1	1	1	1	1	1	1	1
22918490|F|0-19:A>C-19:A>C	22918490	TGCAGGCTGATGAGCGTGCCGTCTTGAAGCATTTTACAGATCGGAAGAGCGGTTCAGCAGGAATGCCGA	TGCAGGCTGATGAGCGTGCCGTCTTGAAGCATTTTAC	ENA|ACUP03009378|ACUP03009378.1_Chr15_contig_262	119838	1	5.55e-011	Gm15	19240836	1	5.66e-011	19:A>C	19	1	0.994898	0.030612	0.969388	0.005102	0.02551	0.010152	0.05935	0.034751	14.95319	4	1	0	0	0	0	0	0	0	0	0	0	0	0	0	0	0	0	0	0	0	0	0	0	0	0
100047980|F|0--36:A>G	100047980	TGCAGATTGTATTGGTTTGTATCTTTGTGCAGATGCAGCCACTGGATCATTTATAGCCATTGTTTCTGA	TGCAGATTGTATTGGTTTGTATCTTTGTGCAGATGCAGCCACTGGATCATTTATAGCCATTGTTTCTGA	ENA|ACUP03007178|ACUP03007178.1_Chr12_contig_7	36379	1	8.50e-029	Gm12	901415	1	8.66e-029		36	1	0.994898	0.02551	0.97449	0.005102	0.020408	0.010152	0.049719	0.029935	20.74894	6	1	1	1	1	1	1	1	1	1	1	1	1	1	1	1	1	1	1	1	1	1	1	1	1	1
100047980|F|0-36:A>G-36:A>G	100047980	TGCAGATTGTATTGGTTTGTATCTTTGTGCAGATGCGGCCACTGGATCATTTATAGCCATTGTTTCTGA	TGCAGATTGTATTGGTTTGTATCTTTGTGCAGATGCGGCCACTGGATCATTTATAGCCATTGTTTCTGA	ENA|ACUP03007178|ACUP03007178.1_Chr12_contig_7	36379	1	8.50e-029	Gm12	901415	1	8.66e-029	36:A>G	36	1	0.994898	0.02551	0.97449	0.005102	0.020408	0.010152	0.049719	0.029935	20.74894	6	1	0	1	0	0	0	0	0	0	0	0	0	0	0	0	0	0	0	0	0	0	0	0	0	0
100061872|F|0--39:A>G	100061872	TGCAGGTGTTTTCCTTGAGGCAGTTGGTGAACCCATAAGAGATTATTTACAGATCGGAAGAGCGGTTCA	TGCAGGTGTTTTCCTTGAGGCAGTTGGTGAACCCATAAGAGATTATTTAC	ENA|ACUP03010836|ACUP03010836.1_Chr18_contig_29	250657	1	6.33e-018	Gm18	2868897	1	6.46e-018		39	1	0.994898	0.02551	0.97449	0.005102	0.020408	0.010152	0.049719	0.029935	12.51064	4.2	1	1	1	1	1	1	1	1	1	1	1	1	1	1	1	1	1	1	1	1	1	1	1	1	1
100061872|F|0-39:A>G-39:A>G	100061872	TGCAGGTGTTTTCCTTGAGGCAGTTGGTGAACCCATAAGGGATTATTTACAGATCGGAAGAGCGGTTCA	TGCAGGTGTTTTCCTTGAGGCAGTTGGTGAACCCATAAGGGATTATTTAC	ENA|ACUP03010836|ACUP03010836.1_Chr18_contig_29	250657	1	6.33e-018	Gm18	2868897	1	6.46e-018	39:A>G	39	1	0.994898	0.02551	0.97449	0.005102	0.020408	0.010152	0.049719	0.029935	12.51064	4.2	1	0	0	0	1	0	0	0	0	0	0	0	0	0	0	0	0	0	0	0	0	0	0	0	0
50688194|F|0--66:A>G	50688194	TGCAGCATCACCTTGGATGCTAGTCTGCTGCTCCAGCAACATCTCCCTATATCTGTCAACATCATTATT	TGCAGCATCACCTTGGATGCTAGTCTGCTGCTCCAGCAACATCTCCCTATATCTGTCAACATCATTATT	ENA|ACUP03011490|ACUP03011490.1_Chr18_contig_683	12613	1	8.50e-029	Gm18	56578315	1	8.66e-029		66	1	0.994898	0.02551	0.97449	0.005102	0.020408	0.010152	0.049719	0.029935	17.88936	6.4	1	1	1	1	1	1	1	1	1	1	1	1	1	1	1	1	1	1	1	1	1	1	1	1	1
50688194|F|0-66:A>G-66:A>G	50688194	TGCAGCATCACCAGGGATGCTAGTTTGCTGCTCCAGCAACATCTCCCTATATCTGTCAACATCATTGTT	TGCAGCATCACCAGGGATGCTAGTTTGCTGCTCCAGCAACATCTCCCTATATCTGTCAACATCATTGTT	ENA|ACUP03011490|ACUP03011490.1_Chr18_contig_683	12613	1	8.50e-029	Gm18	56578315	1	8.66e-029	66:A>G	66	1	0.994898	0.02551	0.97449	0.005102	0.020408	0.010152	0.049719	0.029935	17.88936	6.4	1	0	0	0	0	0	0	0	0	0	0	0	0	0	0	0	0	0	0	0	0	0	0	0	0
14977243|F|0--47:G>A	14977243	TGCAGGAATAACTGCCACTTTGTCATACTAATGGGACCAACTTCCAGGTTACAGATCGGAAGAGCGGTT	TGCAGGAATAACTGCCACTTTGTCATACTAATGGGACCAACTTCCAGGTTAC	ENA|ACUP03003496|ACUP03003496.1_Chr06_contig_124	661730	1	5.29e-019	Gm06	13316961	1	5.39e-019		47	1	0.994898	0.02551	0.97449	0.005102	0.020408	0.010152	0.049719	0.029935	8.31064	3	1	1	1	1	1	1	1	1	1	1	1	1	1	1	1	1	1	1	1	1	1	1	1	1	1
14977243|F|0-47:G>A-47:G>A	14977243	TGCAGGAATAACTGCCACTTTGTCATACTAATGGGACCAACTTCCAGATTACAGATCGGAAGAGCGGTT	TGCAGGAATAACTGCCACTTTGTCATACTAATGGGACCAACTTCCAGATTAC	ENA|ACUP03003496|ACUP03003496.1_Chr06_contig_124	661730	1	5.29e-019	Gm06	13316961	1	5.39e-019	47:G>A	47	1	0.994898	0.02551	0.97449	0.005102	0.020408	0.010152	0.049719	0.029935	8.31064	3	1	0	0	0	0	0	0	0	0	0	0	0	0	0	0	0	0	0	0	0	0	0	0	0	0
14981441|F|0--12:T>A	14981441	TGCAGCATCACCTTCGATGCTAGTCTGCTGCTCCAGCAACATCTCCCTATATCTGTCAACATCATTGTT	TGCAGCATCACCTTCGATGCTAGTCTGCTGCTCCAGCAACATCTCCCTATATCTGTCAACATCATTGTT	ENA|ACUP03006049|ACUP03006049.1_Chr09_contig_665	122916	1	8.50e-029	Gm09	44481625	1	8.66e-029		12	1	0.994898	0.02551	0.97449	0.005102	0.020408	0.010152	0.049719	0.029935	17.78723	6.4	1	1	1	1	1	1	1	1	1	1	1	1	1	1	1	1	1	1	1	1	1	1	1	1	1
14981441|F|0-12:T>A-12:T>A	14981441	TGCAGCATCACCAGGGATGCTAGTTTGCTGCTCCAGCAACATCTCCCTATATCTGTCAACATCATTGTT	TGCAGCATCACCAGGGATGCTAGTTTGCTGCTCCAGCAACATCTCCCTATATCTGTCAACATCATTGTT	ENA|ACUP03006049|ACUP03006049.1_Chr09_contig_665	122916	1	8.50e-029	Gm09	44481625	1	8.66e-029	12:T>A	12	1	0.994898	0.02551	0.97449	0.005102	0.020408	0.010152	0.049719	0.029935	17.78723	6.4	1	0	0	0	0	0	0	0	0	0	0	0	0	0	0	0	0	0	0	0	0	0	0	0	0
22915273|F|0--18:A>G	22915273	TGCAGATGCTTGTGCACAAAGCAACCCTATCTTACAGATCGGAAGAGCGGTTCAGCAGGAATGCCGAGA	TGCAGATGCTTGTGCACAAAGCAACCCTATCTTAC	ENA|ACUP03000047|ACUP03000047.1_Chr01_contig_47	67750	1	6.08e-010	Gm01	2910472	1	6.19e-010		18	1	0.994898	0.02551	0.97449	0.005102	0.020408	0.010152	0.049719	0.029935	6.88511	4	1	1	1	1	1	1	1	1	1	1	1	1	1	1	1	1	1	1	1	1	1	1	1	1	1
22915273|F|0-18:A>G-18:A>G	22915273	TGCAGATGCTTGTGCACAGAGCAACCCTATCTTACAGATCGGAAGAGCGGTTCAGCAGGAATGCCGAGA	TGCAGATGCTTGTGCACAGAGCAACCCTATCTTAC	ENA|ACUP03000047|ACUP03000047.1_Chr01_contig_47	67750	1	6.08e-010	Gm01	2910472	1	6.19e-010	18:A>G	18	1	0.994898	0.02551	0.97449	0.005102	0.020408	0.010152	0.049719	0.029935	6.88511	4	1	0	0	0	0	0	0	0	0	0	0	0	0	0	0	0	0	0	0	0	0	0	0	0	0
22915361|F|0--24:T>A	22915361	TGCAGCATTTGGTAAACCACAAGCTTTACAGATCGGAAGAGCGGTTCAGCAGGAATGCCGAGACCGATC	TGCAGCATTTGGTAAACCACAAGCTTTAC		0	0	999		0	0	999		24	1	0.02551	0.994898	0.005102	0.97449	0.020408	0.049719	0.010152	0.029935	6.2	9.33617	1	0	0	0	0	0	0	0	0	0	0	0	0	0	0	0	0	0	0	0	0	0	0	0	0
22915361|F|0-24:T>A-24:T>A	22915361	TGCAGCATTTGGTAAACCACAAGCATTACAGATCGGAAGAGCGGTTCAGCAGGAATGCCGAGACCGATC	TGCAGCATTTGGTAAACCACAAGCATTAC		0	0	999		0	0	999	24:T>A	24	1	0.02551	0.994898	0.005102	0.97449	0.020408	0.049719	0.010152	0.029935	6.2	9.33617	1	1	1	1	1	1	1	1	1	1	1	1	1	1	1	1	1	1	1	1	1	1	1	1	1
22915844|F|0--15:A>G	22915844	TGCAGAAATTGCATCATTTGTCTCTCTTCCACCCATGCACGCAACATCTACAATAGATTCACCAGTTGC	TGCAGAAATTGCATCATTTGTCTCTCTTCCACCCATGCACGCAACATCTACAATAGATTCACCAGTTGC	ENA|ACUP03009801|ACUP03009801.1_Chr15_contig_685	29846	1	3.95e-027	Gm15	48872449	1	4.03e-027		15	1	0.02551	0.994898	0.005102	0.97449	0.020408	0.049719	0.010152	0.029935	3.8	7.54701	1	0	0	0	0	0	0	0	0	0	0	0	0	0	0	0	0	0	0	0	0	0	0	0	0
22915844|F|0-15:A>G-15:A>G	22915844	TGCAGAAATTGCATCGTTTGTCTCTCTTCCACCCATGCATGCAACATCTACAACAGATTCACCAGTTGC	TGCAGAAATTGCATCGTTTGTCTCTCTTCCACCCATGCATGCAACATCTACAACAGATTCACCAGTTGC	ENA|ACUP03009801|ACUP03009801.1_Chr15_contig_685	29846	1	3.95e-027	Gm15	48872449	1	4.03e-027	15:A>G	15	1	0.02551	0.994898	0.005102	0.97449	0.020408	0.049719	0.010152	0.029935	3.8	7.54701	1	1	1	1	1	1	1	1	1	1	1	1	1	1	1	1	1	1	1	1	1	1	1	1	1
22917485|F|0--12:G>C	22917485	TGCAGAATCTGAGCCAACTGAGGGCTCTGAGGAGTTTACAGATCGGAAGAGCGGTTCAGCAGGAATGCC	TGCAGAATCTGAGCCAACTGAGGGCTCTGAGGAGTTTAC	ENA|ACUP03012747|ACUP03012747.1_Chr20_contig_546	19434	1	2.30e-010	Gm20	41496809	1	2.35e-010		12	1	0.02551	0.994898	0.005102	0.97449	0.020408	0.049719	0.010152	0.029935	5.4	10.78298	1	0	0	0	0	0	0	0	0	0	0	0	0	0	0	0	0	0	0	0	0	0	0	0	0
22917485|F|0-12:G>C-12:G>C	22917485	TGCAGAATCTGACCCAACTGAGGGCTCCGAGGAGTTTACAGATCGGAAGAGCGGTTCAGCAGGAATGCC	TGCAGAATCTGACCCAACTGAGGGCTCCGAGGAGTTTAC	ENA|ACUP03012747|ACUP03012747.1_Chr20_contig_546	19434	1	2.30e-010	Gm20	41496809	1	2.35e-010	12:G>C	12	1	0.02551	0.994898	0.005102	0.97449	0.020408	0.049719	0.010152	0.029935	5.4	10.78298	1	1	1	1	1	1	1	1	1	1	1	1	1	1	1	1	1	1	1	1	1	1	1	1	1
22917485|F|0--33:G>A	22917485	TGCAGAATCTGAGCCAACTGAGGGCTCTGAGGAGTTTACAGATCGGAAGAGCGGTTCAGCAGGAATGCC	TGCAGAATCTGAGCCAACTGAGGGCTCTGAGGAGTTTAC	ENA|ACUP03012747|ACUP03012747.1_Chr20_contig_546	19434	1	2.30e-010	Gm20	41496809	1	2.35e-010		33	1	0.02551	0.994898	0.005102	0.97449	0.020408	0.049719	0.010152	0.029935	5.4	10.70638	1	0	0	0	0	0	0	0	0	0	0	0	0	0	0	0	0	0	0	0	0	0	0	0	0
22917485|F|0-33:G>A-33:G>A	22917485	TGCAGAATCTGAGCCAACTGAGGGCTCTGAGGAATTTACAGATCGGAAGAGCGGTTCAGCAGGAATGCC	TGCAGAATCTGAGCCAACTGAGGGCTCTGAGGAATTTAC	ENA|ACUP03012747|ACUP03012747.1_Chr20_contig_546	19434	1	2.30e-010	Gm20	41496809	1	2.35e-010	33:G>A	33	1	0.02551	0.994898	0.005102	0.97449	0.020408	0.049719	0.010152	0.029935	5.4	10.70638	1	1	1	1	1	1	1	1	1	1	1	1	1	1	1	1	1	1	1	1	1	1	1	1	1
22917567|F|0--21:G>A	22917567	TGCAGCATCATTGCAGAAAATGTTACAGATCGGAAGAGCGGTTCAGCAGGAATGCCGAGACCGATCTCG	TGCAGCATCATTGCAGAAAATGTTAC		0	0	999		0	0	999		21	1	0.02551	0.994898	0.005102	0.97449	0.020408	0.049719	0.010152	0.029935	5.2	10.9617	1	0	0	0	0	0	1	0	0	0	0	0	0	0	0	0	0	0	1	0	0	0	0	0	0
22917567|F|0-21:G>A-21:G>A	22917567	TGCAGCATCATTGCAGAAAATATTACAGATCGGAAGAGCGGTTCAGCAGGAATGCCGAGACCGATCTCG	TGCAGCATCATTGCAGAAAATATTAC		0	0	999		0	0	999	21:G>A	21	1	0.02551	0.994898	0.005102	0.97449	0.020408	0.049719	0.010152	0.029935	5.2	10.9617	1	1	1	1	1	1	1	1	1	1	1	1	1	1	1	1	1	1	1	1	1	1	1	1	1
22917567|F|0--6:A>T	22917567	TGCAGCATCATTGCAGAAAATGTTACAGATCGGAAGAGCGGTTCAGCAGGAATGCCGAGACCGATCTCG	TGCAGCATCATTGCAGAAAATGTTAC		0	0	999		0	0	999		6	1	0.02551	0.994898	0.005102	0.97449	0.020408	0.049719	0.010152	0.029935	5.2	12.80851	1	0	0	0	0	0	1	0	0	0	0	0	0	0	0	0	0	0	1	0	0	0	0	0	0
22917567|F|0-6:A>T-6:A>T	22917567	TGCAGCTTCATTGCAGAAAATGTTACAGATCGGAAGAGCGGTTCAGCAGGAATGCCGAGACCGATCTCG	TGCAGCTTCATTGCAGAAAATGTTAC		0	0	999		0	0	999	6:A>T	6	1	0.02551	0.994898	0.005102	0.97449	0.020408	0.049719	0.010152	0.029935	5.2	12.80851	1	1	1	1	1	1	1	1	1	1	1	1	1	1	1	1	1	1	1	1	1	1	1	1	1
22918524|F|0--33:C>A	22918524	TGCAGTTGACTGGTGGACATTTGGTGTTTTTCTCTATGAACTTTTGTATGGTAGAACACCCTTTACAGA	TGCAGTTGACTGGTGGACATTTGGTGTTTTTCTCTATGAACTTTTGTATGGTAGAACACCCTTTACAGA	ENA|ACUP03002089|ACUP03002089.1_Chr03_contig_791	31609	1	6.62e-025	Gm03	42403764	1	6.74e-025		33	1	0.02551	0.994898	0.005102	0.97449	0.020408	0.049719	0.010152	0.029935	5.4	8.44681	1	0	0	1	0	0	0	1	0	0	0	0	0	0	0	0	0	0	0	0	0	0	0	0	0
22918524|F|0-33:C>A-33:C>A	22918524	TGCAGTTGACTGGTGGACATTTGGTGTTTTTCTATATGAGCTTTTATATGGTAGAACACCCTTTACAGA	TGCAGTTGACTGGTGGACATTTGGTGTTTTTCTATATGAGCTTTTATATGGTAGAACACCCTTTACAGA	ENA|ACUP03002089|ACUP03002089.1_Chr03_contig_791	31609	1	6.62e-025	Gm03	42403764	1	6.74e-025	33:C>A	33	1	0.02551	0.994898	0.005102	0.97449	0.020408	0.049719	0.010152	0.029935	5.4	8.44681	1	1	1	1	1	1	1	1	1	1	1	1	1	1	1	1	1	1	1	1	1	1	1	1	1
22918524|F|0--48:T>C	22918524	TGCAGTTGACTGGTGGACATTTGGTGTTTTTCTCTATGAACTTTTGTATGGTAGAACACCCTTTACAGA	TGCAGTTGACTGGTGGACATTTGGTGTTTTTCTCTATGAACTTTTGTATGGTAGAACACCCTTTACAGA	ENA|ACUP03002089|ACUP03002089.1_Chr03_contig_791	31609	1	6.62e-025	Gm03	42403764	1	6.74e-025		48	1	0.02551	0.994898	0.005102	0.97449	0.020408	0.049719	0.010152	0.029935	5.4	8.41277	1	0	0	1	0	0	0	1	0	0	0	0	0	0	0	0	0	0	0	0	0	0	0	0	0
22918524|F|0-48:T>C-48:T>C	22918524	TGCAGTTGACTGGTGGACATTTGGTGTTTTTCTCTATGAACTTTTGTACGGTAGAACACCCTTTACAGA	TGCAGTTGACTGGTGGACATTTGGTGTTTTTCTCTATGAACTTTTGTACGGTAGAACACCCTTTACAGA	ENA|ACUP03002089|ACUP03002089.1_Chr03_contig_791	31609	1	6.62e-025	Gm03	42403764	1	6.74e-025	48:T>C	48	1	0.02551	0.994898	0.005102	0.97449	0.020408	0.049719	0.010152	0.029935	5.4	8.41277	1	1	1	1	1	1	1	1	1	1	1	1	1	1	1	1	1	1	1	1	1	1	1	1	1
100048479|F|0--26:T>C	100048479	TGCAGCAAGTTTGACTTTGAAGTAAATACATGCCGCTGGATTGGATGTGATTTGTGTTCTCATTGGACT	TGCAGCAAGTTTGACTTTGAAGTAAATACATGCCGCTGGATTGGATGTGATTTGTGTTCTCATTGGACT	ENA|ACUP03008506|ACUP03008506.1_Chr14_contig_5	291115	1	8.50e-029	Gm14	580595	1	8.66e-029		26	1	0.994898	0.020408	0.979592	0.005102	0.015306	0.010152	0.039983	0.025068	8.57447	7.25	1	1	1	1	1	1	1	1	1	1	1	1	1	1	1	1	1	1	1	1	1	1	1	1	1
100048479|F|0-26:T>C-26:T>C	100048479	TGCAGCAAGTTTGACTTTGAAGTAAACACATGCCGCTGGATTGGATGTGATTTGTGTTCTCATTGGACT	TGCAGCAAGTTTGACTTTGAAGTAAACACATGCCGCTGGATTGGATGTGATTTGTGTTCTCATTGGACT	ENA|ACUP03008506|ACUP03008506.1_Chr14_contig_5	291115	1	8.50e-029	Gm14	580595	1	8.66e-029	26:T>C	26	1	0.994898	0.020408	0.979592	0.005102	0.015306	0.010152	0.039983	0.025068	8.57447	7.25	1	0	0	0	0	0	0	0	0	0	0	0	0	0	0	0	0	0	0	0	0	0	0	0	0
100050866|F|0--22:A>G	100050866	TGCAGCTGAGGAAATCCATTGCAGAGGTTGTCCAAGAACTTGTTATGGGTCCTAAGCAAACCCCAAATA	TGCAGCTGAGGAAATCCATTGCAGAGGTTGTCCAAGAACTTGTTATGGGTCCTAAGCAAACCCCAAATA	ENA|ACUP03004335|ACUP03004335.1_Chr07_contig_199	23242	1	8.50e-029	Gm07	14827385	1	8.66e-029		22	1	0.994898	0.020408	0.979592	0.005102	0.015306	0.010152	0.039983	0.025068	11.86809	4.25	1	1	1	1	1	1	1	1	1	1	1	1	1	1	1	1	1	1	1	1	1	1	1	1	1
100050866|F|0-22:A>G-22:A>G	100050866	TGCAGCTGAGGAAATCCATTGCGGAGGTTGTCCAAGAACTTGTTATGGGTCCTAAGCAAACCCCAAATA	TGCAGCTGAGGAAATCCATTGCGGAGGTTGTCCAAGAACTTGTTATGGGTCCTAAGCAAACCCCAAATA	ENA|ACUP03004335|ACUP03004335.1_Chr07_contig_199	23242	1	8.50e-029	Gm07	14827385	1	8.66e-029	22:A>G	22	1	0.994898	0.020408	0.979592	0.005102	0.015306	0.010152	0.039983	0.025068	11.86809	4.25	1	0	0	0	0	0	0	0	0	0	0	0	0	0	0	0	0	0	0	0	0	0	0	0	0
100059828|F|0--12:G>C	100059828	TGCAGAAGCATGGCCACCAAGCTTTACAGATCGGAAGAGCGGTTCAGCAGGAATGCCGAGACCGATCTC	TGCAGAAGCATGGCCACCAAGCTTTAC		0	0	999		0	0	999		12	1	0.994898	0.020408	0.979592	0.005102	0.015306	0.010152	0.039983	0.025068	19.44255	6.75	1	1	1	1	1	1	1	1	1	1	1	1	1	1	1	1	1	1	1	1	1	1	1	1	1
100059828|F|0-12:G>C-12:G>C	100059828	TGCAGAAGCATGCCCACCAAGCTTTACAGATCGGAAGAGCGGTTCAGCAGGAATGCCGAGACCGATCTC	TGCAGAAGCATGCCCACCAAGCTTTAC		0	0	999		0	0	999	12:G>C	12	1	0.994898	0.020408	0.979592	0.005102	0.015306	0.010152	0.039983	0.025068	19.44255	6.75	1	0	0	0	0	0	0	0	0	0	0	0	0	0	0	0	0	0	0	0	0	0	0	0	0
100060098|F|0--8:G>A	100060098	TGCAGACCGCTACTTCACTCACTTGGGATTGCTGGTATGCTTGAACCTTTACAGATCGGAAGAGCGGTT	TGCAGACCGCTACTTCACTCACTTGGGATTGCTGGTATGCTTGAACCTTTAC	ENA|ACUP03009797|ACUP03009797.1_Chr15_contig_681	75736	1	5.29e-019	Gm15	48495547	1	5.39e-019		8	1	0.994898	0.020408	0.979592	0.005102	0.015306	0.010152	0.039983	0.025068	10.21277	4	1	1	1	1	1	1	1	1	1	1	1	1	1	1	1	1	1	1	1	1	1	1	1	1	1
100060098|F|0-8:G>A-8:G>A	100060098	TGCAGACCACTACTTCACTCACTTGGGATTGCTGGTATGCTTGAACCTTTACAGATCGGAAGAGCGGTT	TGCAGACCACTACTTCACTCACTTGGGATTGCTGGTATGCTTGAACCTTTAC	ENA|ACUP03009797|ACUP03009797.1_Chr15_contig_681	75736	1	5.29e-019	Gm15	48495547	1	5.39e-019	8:G>A	8	1	0.994898	0.020408	0.979592	0.005102	0.015306	0.010152	0.039983	0.025068	10.21277	4	1	0	0	0	0	0	0	0	0	0	0	0	0	0	0	0	0	0	0	0	0	0	0	0	0
50687254|F|0--15:T>C	50687254	TGCAGCTTTCGGTGATGATATTGCAATTGAATGCCTTGCTACAGAGTTCAAGCGAGAGATATATGTGGT	TGCAGCTTTCGGTGATGATATTGCAATTGAATGCCTTGCTACAGAGTTCAAGCGAGAGATATATGTGGT	ENA|ACUP03011537|ACUP03011537.1_Chr18_contig_730	76951	1	8.50e-029	Gm18	60813803	1	8.66e-029		15	1	0.994898	0.020408	0.979592	0.005102	0.015306	0.010152	0.039983	0.025068	6.46809	4.75	1	1	1	1	1	1	1	1	1	1	1	1	1	1	1	1	1	1	1	1	1	1	1	1	1
50687254|F|0-15:T>C-15:T>C	50687254	TGCAGCTTTCGGTGACGATATTGCAATTGAATGCCTTGCTACAGAGTTCAAGCGAGAGATATATGTGGT	TGCAGCTTTCGGTGACGATATTGCAATTGAATGCCTTGCTACAGAGTTCAAGCGAGAGATATATGTGGT	ENA|ACUP03011537|ACUP03011537.1_Chr18_contig_730	76951	1	8.50e-029	Gm18	60813803	1	8.66e-029	15:T>C	15	1	0.994898	0.020408	0.979592	0.005102	0.015306	0.010152	0.039983	0.025068	6.46809	4.75	1	0	0	0	0	0	0	0	0	0	0	0	1	0	0	0	0	0	0	0	0	0	0	0	0
50687254|F|0--52:A>C	50687254	TGCAGCTTTCGGTGATGATATTGCAATTGAATGCCTTGCTACAGAGTTCAAGAGAGAGATATATGTGGT	TGCAGCTTTCGGTGATGATATTGCAATTGAATGCCTTGCTACAGAGTTCAAGAGAGAGATATATGTGGT	ENA|ACUP03000783|ACUP03000783.1_Chr02_contig_96	25632	1	8.50e-029	Gm02	8622686	1	8.66e-029		52	1	0.994898	0.020408	0.979592	0.005102	0.015306	0.010152	0.039983	0.025068	9.54894	4.75	1	1	1	1	1	1	1	1	1	1	1	1	1	1	1	1	1	1	1	1	1	1	1	1	1
50687254|F|0-52:A>C-52:A>C	50687254	TGCAGCTTTCGGTGACGATATTGCAATTGAATGCCTTGCTACAGAGTTCAAGCGAGAGATATATGTGGT	TGCAGCTTTCGGTGACGATATTGCAATTGAATGCCTTGCTACAGAGTTCAAGCGAGAGATATATGTGGT	ENA|ACUP03000783|ACUP03000783.1_Chr02_contig_96	25632	1	8.50e-029	Gm02	8622686	1	8.66e-029	52:A>C	52	1	0.994898	0.020408	0.979592	0.005102	0.015306	0.010152	0.039983	0.025068	9.54894	4.75	1	0	0	0	0	0	0	0	0	0	0	0	1	0	0	0	0	0	0	0	0	0	0	0	0
22918473|F|0--15:T>C	22918473	TGCAGATATCAAACCTTTTGCAACTAAAGAGCTTACAGATCGGAAGAGCGGTTCAGCAGGAATGCCGAG	TGCAGATATCAAACCTTTTGCAACTAAAGAGCTTAC	ENA|ACUP03006159|ACUP03006159.1_Chr10_contig_76	158386	1	1.84e-010	Gm10	6398527	1	1.88e-010		15	1	0.994898	0.020408	0.979592	0.005102	0.015306	0.010152	0.039983	0.025068	9.64681	4.5	1	1	1	1	1	1	1	1	1	1	1	1	1	1	1	1	1	1	1	1	1	1	1	1	1
22918473|F|0-15:T>C-15:T>C	22918473	TGCAGATATCAAACCCTTTGCAACTAATGAGCTTACAGATCGGAAGAGCGGTTCAGCAGGAATGCCGAG	TGCAGATATCAAACCCTTTGCAACTAATGAGCTTAC	ENA|ACUP03006159|ACUP03006159.1_Chr10_contig_76	158386	1	1.84e-010	Gm10	6398527	1	1.88e-010	15:T>C	15	1	0.994898	0.020408	0.979592	0.005102	0.015306	0.010152	0.039983	0.025068	9.64681	4.5	1	0	0	0	0	0	0	0	0	0	0	0	0	0	0	0	0	0	0	0	0	0	0	0	0
22913717|F|0--40:A>G	22913717	TGCAGATTCATTATTCCAAGCAAGGCCAATTATTCAAGTCAAAAGTCCAGACCATGCACAAGGAAATTC	TGCAGATTCATTATTCCAAGCAAGGCCAATTATTCAAGTCAAAAGTCCAGACCATGCACAAGGAAATTC	ENA|ACUP03006100|ACUP03006100.1_Chr10_contig_17	236362	1	3.95e-027	Gm10	1624453	1	4.03e-027		40	1	0.020408	0.994898	0.005102	0.979592	0.015306	0.039983	0.010152	0.025068	4.5	18.38723	1	0	0	0	0	0	0	0	0	0	0	0	0	0	0	0	0	0	0	0	0	0	0	0	0
22913717|F|0-40:A>G-40:A>G	22913717	TGCAGATTCATTATTCCAAGCAAGGCCAATTATTCAAGTCGAAAGTCCAGACCATGCACAAGGAAATTC	TGCAGATTCATTATTCCAAGCAAGGCCAATTATTCAAGTCGAAAGTCCAGACCATGCACAAGGAAATTC	ENA|ACUP03006100|ACUP03006100.1_Chr10_contig_17	236362	1	3.95e-027	Gm10	1624453	1	4.03e-027	40:A>G	40	1	0.020408	0.994898	0.005102	0.979592	0.015306	0.039983	0.010152	0.025068	4.5	18.38723	1	1	1	1	1	1	1	1	1	1	1	1	1	1	1	1	1	1	1	1	1	1	1	1	1
22914837|F|0--56:A>G	22914837	TGCAGTTGGAGAAATGGACCTTCTCTATTGGGATCAAAGAAGTAGGTGAGGCAAAGACATGTGAAAGTA	TGCAGTTGGAGAAATGGACCTTCTCTATTGGGATCAAAGAAGTAGGTGAGGCAAAGACATGTGAAAGTA	ENA|ACUP03008496|ACUP03008496.1_Chr13_contig_669	60437	1	3.95e-027	Gm13	44052777	1	4.03e-027		56	1	0.020408	0.994898	0.005102	0.979592	0.015306	0.039983	0.010152	0.025068	7.5	14.73617	1	0	0	0	0	0	0	0	0	0	0	0	0	0	0	0	0	0	0	0	0	0	0	0	0
22914837|F|0-56:A>G-56:A>G	22914837	TGCAGTTGGAGAAATGGACCTTCTCTATTGGGATCAAAGAAGTAGGTGAGGCAAAGGCATGTGAAAGTA	TGCAGTTGGAGAAATGGACCTTCTCTATTGGGATCAAAGAAGTAGGTGAGGCAAAGGCATGTGAAAGTA	ENA|ACUP03008496|ACUP03008496.1_Chr13_contig_669	60437	1	3.95e-027	Gm13	44052777	1	4.03e-027	56:A>G	56	1	0.020408	0.994898	0.005102	0.979592	0.015306	0.039983	0.010152	0.025068	7.5	14.73617	1	1	1	1	1	1	1	1	1	1	1	1	1	1	1	1	1	1	1	1	1	1	1	1	1
22915165|F|0--17:G>A	22915165	TGCAGAAGCAGTAAGGTGAGACATTACAGATCGGAAGAGCGGTTCAGCAGGAATGCCGAGACCGATCTC	TGCAGAAGCAGTAAGGTGAGACATTAC		0	0	999		0	0	999		17	1	0.994898	0.020408	0.979592	0.005102	0.015306	0.010152	0.039983	0.025068	15.64681	6.5	1	1	1	1	1	1	1	1	1	1	1	1	1	1	1	1	1	1	1	1	1	1	1	1	1
22915165|F|0-17:G>A-17:G>A	22915165	TGCAGAAGCAGTAAGGTAAGACATTACAGATCGGAAGAGCGGTTCAGCAGGAATGCCGAGACCGATCTC	TGCAGAAGCAGTAAGGTAAGACATTAC		0	0	999		0	0	999	17:G>A	17	1	0.994898	0.020408	0.979592	0.005102	0.015306	0.010152	0.039983	0.025068	15.64681	6.5	1	0	0	0	0	0	0	0	0	0	0	0	1	0	0	0	0	0	0	0	0	0	0	0	0
22916145|F|0--45:G>A	22916145	TGCAGCATTATATTGCACGCTTTGTTTGCAGACATGACCTGCACCGAGCACTGACACTAATTACAGATC	TGCAGCATTATATTGCACGCTTTGTTTGCAGACATGACCTGCACCGAGCACTGACACTAATTAC	ENA|ACUP03000123|ACUP03000123.1_Chr01_contig_123	68384	1	7.59e-024	Gm01	9017494	1	7.73e-024		45	1	0.020408	0.994898	0.005102	0.979592	0.015306	0.039983	0.010152	0.025068	4.75	11.17447	1	0	0	0	0	0	0	0	0	0	0	0	0	0	0	0	0	0	0	0	0	0	0	0	0
22916145|F|0-45:G>A-45:G>A	22916145	TGCAGCATTATATTGCACGCTTTGTTTGCAGACATGACCTGCACCAAGCACTGACACTAATTACAGATC	TGCAGCATTATATTGCACGCTTTGTTTGCAGACATGACCTGCACCAAGCACTGACACTAATTAC	ENA|ACUP03000123|ACUP03000123.1_Chr01_contig_123	68384	1	7.59e-024	Gm01	9017494	1	7.73e-024	45:G>A	45	1	0.020408	0.994898	0.005102	0.979592	0.015306	0.039983	0.010152	0.025068	4.75	11.17447	1	1	1	1	1	1	1	1	1	1	1	1	1	1	1	1	1	1	1	1	1	1	1	1	1
22916318|F|0--18:G>A	22916318	TGCAGGCAGGATAATCCCGGAGAGTGTGATCTACAGTTATGGAACTGTTCTTCTGGATCTTTTACAGAT	TGCAGGCAGGATAATCCCGGAGAGTGTGATCTACAGTTATGGAACTGTTCTTCTGGATCTTTTAC	ENA|ACUP03010412|ACUP03010412.1_Chr17_contig_115	5895	1	2.16e-024	Gm17	13139932	1	2.20e-024		18	1	0.020408	0.994898	0.005102	0.979592	0.015306	0.039983	0.010152	0.025068	8	18.74468	1	0	0	1	0	0	0	0	0	0	0	0	0	0	0	0	0	0	0	0	0	0	0	0	0
22916318|F|0-18:G>A-18:G>A	22916318	TGCAGGCAGGATAATCCCAGAGAGTGTGATCTACAGTTATGGAACTGTTCTTCTGGATCTTTTACAGAT	TGCAGGCAGGATAATCCCAGAGAGTGTGATCTACAGTTATGGAACTGTTCTTCTGGATCTTTTAC	ENA|ACUP03010412|ACUP03010412.1_Chr17_contig_115	5895	1	2.16e-024	Gm17	13139932	1	2.20e-024	18:G>A	18	1	0.020408	0.994898	0.005102	0.979592	0.015306	0.039983	0.010152	0.025068	8	18.74468	1	1	1	1	1	1	1	1	1	1	1	1	1	1	1	1	1	1	1	1	1	1	1	1	1
22916724|F|0--9:T>A	22916724	TGCAGATATTCCAAAATTTATTGAATCTTTTACAGATCGGAAGAGCGGTTCAGCAGGAATGCCGAGACC	TGCAGATATTCCAAAATTTATTGAATCTTTTAC		0	0	999		0	0	999		9	1	0.020408	0.994898	0.005102	0.979592	0.015306	0.039983	0.010152	0.025068	8.75	13.52766	1	0	0	0	0	0	0	0	1	0	0	0	0	0	0	0	0	0	0	0	0	0	0	0	0
22916724|F|0-9:T>A-9:T>A	22916724	TGCAGATATACCAAAATTTATTAGATCTTTTACAGATCGGAAGAGCGGTTCAGCAGGAATGCCGAGACC	TGCAGATATACCAAAATTTATTAGATCTTTTAC		0	0	999		0	0	999	9:T>A	9	1	0.020408	0.994898	0.005102	0.979592	0.015306	0.039983	0.010152	0.025068	8.75	13.52766	1	1	1	1	1	1	1	1	1	1	1	1	1	1	1	1	1	1	1	1	1	1	1	1	1
22916833|F|0--30:A>T	22916833	TGCAGCCTTGTTCTTCAAAAATAATTCCCTAGTTTTACAGATCGGAAGAGCGGTTCAGCAGGAATGCCG	TGCAGCCTTGTTCTTCAAAAATAATTCCCTAGTTTTAC	ENA|ACUP03007827|ACUP03007827.1_Chr12_contig_656	188694	1	1.66e-011	Gm12	40024937	1	1.69e-011		30	1	0.994898	0.020408	0.979592	0.005102	0.015306	0.010152	0.039983	0.025068	22.35319	6	1	1	1	1	1	1	1	1	1	1	1	1	1	1	1	1	1	1	1	1	1	1	1	1	1
22916833|F|0-30:A>T-30:A>T	22916833	TGCAGCCTTGTTCTTCAAAAATAATTCCCTTGTTTTACAGATCGGAAGAGCGGTTCAGCAGGAATGCCG	TGCAGCCTTGTTCTTCAAAAATAATTCCCTTGTTTTAC	ENA|ACUP03007827|ACUP03007827.1_Chr12_contig_656	188694	1	1.66e-011	Gm12	40024937	1	1.69e-011	30:A>T	30	1	0.994898	0.020408	0.979592	0.005102	0.015306	0.010152	0.039983	0.025068	22.35319	6	1	0	0	0	0	0	0	0	0	0	0	0	0	0	0	0	0	0	0	0	0	0	0	0	0
22917095|F|0--18:C>G	22917095	TGCAGTTTTGACTGGAACCCCATTGATATAGTTGACCATCAAGTCAATATCTCTATTGAGTCAACTTTC	TGCAGTTTTGACTGGAACCCCATTGATATAGTTGACCATCAAGTCAATATCTCTATTGAGTCAACTTTC	ENA|ACUP03006128|ACUP03006128.1_Chr10_contig_45	29330	1	3.95e-027	Gm10	4304026	1	4.03e-027		18	1	0.020408	0.994898	0.005102	0.979592	0.015306	0.039983	0.010152	0.025068	8.75	17.54468	1	0	0	0	0	0	0	0	0	0	0	0	0	0	0	0	0	0	0	0	0	0	0	0	0
22917095|F|0-18:C>G-18:C>G	22917095	TGCAGTTTTGACTGGAACGCCATTGATATAGTTGACCATCAAGTCAATATCTCTACTGAGTCAACTTTC	TGCAGTTTTGACTGGAACGCCATTGATATAGTTGACCATCAAGTCAATATCTCTACTGAGTCAACTTTC	ENA|ACUP03006128|ACUP03006128.1_Chr10_contig_45	29330	1	3.95e-027	Gm10	4304026	1	4.03e-027	18:C>G	18	1	0.020408	0.994898	0.005102	0.979592	0.015306	0.039983	0.010152	0.025068	8.75	17.54468	1	1	1	1	1	1	1	1	1	1	1	1	1	1	1	1	1	1	1	1	1	1	1	1	1
22917556|F|0--12:T>C	22917556	TGCAGCAGATCGTTTGTCCTCGTAATCATCAAGATTACAGATCGGAAGAGCGGTTCAGCAGGAATGCCG	TGCAGCAGATCGTTTGTCCTCGTAATCATCAAGATTAC	ENA|ACUP03006128|ACUP03006128.1_Chr10_contig_45	40212	1	1.66e-011	Gm10	4314905	1	1.69e-011		12	1	0.994898	0.020408	0.979592	0.005102	0.015306	0.010152	0.039983	0.025068	7.54043	2.8	1	1	1	1	1	1	1	1	1	1	1	1	1	1	1	1	1	1	1	1	1	1	1	1	1
22917556|F|0-12:T>C-12:T>C	22917556	TGCAGCAGATCGCTTGTCCTCGTAATCATCAAGATTACAGATCGGAAGAGCGGTTCAGCAGGAATGCCG	TGCAGCAGATCGCTTGTCCTCGTAATCATCAAGATTAC	ENA|ACUP03006128|ACUP03006128.1_Chr10_contig_45	40212	1	1.66e-011	Gm10	4314905	1	1.69e-011	12:T>C	12	1	0.994898	0.020408	0.979592	0.005102	0.015306	0.010152	0.039983	0.025068	7.54043	2.8	1	0	0	0	0	0	0	0	0	0	0	0	0	0	0	0	0	0	0	0	0	0	0	0	0
22917619|F|0--24:T>A	22917619	TGCAGCTTCTTGTACCTAAATTCATATCTAACAATTTACAGATCGGAAGAGCGGTTCAGCAGGAATGCC	TGCAGCTTCTTGTACCTAAATTCATATCTAACAATTTAC	ENA|ACUP03009539|ACUP03009539.1_Chr15_contig_423	185785	1	4.95e-012	Gm15	30450309	1	5.05e-012		24	1	0.994898	0.020408	0.979592	0.005102	0.015306	0.010152	0.039983	0.025068	32.14468	7.5	1	1	1	1	1	1	1	1	1	1	1	1	1	1	1	1	1	1	1	1	1	1	1	1	1
22917619|F|0-24:T>A-24:T>A	22917619	TGCAGCTTCTTGTACCTAAATTCAAATCTAACAATTTACAGATCGGAAGAGCGGTTCAGCAGGAATGCC	TGCAGCTTCTTGTACCTAAATTCAAATCTAACAATTTAC	ENA|ACUP03009539|ACUP03009539.1_Chr15_contig_423	185785	1	4.95e-012	Gm15	30450309	1	5.05e-012	24:T>A	24	1	0.994898	0.020408	0.979592	0.005102	0.015306	0.010152	0.039983	0.025068	32.14468	7.5	1	0	0	0	0	0	0	0	0	0	0	0	0	0	0	0	0	0	0	0	0	0	0	0	0
22917664|F|0--8:G>T	22917664	TGCAGTAAGAGTTTTAGAGCAAGAGCAAGTAGTTCCATTACAGATCGGAAGAGCGGTTCAGCAGGAATG	TGCAGTAAGAGTTTTAGAGCAAGAGCAAGTAGTTCCATTAC		0	0	999		0	0	999		8	1	0.020408	0.994898	0.005102	0.979592	0.015306	0.039983	0.010152	0.025068	5	9.22979	1	0	0	0	0	0	0	0	0	0	0	0	0	0	0	0	0	0	0	0	0	0	0	0	0
22917664|F|0-8:G>T-8:G>T	22917664	TGCAGTAATAGTTTTAGAGCAAGAACAAGTAGTTCCATTACAGATCGGAAGAGCGGTTCAGCAGGAATG	TGCAGTAATAGTTTTAGAGCAAGAACAAGTAGTTCCATTAC		0	0	999		0	0	999	8:G>T	8	1	0.020408	0.994898	0.005102	0.979592	0.015306	0.039983	0.010152	0.025068	5	9.22979	1	1	1	1	1	1	1	1	1	1	1	1	1	1	1	1	1	1	1	1	1	1	1	1	1
22917685|F|0--10:G>A	22917685	TGCAGTGATGGCAGTTCAATATTCAAGGCTCTCACTTCTGATCTTACAGATCGGAAGAGCGGTTCAGCA	TGCAGTGATGGCAGTTCAATATTCAAGGCTCTCACTTCTGATCTTAC	ENA|ACUP03004759|ACUP03004759.1_Chr08_contig_13	328576	1	1.26e-014	Gm08	967001	1	1.29e-014		10	1	0.020408	0.994898	0.005102	0.979592	0.015306	0.039983	0.010152	0.025068	3.25	6.6766	1	0	0	0	0	0	0	0	0	0	0	0	0	0	0	0	0	0	0	0	0	0	0	0	0
22917685|F|0-10:G>A-10:G>A	22917685	TGCAGTGATGACAGTTCAATATTCAAGGCTCTCACTTCTGATCTTACAGATCGGAAGAGCGGTTCAGCA	TGCAGTGATGACAGTTCAATATTCAAGGCTCTCACTTCTGATCTTAC	ENA|ACUP03004759|ACUP03004759.1_Chr08_contig_13	328576	1	1.26e-014	Gm08	967001	1	1.29e-014	10:G>A	10	1	0.020408	0.994898	0.005102	0.979592	0.015306	0.039983	0.010152	0.025068	3.25	6.6766	1	1	1	1	1	1	1	1	1	1	1	1	1	1	1	1	1	1	1	1	1	1	1	1	1
22917685|F|0--17:A>G	22917685	TGCAGTGATGGCAGTTCAATATTCAAGGCTCTCACTTCTGATCTTACAGATCGGAAGAGCGGTTCAGCA	TGCAGTGATGGCAGTTCAATATTCAAGGCTCTCACTTCTGATCTTAC	ENA|ACUP03004759|ACUP03004759.1_Chr08_contig_13	328576	1	1.26e-014	Gm08	967001	1	1.29e-014		17	1	0.020408	0.994898	0.005102	0.979592	0.015306	0.039983	0.010152	0.025068	3.25	6.90598	1	0	0	0	0	0	0	0	0	0	0	0	0	0	0	0	0	0	0	0	0	0	0	0	0
22917685|F|0-17:A>G-17:A>G	22917685	TGCAGTGATGGCAGTTCGATATTCAAGGCTCTCATTTCTGATCTTACAGATCGGAAGAGCGGTTCAGCA	TGCAGTGATGGCAGTTCGATATTCAAGGCTCTCATTTCTGATCTTAC	ENA|ACUP03004759|ACUP03004759.1_Chr08_contig_13	328576	1	1.26e-014	Gm08	967001	1	1.29e-014	17:A>G	17	1	0.020408	0.994898	0.005102	0.979592	0.015306	0.039983	0.010152	0.025068	3.25	6.90598	1	1	1	1	1	1	1	1	1	1	1	1	1	1	1	1	1	1	1	1	1	1	1	1	1
22917783|F|0--25:A>G	22917783	TGCAGCAGGAGAGAAAATGGCGAGCATAATCAAAGGTGTGAAAACCAACTAAATCTGCATTACAGATCG	TGCAGCAGGAGAGAAAATGGCGAGCATAATCAAAGGTGTGAAAACCAACTAAATCTGCATTAC	ENA|ACUP03002697|ACUP03002697.1_Chr04_contig_563	521137	1	2.66e-023	Gm04	41521436	1	2.71e-023		25	1	0.020408	0.994898	0.005102	0.979592	0.015306	0.039983	0.010152	0.025068	4.5	8.66383	1	0	0	0	0	0	0	0	0	0	0	0	0	0	0	0	0	0	0	0	0	0	0	0	0
22917783|F|0-25:A>G-25:A>G	22917783	TGCAGCAGGAGAGAAAATGGCGAGCGTAATCAAAGGTGTGGAAACCAACTAAATCTGCATTACAGATCG	TGCAGCAGGAGAGAAAATGGCGAGCGTAATCAAAGGTGTGGAAACCAACTAAATCTGCATTAC	ENA|ACUP03002697|ACUP03002697.1_Chr04_contig_563	521137	1	2.66e-023	Gm04	41521436	1	2.71e-023	25:A>G	25	1	0.020408	0.994898	0.005102	0.979592	0.015306	0.039983	0.010152	0.025068	4.5	8.66383	1	1	1	1	1	1	1	1	1	1	1	1	1	1	1	1	1	1	1	1	1	1	1	1	1
22918801|F|0--11:G>A	22918801	TGCAGCGCCGCGCCGGAATGCTCGTTTATCAGAGACAAAACGTTACAGATCGGAAGAGCGGTTCAGCAG	TGCAGCGCCGCGCCGGAATGCTCGTTTATCAGAGACAAAACGTTAC	ENA|ACUP03012561|ACUP03012561.1_Chr20_contig_360	111706	1	9.33e-016	Gm20	22177526	1	9.51e-016		11	1	0.994898	0.020408	0.979592	0.005102	0.015306	0.010152	0.039983	0.025068	25.77872	5.75	1	1	1	1	1	1	1	1	1	1	1	1	1	1	1	1	1	1	1	1	1	1	1	1	1
22918801|F|0-11:G>A-11:G>A	22918801	TGCAGCGCCGCACCGGAATGCTCGTTTATCAGAGACAAAACGTTACAGATCGGAAGAGCGGTTCAGCAG	TGCAGCGCCGCACCGGAATGCTCGTTTATCAGAGACAAAACGTTAC	ENA|ACUP03012561|ACUP03012561.1_Chr20_contig_360	111706	1	9.33e-016	Gm20	22177526	1	9.51e-016	11:G>A	11	1	0.994898	0.020408	0.979592	0.005102	0.015306	0.010152	0.039983	0.025068	25.77872	5.75	1	0	0	0	0	0	0	0	0	0	0	0	0	0	0	0	0	0	0	0	0	0	0	0	0
22929384|F|0--6:C>A	22929384	TGCAGACGAAGTTTTTACTGCATTACAGATCGGAAGAGCGGTTCAGCAGGAATGCCGAGACCGATCTCG	TGCAGACGAAGTTTTTACTGCATTAC		0	0	999		0	0	999		6	1	0.994898	0.020408	0.979592	0.005102	0.015306	0.010152	0.039983	0.025068	18.19149	4.75	1	1	1	1	1	1	1	1	1	1	1	1	1	1	1	1	1	1	1	1	1	1	1	1	1
22929384|F|0-6:C>A-6:C>A	22929384	TGCAGAAGAAGTTTTTACTGCATTACAGATCGGAAGAGCGGTTCAGCAGGAATGCCGAGACCGATCTCG	TGCAGAAGAAGTTTTTACTGCATTAC		0	0	999		0	0	999	6:C>A	6	1	0.994898	0.020408	0.979592	0.005102	0.015306	0.010152	0.039983	0.025068	18.19149	4.75	1	0	1	0	0	0	0	0	0	0	0	0	0	0	0	1	0	0	0	0	0	0	0	0	0
29306156|F|0--27:G>A	29306156	TGCAGATTGGGTGAGATCTGACAAAAGGGAAGATGACCTTGGTGGCCGTCCTGGGAGCATTGTGCAGGT	TGCAGATTGGGTGAGATCTGACAAAAGGGAAGATGACCTTGGTGGCCGTCCTGGGAGCATTGTGCAGGT	ENA|ACUP03008454|ACUP03008454.1_Chr13_contig_627	75880	1	8.50e-029	Gm13	40568437	1	8.66e-029		27	1	0.994898	0.020408	0.979592	0.005102	0.015306	0.010152	0.039983	0.025068	10.95745	4.25	1	1	1	1	1	1	1	1	1	1	1	1	1	1	1	1	1	1	1	1	1	1	1	1	1
29306156|F|0-27:G>A-27:G>A	29306156	TGCAGATTGGGTGAGATCTGACAAAAGAGAAGATGACCTTGGTGGCCGTCCTGGGAGCATTGTGCAGGT	TGCAGATTGGGTGAGATCTGACAAAAGAGAAGATGACCTTGGTGGCCGTCCTGGGAGCATTGTGCAGGT	ENA|ACUP03008454|ACUP03008454.1_Chr13_contig_627	75880	1	8.50e-029	Gm13	40568437	1	8.66e-029	27:G>A	27	1	0.994898	0.020408	0.979592	0.005102	0.015306	0.010152	0.039983	0.025068	10.95745	4.25	1	0	0	0	0	0	0	0	0	0	0	0	0	0	0	0	0	0	0	0	0	0	0	0	0
40019390|F|0--10:T>C	40019390	TGCAGCAGATTGCTTCTCCTCATAATCATCAAGATTACAGATCGGAAGAGCGGTTCAGCAGGAATGCCG	TGCAGCAGATTGCTTCTCCTCATAATCATCAAGATTAC	ENA|ACUP03002072|ACUP03002072.1_Chr03_contig_774	161663	1	1.66e-011	Gm03	40978234	1	1.69e-011		10	1	0.994898	0.020408	0.979592	0.005102	0.015306	0.010152	0.039983	0.025068	7.49787	2.8	1	1	1	1	1	1	1	1	1	1	1	1	1	1	1	1	1	1	1	1	1	1	1	1	1
40019390|F|0-10:T>C-10:T>C	40019390	TGCAGCAGATCGCTTGTCCTCGTAATCATCAAGATTACAGATCGGAAGAGCGGTTCAGCAGGAATGCCG	TGCAGCAGATCGCTTGTCCTCGTAATCATCAAGATTAC	ENA|ACUP03002072|ACUP03002072.1_Chr03_contig_774	161663	1	1.66e-011	Gm03	40978234	1	1.69e-011	10:T>C	10	1	0.994898	0.020408	0.979592	0.005102	0.015306	0.010152	0.039983	0.025068	7.49787	2.8	1	0	0	0	0	0	0	0	0	0	0	0	0	0	0	0	0	0	0	0	0	0	0	0	0
14980656|F|0--12:A>C	14980656	TGCAGCATATTTACCCATAACACCACTGCACCTGTTACAGATCGGAAGAGCGGTTCAGCAGGAATGCCG	TGCAGCATATTTACCCATAACACCACTGCACCTGTTAC	ENA|ACUP03012720|ACUP03012720.1_Chr20_contig_519	91197	1	1.66e-011	Gm20	39639505	1	1.69e-011		12	1	1	0.02551	0.97449	0	0.02551	0	0.049719	0.024859	10.86017	3.4	1	1	1	1	1	1	1	1	1	1	1	1	1	1	1	1	1	1	1	1	1	1	1	1	1
14980656|F|0-12:A>C-12:A>C	14980656	TGCAGCATATTTCCCCATAATACCACTGCACCTGTTACAGATCGGAAGAGCGGTTCAGCAGGAATGCCG	TGCAGCATATTTCCCCATAATACCACTGCACCTGTTAC	ENA|ACUP03012720|ACUP03012720.1_Chr20_contig_519	91197	1	1.66e-011	Gm20	39639505	1	1.69e-011	12:A>C	12	1	1	0.02551	0.97449	0	0.02551	0	0.049719	0.024859	10.86017	3.4	1	0	0	0	0	0	0	0	0	0	0	0	0	0	0	0	0	0	0	0	0	0	0	0	0
22913999|F|0--49:G>T	22913999	TGCAGCCTGATGGATTCCCCACTCTTCTCTTCTTCCCGGCAGGAAACAAGAGTTTTGACCCTGTACGTG	TGCAGCCTGATGGATTCCCCACTCTTCTCTTCTTCCCGGCAGGAAACAAGAGTTTTGACCCTGTACGTG	ENA|ACUP03008454|ACUP03008454.1_Chr13_contig_627	192907	1	8.50e-029	Gm13	40685464	1	8.66e-029		49	1	0.989796	0.010204	0.989796	0.010204	0	0.0202	0.0202	0.0202	10.42308	8.5	1	1	1	1	1	1	1	1	1	1	1	1	1	1	1	1	1	1	1	1	1	1	1	1	1
22913999|F|0-49:G>T-49:G>T	22913999	TGCAGCCTGATGGATTCCCCACTCTTCTCTTCTTCCCGGCAGGAAACAATAGTTTTGACCCTGTACGTG	TGCAGCCTGATGGATTCCCCACTCTTCTCTTCTTCCCGGCAGGAAACAATAGTTTTGACCCTGTACGTG	ENA|ACUP03008454|ACUP03008454.1_Chr13_contig_627	192907	1	8.50e-029	Gm13	40685464	1	8.66e-029	49:G>T	49	1	0.989796	0.010204	0.989796	0.010204	0	0.0202	0.0202	0.0202	10.42308	8.5	1	0	0	0	0	0	0	0	0	0	0	0	0	0	0	0	0	0	0	0	0	0	0	0	0
22915718|F|0--19:A>G	22915718	TGCAGTTGTAGTAAAAGCTAAGGTTTACAGATCGGAAGAGCGGTTCAGCAGGAATGCCGAGACCGATCT	TGCAGTTGTAGTAAAAGCTAAGGTTTAC		0	0	999		0	0	999		19	1	0.010204	0.989796	0.010204	0.989796	0	0.0202	0.0202	0.0202	8	6.39914	1	0	0	0	0	0	0	0	0	0	0	0	0	0	0	0	0	0	0	0	0	0	0	0	0
22915718|F|0-19:A>G-19:A>G	22915718	TGCAGTTGTAGTAAAAGCTGAGGTTTACAGATCGGAAGAGCGGTTCAGCAGGAATGCCGAGACCGATCT	TGCAGTTGTAGTAAAAGCTGAGGTTTAC		0	0	999		0	0	999	19:A>G	19	1	0.010204	0.989796	0.010204	0.989796	0	0.0202	0.0202	0.0202	8	6.39914	1	1	1	1	1	1	1	1	1	1	1	1	1	1	1	1	1	1	1	1	1	1	1	1	1
100044394|F|0--30:G>A	100044394	TGCAGAAAATGAAGATGTGGCTGACTCTGAGACTGAGAACTCCACCTCCAGGCCCATCTCACACCACAG	TGCAGAAAATGAAGATGTGGCTGACTCTGAGACTGAGAACTCCACCTCCAGGCCCATCTCACACCACAG	ENA|ACUP03000607|ACUP03000607.1_Chr01_contig_607	35863	1	8.50e-029	Gm01	47296749	1	8.66e-029		30	1	0.994898	0.015306	0.984694	0.005102	0.010204	0.010152	0.030144	0.020148	16.6383	7.66667	1	1	1	1	1	1	1	1	1	1	1	1	1	1	1	1	1	1	1	1	1	1	1	1	1
100044394|F|0-30:G>A-30:G>A	100044394	TGCAGAAAATGAAGATGTGGCTGACTCTGAAACTGAGAACTCCACCTCCAGGCCCATCTCACACCACAG	TGCAGAAAATGAAGATGTGGCTGACTCTGAAACTGAGAACTCCACCTCCAGGCCCATCTCACACCACAG	ENA|ACUP03000607|ACUP03000607.1_Chr01_contig_607	35863	1	8.50e-029	Gm01	47296749	1	8.66e-029	30:G>A	30	1	0.994898	0.015306	0.984694	0.005102	0.010204	0.010152	0.030144	0.020148	16.6383	7.66667	1	0	0	0	0	0	0	0	0	0	0	0	0	0	0	0	0	0	0	0	0	0	0	0	0
100047350|F|0--16:T>A	100047350	TGCAGATCAGCTCTCTTGAGAAGGAATTTTCTTCATACAAAGTTCGTGCACATGCACTTCTTCAAAAGA	TGCAGATCAGCTCTCTTGAGAAGGAATTTTCTTCATACAAAGTTCGTGCACATGCACTTCTTCAAAAGA	ENA|ACUP03006782|ACUP03006782.1_Chr11_contig_44	163015	1	8.50e-029	Gm11	6323944	1	8.66e-029		16	1	0.994898	0.015306	0.984694	0.005102	0.010204	0.010152	0.030144	0.020148	16.22128	4	1	1	1	1	1	1	1	1	1	1	1	1	1	1	1	1	1	1	1	1	1	1	1	1	1
100047350|F|0-16:T>A-16:T>A	100047350	TGCAGATCAGCTCTCTAGAGAAGGAATTTTCTTCATACAAAGTTCGTGCACATGCACTTCTTCAAAAGA	TGCAGATCAGCTCTCTAGAGAAGGAATTTTCTTCATACAAAGTTCGTGCACATGCACTTCTTCAAAAGA	ENA|ACUP03006782|ACUP03006782.1_Chr11_contig_44	163015	1	8.50e-029	Gm11	6323944	1	8.66e-029	16:T>A	16	1	0.994898	0.015306	0.984694	0.005102	0.010204	0.010152	0.030144	0.020148	16.22128	4	1	0	0	0	0	0	0	0	0	0	0	0	0	0	0	0	0	0	0	0	0	0	1	0	0
100054595|F|0--13:A>G	100054595	TGCAGTCAGGATCATGACATTTCTGATAATACACTGCCATTCGTAGATCAACCACATATATCACTGGAC	TGCAGTCAGGATCATGACATTTCTGATAATACACTGCCATTCGTAGATCAACCACATATATCACTGGAC	ENA|ACUP03005807|ACUP03005807.1_Chr09_contig_423	1330	1	8.50e-029	Gm09	29818963	1	8.66e-029		13	1	0.994898	0.015306	0.984694	0.005102	0.010204	0.010152	0.030144	0.020148	10.77872	9.66667	1	1	1	1	1	1	1	1	1	1	1	1	1	1	1	1	1	1	1	1	1	1	1	1	1
100054595|F|0-13:A>G-13:A>G	100054595	TGCAGTCAGGATCGTGACATTTCTGATAATACACTGCCATTCGTAGATCAACCACATATATCACTGGAC	TGCAGTCAGGATCGTGACATTTCTGATAATACACTGCCATTCGTAGATCAACCACATATATCACTGGAC	ENA|ACUP03005807|ACUP03005807.1_Chr09_contig_423	1330	1	8.50e-029	Gm09	29818963	1	8.66e-029	13:A>G	13	1	0.994898	0.015306	0.984694	0.005102	0.010204	0.010152	0.030144	0.020148	10.77872	9.66667	1	0	0	0	0	0	0	0	0	0	0	0	0	0	0	0	0	0	0	0	0	0	0	0	0
100055674|F|0--29:C>T	100055674	TGCAGTGTTTCAGAGAACATGCCTCTGTACGATATACTGAACGAATTTCAGAAGGGTCACAGTCATATT	TGCAGTGTTTCAGAGAACATGCCTCTGTACGATATACTGAACGAATTTCAGAAGGGTCACAGTCATATT	ENA|ACUP03002161|ACUP03002161.1_Chr04_contig_27	102962	1	8.50e-029	Gm04	2518580	1	8.66e-029		29	1	0.994898	0.015306	0.984694	0.005102	0.010204	0.010152	0.030144	0.020148	16.08511	5.33333	1	1	1	1	1	1	1	1	1	1	1	1	1	1	1	1	1	1	1	1	1	1	1	1	1
100055674|F|0-29:C>T-29:C>T	100055674	TGCAGTGTTTCAGAGAACATGCCTCTGTATGATATACTGAACGAATTTCAGAAGGGTCACAGTCATATT	TGCAGTGTTTCAGAGAACATGCCTCTGTATGATATACTGAACGAATTTCAGAAGGGTCACAGTCATATT	ENA|ACUP03002161|ACUP03002161.1_Chr04_contig_27	102962	1	8.50e-029	Gm04	2518580	1	8.66e-029	29:C>T	29	1	0.994898	0.015306	0.984694	0.005102	0.010204	0.010152	0.030144	0.020148	16.08511	5.33333	1	0	0	0	0	0	0	0	0	0	0	0	0	0	0	0	0	0	0	0	0	0	0	0	0
22917487|F|0--35:T>A	22917487	TGCAGAATTTCCTAGAAGGCTACGACACCAAGTATTTTACAGATCGGAAGAGCGGTTCAGCAGGAATGC	TGCAGAATTTCCTAGAAGGCTACGACACCAAGTATTTTAC	ENA|ACUP03009213|ACUP03009213.1_Chr15_contig_97	64852	1	1.47e-012	Gm15	7710610	1	1.50e-012		35	1	0.994898	0.015306	0.984694	0.005102	0.010204	0.010152	0.030144	0.020148	18.41702	10	1	1	1	1	1	1	1	1	1	1	1	1	1	1	1	1	1	1	1	1	1	1	1	1	1
22917487|F|0-35:T>A-35:T>A	22917487	TGCAGAATTTCCTAGAAGGCTACGACACCAAGTATATTACAGATCGGAAGAGCGGTTCAGCAGGAATGC	TGCAGAATTTCCTAGAAGGCTACGACACCAAGTATATTAC	ENA|ACUP03009213|ACUP03009213.1_Chr15_contig_97	64852	1	1.47e-012	Gm15	7710610	1	1.50e-012	35:T>A	35	1	0.994898	0.015306	0.984694	0.005102	0.010204	0.010152	0.030144	0.020148	18.41702	10	1	0	0	0	0	0	0	0	0	0	0	0	0	0	0	0	0	0	0	0	0	0	0	0	0
100060535|F|0--13:G>A	100060535	TGCAGATGTATCGGACTGTTACAGATCGGAAGAGCGGTTCAGCAGGAATGCCGAGACCGATCTCGTATG	TGCAGATGTATCGGACTGTTAC		0	0	999		0	0	999		13	1	0.994898	0.015306	0.984694	0.005102	0.010204	0.010152	0.030144	0.020148	8.96137	4.33333	1	1	1	1	1	1	1	1	1	1	1	1	1	1	1	1	1	1	1	1	1	1	1	1	1
100060535|F|0-13:G>A-13:G>A	100060535	TGCAGATGTATCGAACTGTTACAGATCGGAAGAGCGGTTCAGCAGGAATGCCGAGACCGATCTCGTATG	TGCAGATGTATCGAACTGTTAC		0	0	999		0	0	999	13:G>A	13	1	0.994898	0.015306	0.984694	0.005102	0.010204	0.010152	0.030144	0.020148	8.96137	4.33333	1	0	0	0	0	0	0	0	0	0	0	0	0	0	0	0	0	0	0	0	0	0	0	0	0
100060693|F|0--6:A>G	100060693	TGCAGCAACTGATGCAGACCTGCATTACAGATCGGAAGAGCGGTTCAGCAGGAATGCCGAGACCGATCT	TGCAGCAACTGATGCAGACCTGCATTAC		0	0	999		0	0	999		6	1	0.994898	0.015306	0.984694	0.005102	0.010204	0.010152	0.030144	0.020148	8.06809	4.66667	1	1	1	1	1	1	1	1	1	1	1	1	1	1	1	1	1	1	1	1	1	1	1	1	1
100060693|F|0-6:A>G-6:A>G	100060693	TGCAGCGACTGATGCAGACCTGCATTACAGATCGGAAGAGCGGTTCAGCAGGAATGCCGAGACCGATCT	TGCAGCGACTGATGCAGACCTGCATTAC		0	0	999		0	0	999	6:A>G	6	1	0.994898	0.015306	0.984694	0.005102	0.010204	0.010152	0.030144	0.020148	8.06809	4.66667	1	0	0	0	0	0	0	0	0	0	0	0	0	0	0	0	0	0	0	0	0	0	0	0	0
100061770|F|0--14:A>G	100061770	TGCAGGTAGGCTTTACATGATCAAATTACAGATCGGAAGAGCGGTTCAGCAGGAATGCCGAGACCGATC	TGCAGGTAGGCTTTACATGATCAAATTAC		0	0	999		0	0	999		14	1	0.994898	0.015306	0.984694	0.005102	0.010204	0.010152	0.030144	0.020148	20.31064	9.33333	1	1	1	1	1	1	1	1	1	1	1	1	1	1	1	1	1	1	1	1	1	1	1	1	1
100061770|F|0-14:A>G-14:A>G	100061770	TGCAGGTAGGCTTTGCATGATCAAATTACAGATCGGAAGAGCGGTTCAGCAGGAATGCCGAGACCGATC	TGCAGGTAGGCTTTGCATGATCAAATTAC		0	0	999		0	0	999	14:A>G	14	1	0.994898	0.015306	0.984694	0.005102	0.010204	0.010152	0.030144	0.020148	20.31064	9.33333	1	0	1	0	0	0	0	0	0	0	0	0	0	0	0	0	0	0	0	0	0	0	0	0	0
100063876|F|0--21:C>T	100063876	TGCAGAAAGCATTGATGAACCCTTTGCCAGCTCTGCTGCTATGCAGGATGCCAAGGTACAACCAGTACC	TGCAGAAAGCATTGATGAACCCTTTGCCAGCTCTGCTGCTATGCAGGATGCCAAGGTACAACCAGTACC	ENA|ACUP03007723|ACUP03007723.1_Chr12_contig_552	22308	1	8.50e-029	Gm12	32511337	1	8.66e-029		21	1	0.994898	0.015306	0.984694	0.005102	0.010204	0.010152	0.030144	0.020148	7.63404	5.66667	1	1	1	1	1	1	1	1	1	1	1	1	1	1	1	1	1	1	1	1	1	1	1	1	1
100063876|F|0-21:C>T-21:C>T	100063876	TGCAGAAAGCATTGATGAACCTTTTGCCAGCTCTGCTGCTATGCATGATGCCAAGGTACAACCAGTACC	TGCAGAAAGCATTGATGAACCTTTTGCCAGCTCTGCTGCTATGCATGATGCCAAGGTACAACCAGTACC	ENA|ACUP03007723|ACUP03007723.1_Chr12_contig_552	22308	1	8.50e-029	Gm12	32511337	1	8.66e-029	21:C>T	21	1	0.994898	0.015306	0.984694	0.005102	0.010204	0.010152	0.030144	0.020148	7.63404	5.66667	1	0	0	0	0	0	0	0	0	0	0	0	0	0	0	0	0	0	0	0	0	0	0	0	0
100064793|F|0--33:A>G	100064793	TGCAGAGGCCATGGATGACATCATTGAAGGTCTAAACATCAGGCTCACAGCACATCAGAAACATGTCCT	TGCAGAGGCCATGGATGACATCATTGAAGGTCTAAACATCAGGCTCACAGCACATCAGAAACATGTCCT	ENA|ACUP03008518|ACUP03008518.1_Chr14_contig_17	372740	1	8.50e-029	Gm14	2370918	1	8.66e-029		33	1	0.994898	0.015306	0.984694	0.005102	0.010204	0.010152	0.030144	0.020148	7.11538	4	1	1	1	1	1	1	1	1	1	1	1	1	1	1	1	1	1	1	1	1	1	1	1	1	1
100064793|F|0-33:A>G-33:A>G	100064793	TGCAGAGGCCATGGATGACATCATTGAAGGTCTGAACATCAGGCTCACAGCACATCAGAAACATGTCCT	TGCAGAGGCCATGGATGACATCATTGAAGGTCTGAACATCAGGCTCACAGCACATCAGAAACATGTCCT	ENA|ACUP03008518|ACUP03008518.1_Chr14_contig_17	372740	1	8.50e-029	Gm14	2370918	1	8.66e-029	33:A>G	33	1	0.994898	0.015306	0.984694	0.005102	0.010204	0.010152	0.030144	0.020148	7.11538	4	1	0	0	0	0	0	0	0	0	0	0	0	0	0	0	0	0	0	0	0	0	0	0	0	0
100065541|F|0--40:C>T	100065541	TGCAGCAAGCTCTAGCCACCTGAGTTCTATGATTCTTTATCGTTTGAGCCTCATCAAGAATAACCCTAA	TGCAGCAAGCTCTAGCCACCTGAGTTCTATGATTCTTTATCGTTTGAGCCTCATCAAGAATAACCCTAA	ENA|ACUP03012646|ACUP03012646.1_Chr20_contig_445	112343	1	8.50e-029	Gm20	33273453	1	8.66e-029		40	1	0.994898	0.015306	0.984694	0.005102	0.010204	0.010152	0.030144	0.020148	8.06383	5.33333	1	1	1	1	1	1	1	1	1	1	1	1	1	1	1	1	1	1	1	1	1	1	1	1	1
100065541|F|0-40:C>T-40:C>T	100065541	TGCAGCAAGCTCTAGCCACCTGAGTTCTATGATTCTTTATTGTTTGGGCCTCATCTAGAATAACCCTAA	TGCAGCAAGCTCTAGCCACCTGAGTTCTATGATTCTTTATTGTTTGGGCCTCATCTAGAATAACCCTAA	ENA|ACUP03012646|ACUP03012646.1_Chr20_contig_445	112343	1	8.50e-029	Gm20	33273453	1	8.66e-029	40:C>T	40	1	0.994898	0.015306	0.984694	0.005102	0.010204	0.010152	0.030144	0.020148	8.06383	5.33333	1	0	0	0	0	0	0	0	0	0	0	0	0	0	0	0	0	0	0	0	0	0	0	0	0
100065542|F|0--46:A>G	100065542	TGCAGCAAGCTCTAGCCACCTGAGTTCTATGATTCTTTATTGTTTGAGCCTCATCTAGAATAACCCTAA	TGCAGCAAGCTCTAGCCACCTGAGTTCTATGATTCTTTATTGTTTGAGCCTCATCTAGAATAACCCTAA	ENA|ACUP03006734|ACUP03006734.1_Chr10_contig_651	362074	1	8.50e-029	Gm10	50117019	1	8.66e-029		46	1	0.994898	0.015306	0.984694	0.005102	0.010204	0.010152	0.030144	0.020148	7.95726	5.33333	1	1	1	1	1	1	1	1	1	1	1	1	1	1	1	1	1	1	1	1	1	1	1	1	1
100065542|F|0-46:A>G-46:A>G	100065542	TGCAGCAAGCTCTAGCCACCTGAGTTCTATGATTCTTTATTGTTTGGGCCTCATCTAGAATAACCCTAA	TGCAGCAAGCTCTAGCCACCTGAGTTCTATGATTCTTTATTGTTTGGGCCTCATCTAGAATAACCCTAA	ENA|ACUP03006734|ACUP03006734.1_Chr10_contig_651	362074	1	8.50e-029	Gm10	50117019	1	8.66e-029	46:A>G	46	1	0.994898	0.015306	0.984694	0.005102	0.010204	0.010152	0.030144	0.020148	7.95726	5.33333	1	0	0	0	0	0	0	0	0	0	0	0	0	0	0	0	0	0	0	0	0	0	0	0	0
100066449|F|0--17:G>A	100066449	TGCAGCTCTGATGATGAGTGAGGATTTGCATAAATTTGGACGATCAAGGCTTGAAAGAAATGATTTTTC	TGCAGCTCTGATGATGAGTGAGGATTTGCATAAATTTGGACGATCAAGGCTTGAAAGAAATGATTTTTC	ENA|ACUP03006020|ACUP03006020.1_Chr09_contig_636	17616	1	8.50e-029	Gm09	41847850	2	8.66e-029		17	1	0.994898	0.015306	0.984694	0.005102	0.010204	0.010152	0.030144	0.020148	11.62128	4.66667	1	1	1	1	1	1	1	1	1	1	1	1	1	1	1	1	1	1	1	1	1	1	1	1	1
100066449|F|0-17:G>A-17:G>A	100066449	TGCAGCTCTGATGATGAATGAGGATTTGCATAAATTTGGACGATCCAGGCTTGAAAGAAATGATTTTTC	TGCAGCTCTGATGATGAATGAGGATTTGCATAAATTTGGACGATCCAGGCTTGAAAGAAATGATTTTTC	ENA|ACUP03006020|ACUP03006020.1_Chr09_contig_636	17616	1	8.50e-029	Gm09	41847850	2	8.66e-029	17:G>A	17	1	0.994898	0.015306	0.984694	0.005102	0.010204	0.010152	0.030144	0.020148	11.62128	4.66667	1	0	0	0	0	0	0	0	0	0	0	0	0	0	0	0	0	0	0	0	0	0	0	0	0
100067360|F|0--35:A>G	100067360	TGCAGGGTATTGGGCCTAGAGTTTTGTGGATAGGAATTGGAGGTTCAATATTTTTTTGTGTTCTTGAGA	TGCAGGGTATTGGGCCTAGAGTTTTGTGGATAGGAATTGGAGGTTCAATATTTTTTTGTGTTCTTGAGA	ENA|ACUP03006663|ACUP03006663.1_Chr10_contig_580	91960	1	8.50e-029	Gm10	44695652	1	8.66e-029		35	1	0.994898	0.015306	0.984694	0.005102	0.010204	0.010152	0.030144	0.020148	6.24681	5	1	1	1	1	1	1	1	1	1	1	1	1	1	1	1	1	1	1	1	1	1	1	1	1	1
100067360|F|0-35:A>G-35:A>G	100067360	TGCAGGGTATTGGGCCTAGAGTTTTGTGGATAGGAGTTGGAGGTTCAATATTTTTTTGTGTTCTTGAGA	TGCAGGGTATTGGGCCTAGAGTTTTGTGGATAGGAGTTGGAGGTTCAATATTTTTTTGTGTTCTTGAGA	ENA|ACUP03006663|ACUP03006663.1_Chr10_contig_580	91960	1	8.50e-029	Gm10	44695652	1	8.66e-029	35:A>G	35	1	0.994898	0.015306	0.984694	0.005102	0.010204	0.010152	0.030144	0.020148	6.24681	5	1	0	0	0	0	0	0	0	0	0	0	0	0	0	0	0	0	0	0	0	0	0	0	0	0
40018683|F|0--29:C>T	40018683	TGCAGGTGGTCTCTTGGTGCTATAATGTACGAAATGCTAGTTGGATATCCTCCGTTTTACTCTGATGAT	TGCAGGTGGTCTCTTGGTGCTATAATGTACGAAATGCTAGTTGGATATCCTCCGTTTTACTCTGATGAT	ENA|ACUP03009332|ACUP03009332.1_Chr15_contig_216	99945	1	8.50e-029	Gm15	15713079	1	8.66e-029		29	1	0.994898	0.015306	0.984694	0.005102	0.010204	0.010152	0.030144	0.020148	7.20851	4.33333	1	1	1	1	1	1	1	1	1	1	1	1	1	1	1	1	1	1	1	1	1	1	1	1	1
40018683|F|0-29:C>T-29:C>T	40018683	TGCAGGTGGTCTCTTGGTGCTATAATGTATGAAATGCTAGTTGGATATCCTCCATTTTACTCTGATGAT	TGCAGGTGGTCTCTTGGTGCTATAATGTATGAAATGCTAGTTGGATATCCTCCATTTTACTCTGATGAT	ENA|ACUP03009332|ACUP03009332.1_Chr15_contig_216	99945	1	8.50e-029	Gm15	15713079	1	8.66e-029	29:C>T	29	1	0.994898	0.015306	0.984694	0.005102	0.010204	0.010152	0.030144	0.020148	7.20851	4.33333	1	0	0	0	0	0	0	0	0	0	0	0	0	0	1	0	0	0	0	0	0	0	0	0	1
100067978|F|0--35:T>C	100067978	TGCAGTCCACCATTTGCCATAAATTCATACACCAGTAATTTATGATTACTATCAGAGCAGTATCCAAGC	TGCAGTCCACCATTTGCCATAAATTCATACACCAGTAATTTATGATTACTATCAGAGCAGTATCCAAGC	ENA|ACUP03008415|ACUP03008415.1_Chr13_contig_588	80438	1	8.50e-029	Gm13	37826990	1	8.66e-029		35	1	0.994898	0.015306	0.984694	0.005102	0.010204	0.010152	0.030144	0.020148	5.0515	3	1	1	1	1	1	1	1	1	1	1	1	1	1	1	1	1	1	1	1	1	1	1	1	1	1
100067978|F|0-35:T>C-35:T>C	100067978	TGCAGTCCACCATTTGCCATAAATTCATACACCAGCAATTTATGATTACTATCAGAGCAGTACCCAAGC	TGCAGTCCACCATTTGCCATAAATTCATACACCAGCAATTTATGATTACTATCAGAGCAGTACCCAAGC	ENA|ACUP03008415|ACUP03008415.1_Chr13_contig_588	80438	1	8.50e-029	Gm13	37826990	1	8.66e-029	35:T>C	35	1	0.994898	0.015306	0.984694	0.005102	0.010204	0.010152	0.030144	0.020148	5.0515	3	1	0	0	0	0	0	0	0	0	0	0	0	0	0	0	0	0	0	0	0	0	0	0	0	0
100068172|F|0--30:G>A	100068172	TGCAGTGATATTTCTGAGCTTTTGGGCAGAGGTGCATTACAACTCAATCTATCCAGAAGGAGGTAACAT	TGCAGTGATATTTCTGAGCTTTTGGGCAGAGGTGCATTACAACTCAATCTATCCAGAAGGAGGTAACAT	ENA|ACUP03006651|ACUP03006651.1_Chr10_contig_568	28145	1	3.95e-027	Gm10	43533778	1	4.03e-027		30	1	0.015306	0.994898	0.005102	0.984694	0.010204	0.030144	0.010152	0.020148	9.33333	7.25957	1	0	0	0	0	0	0	0	0	0	0	1	0	0	0	0	0	0	0	0	0	0	0	0	0
100068172|F|0-30:G>A-30:G>A	100068172	TGCAGTGATATTTCTGAGCTTTTGGGCAGAAGTTCATTACAACTCAATTTATCCGGAAGGAGGTAACAT	TGCAGTGATATTTCTGAGCTTTTGGGCAGAAGTTCATTACAACTCAATTTATCCGGAAGGAGGTAACAT	ENA|ACUP03006651|ACUP03006651.1_Chr10_contig_568	28145	1	3.95e-027	Gm10	43533778	1	4.03e-027	30:G>A	30	1	0.015306	0.994898	0.005102	0.984694	0.010204	0.030144	0.010152	0.020148	9.33333	7.25957	1	1	1	1	1	1	1	1	1	1	1	1	1	1	1	1	1	1	1	1	1	1	1	1	1
100068172|F|0--48:C>T	100068172	TGCAGTGATATTTCTGAGCTTTTGGGCAGAGGTGCATTACAACTCAATCTATCCAGAAGGAGGTAACAT	TGCAGTGATATTTCTGAGCTTTTGGGCAGAGGTGCATTACAACTCAATCTATCCAGAAGGAGGTAACAT	ENA|ACUP03006651|ACUP03006651.1_Chr10_contig_568	28145	1	3.95e-027	Gm10	43533778	1	4.03e-027		48	1	0.015306	0.994898	0.005102	0.984694	0.010204	0.030144	0.010152	0.020148	9.33333	7.4383	1	0	0	0	0	0	0	0	0	0	0	1	0	0	0	0	0	0	0	0	0	0	0	0	0
100068172|F|0-48:C>T-48:C>T	100068172	TGCAGTGATATTTCTGAGCTTTTGGGCAGAGGTGCATTACAACTCAATTTATCCAGAAGGAGGTAACAT	TGCAGTGATATTTCTGAGCTTTTGGGCAGAGGTGCATTACAACTCAATTTATCCAGAAGGAGGTAACAT	ENA|ACUP03006651|ACUP03006651.1_Chr10_contig_568	28145	1	3.95e-027	Gm10	43533778	1	4.03e-027	48:C>T	48	1	0.015306	0.994898	0.005102	0.984694	0.010204	0.030144	0.010152	0.020148	9.33333	7.4383	1	1	1	1	1	1	1	1	1	1	1	1	1	1	1	1	1	1	1	1	1	1	1	1	1
100069625|F|0--5:T>A	100069625	TGCAGTGAAAATATGAAGAATTTACAGATCGGAAGAGCGGTTCAGCAGGAATGCCGAGACCGATCTCGT	TGCAGTGAAAATATGAAGAATTTAC		0	0	999		0	0	999		5	1	0.994898	0.015306	0.984694	0.005102	0.010204	0.010152	0.030144	0.020148	9.50638	9.33333	1	1	1	1	1	1	1	1	1	1	1	1	1	1	1	1	1	1	1	1	1	1	1	1	1
100069625|F|0-5:T>A-5:T>A	100069625	TGCAGAGAGAATATGAAGAGTTTACAGATCGGAAGAGCGGTTCAGCAGGAATGCCGAGACCGATCTCGT	TGCAGAGAGAATATGAAGAGTTTAC		0	0	999		0	0	999	5:T>A	5	1	0.994898	0.015306	0.984694	0.005102	0.010204	0.010152	0.030144	0.020148	9.50638	9.33333	1	0	0	0	0	0	0	0	0	0	0	0	0	0	0	0	0	0	0	0	0	0	0	0	0
100069655|F|0--17:A>G	100069655	TGCAGAGGCTCAAGACCAAGCCATGGAAAAATTACAGATCGGAAGAGCGGTTCAGCAGGAATGCCGAGA	TGCAGAGGCTCAAGACCAAGCCATGGAAAAATTAC	ENA|ACUP03006774|ACUP03006774.1_Chr11_contig_36	109030	1	6.08e-010	Gm11	5294385	1	6.19e-010		17	1	0.994898	0.015306	0.984694	0.005102	0.010204	0.010152	0.030144	0.020148	10.49362	6	1	1	1	1	1	1	1	1	1	1	1	1	1	1	1	1	1	1	1	1	1	1	1	1	1
100069655|F|0-17:A>G-17:A>G	100069655	TGCAGAGGCTCAAGACCGAGCCATGGAAAAATTACAGATCGGAAGAGCGGTTCAGCAGGAATGCCGAGA	TGCAGAGGCTCAAGACCGAGCCATGGAAAAATTAC	ENA|ACUP03006774|ACUP03006774.1_Chr11_contig_36	109030	1	6.08e-010	Gm11	5294385	1	6.19e-010	17:A>G	17	1	0.994898	0.015306	0.984694	0.005102	0.010204	0.010152	0.030144	0.020148	10.49362	6	1	0	0	0	0	0	0	0	0	0	0	0	0	0	0	0	0	0	0	0	0	0	0	0	0
50687800|F|0--21:T>C	50687800	TGCAGAGGCTCAAGACCGAGCTATGGAAAAATTACAGATCGGAAGAGCGGTTCAGCAGGAATGCCGAGA	TGCAGAGGCTCAAGACCGAGCTATGGAAAAATTAC	ENA|ACUP03000640|ACUP03000640.1_Chr01_contig_640	55810	1	6.08e-010	Gm01	50057149	1	6.19e-010		21	1	0.994898	0.015306	0.984694	0.005102	0.010204	0.010152	0.030144	0.020148	10.30638	6	1	1	1	1	1	1	1	1	1	1	1	1	1	1	1	1	1	1	1	1	1	1	1	1	1
50687800|F|0-21:T>C-21:T>C	50687800	TGCAGAGGCTCAAGACCGAGCCATGGAAAAATTACAGATCGGAAGAGCGGTTCAGCAGGAATGCCGAGA	TGCAGAGGCTCAAGACCGAGCCATGGAAAAATTAC	ENA|ACUP03000640|ACUP03000640.1_Chr01_contig_640	55810	1	6.08e-010	Gm01	50057149	1	6.19e-010	21:T>C	21	1	0.994898	0.015306	0.984694	0.005102	0.010204	0.010152	0.030144	0.020148	10.30638	6	1	0	0	0	0	0	0	0	0	0	0	0	0	0	0	0	0	0	0	0	0	0	0	0	0
22918544|F|0--16:C>T	22918544	TGCAGATTTGAGGTCACTGATCCTTCTTCAGAAGAAGTTGTTTTACAGATCGGAAGAGCGGTTCAGCAG	TGCAGATTTGAGGTCACTGATCCTTCTTCAGAAGAAGTTGTTTTAC	ENA|ACUP03007132|ACUP03007132.1_Chr11_contig_394	3843	1	9.33e-016	Gm11	36171115	1	9.51e-016		16	1	0.994898	0.015306	0.984694	0.005102	0.010204	0.010152	0.030144	0.020148	18.06383	8.66667	1	1	1	1	1	1	1	1	1	1	1	1	1	1	1	1	1	1	1	1	1	1	1	1	1
22918544|F|0-16:C>T-16:C>T	22918544	TGCAGATTTGAGGTCATTGATCCTTCTTCAGAAGAAGTTGTTTTACAGATCGGAAGAGCGGTTCAGCAG	TGCAGATTTGAGGTCATTGATCCTTCTTCAGAAGAAGTTGTTTTAC	ENA|ACUP03007132|ACUP03007132.1_Chr11_contig_394	3843	1	9.33e-016	Gm11	36171115	1	9.51e-016	16:C>T	16	1	0.994898	0.015306	0.984694	0.005102	0.010204	0.010152	0.030144	0.020148	18.06383	8.66667	1	0	0	0	0	0	0	0	0	0	0	0	0	0	0	0	0	0	0	0	0	0	0	0	0
100070224|F|0--14:C>A	100070224	TGCAGGGCTCTAAGCGGTCTCGAACAGGGGTGACAGAGTTGTTACAGATCGGAAGAGCGGTTCAGCAGG	TGCAGGGCTCTAAGCGGTCTCGAACAGGGGTGACAGAGTTGTTAC	ENA|ACUP03010808|ACUP03010808.1_Chr18_contig_1	10279	1	3.20e-015	Gm18	10279	1	3.26e-015		14	1	0.994898	0.015306	0.984694	0.005102	0.010204	0.010152	0.030144	0.020148	6.91064	6	1	1	1	1	1	1	1	1	1	1	1	1	1	1	1	1	1	1	1	1	1	1	1	1	1
100070224|F|0-14:C>A-14:C>A	100070224	TGCAGGGCTCTAAGAGGTCTCGAACAGGGGTGACAGAGTCATTACAGATCGGAAGAGCGGTTCAGCAGG	TGCAGGGCTCTAAGAGGTCTCGAACAGGGGTGACAGAGTCATTAC	ENA|ACUP03010808|ACUP03010808.1_Chr18_contig_1	10279	1	3.20e-015	Gm18	10279	1	3.26e-015	14:C>A	14	1	0.994898	0.015306	0.984694	0.005102	0.010204	0.010152	0.030144	0.020148	6.91064	6	1	0	0	0	0	0	0	0	0	0	0	0	0	0	0	0	0	0	0	0	0	0	1	0	0
100070604|F|0--27:G>T	100070604	TGCAGTTTTGCCTATCATTTCATCTATGGGCATTACAGATCGGAAGAGCGGTTCAGCAGGAATGCCGAG	TGCAGTTTTGCCTATCATTTCATCTATGGGCATTAC	ENA|ACUP03006662|ACUP03006662.1_Chr10_contig_579	51025	1	1.84e-010	Gm10	44597748	1	1.88e-010		27	1	0.994898	0.015306	0.984694	0.005102	0.010204	0.010152	0.030144	0.020148	14.21277	4.66667	1	1	1	1	1	1	1	1	1	1	1	1	1	1	1	1	1	1	1	1	1	1	1	1	1
100070604|F|0-27:G>T-27:G>T	100070604	TGCAGTTTTGCCTATCATTTCATCTATTGGCATTACAGATCGGAAGAGCGGTTCAGCAGGAATGCCGAG	TGCAGTTTTGCCTATCATTTCATCTATTGGCATTAC	ENA|ACUP03006662|ACUP03006662.1_Chr10_contig_579	51025	1	1.84e-010	Gm10	44597748	1	1.88e-010	27:G>T	27	1	0.994898	0.015306	0.984694	0.005102	0.010204	0.010152	0.030144	0.020148	14.21277	4.66667	1	0	0	0	0	0	0	0	0	0	0	0	0	0	1	0	0	0	0	0	0	0	0	0	0
100073091|F|0--10:T>A	100073091	TGCAGTATCATGTTGCAAAAATGTTACAGATCGGAAGAGCGGTTCAGCAGGAATGCCGAGACCGATCTC	TGCAGTATCATGTTGCAAAAATGTTAC		0	0	999		0	0	999		10	1	0.994898	0.015306	0.984694	0.005102	0.010204	0.010152	0.030144	0.020148	13.3234	9.66667	1	1	1	1	1	1	1	1	1	1	1	1	1	1	1	1	1	1	1	1	1	1	1	1	1
100073091|F|0-10:T>A-10:T>A	100073091	TGCAGTATCAAGTTACAAAAATGTTACAGATCGGAAGAGCGGTTCAGCAGGAATGCCGAGACCGATCTC	TGCAGTATCAAGTTACAAAAATGTTAC		0	0	999		0	0	999	10:T>A	10	1	0.994898	0.015306	0.984694	0.005102	0.010204	0.010152	0.030144	0.020148	13.3234	9.66667	1	0	0	0	0	0	0	0	0	0	0	0	0	0	0	0	0	0	0	0	0	0	0	0	0
100073205|F|0--13:A>C	100073205	TGCAGAGGAAAACAAGTTACAGATCGGAAGAGCGGTTCAGCAGGAATGCCGAGACCGATCTCGTATGCC	TGCAGAGGAAAACAAGTTAC		0	0	999		0	0	999		13	1	0.994898	0.015306	0.984694	0.005102	0.010204	0.010152	0.030144	0.020148	14.79149	7	1	1	1	1	1	1	1	1	1	1	1	1	1	1	1	1	1	1	1	1	1	1	1	1	1
100073205|F|0-13:A>C-13:A>C	100073205	TGCAGAGGAAAACCAGTTACAGATCGGAAGAGCGGTTCAGCAGGAATGCCGAGACCGATCTCGTATGCC	TGCAGAGGAAAACCAGTTAC		0	0	999		0	0	999	13:A>C	13	1	0.994898	0.015306	0.984694	0.005102	0.010204	0.010152	0.030144	0.020148	14.79149	7	1	0	0	0	0	0	0	0	0	0	0	0	0	0	0	0	0	0	0	0	0	0	0	0	0
100073629|F|0--67:A>G	100073629	TGCAGCATGTTTTCAAAATGGAGCAAGAAGAATACAAAAAAGAGGAGATTGATTGGAGTTACATTGAAT	TGCAGCATGTTTTCAAAATGGAGCAAGAAGAATACAAAAAAGAGGAGATTGATTGGAGTTACATTGAAT	ENA|ACUP03006120|ACUP03006120.1_Chr10_contig_37	26925	1	1.10e-027	Gm10	3672673	1	1.12e-027		67	1	0.015306	0.994898	0.005102	0.984694	0.010204	0.030144	0.010152	0.020148	6.33333	6.29915	1	0	0	0	0	0	0	0	0	0	0	0	0	0	0	0	0	0	0	0	1	0	0	0	0
100073629|F|0-67:A>G-67:A>G	100073629	TGCAGCATGTTTTCAAAATGGAGCAAGAAGAATACAAAAAAGAGGAGATTGATTGGAGTTACATTGAGT	TGCAGCATGTTTTCAAAATGGAGCAAGAAGAATACAAAAAAGAGGAGATTGATTGGAGTTACATTGAGT	ENA|ACUP03006120|ACUP03006120.1_Chr10_contig_37	26925	1	1.10e-027	Gm10	3672673	1	1.12e-027	67:A>G	67	1	0.015306	0.994898	0.005102	0.984694	0.010204	0.030144	0.010152	0.020148	6.33333	6.29915	1	1	1	1	1	1	1	1	1	1	1	1	1	1	1	1	1	1	1	1	1	1	1	1	1
50688887|F|0--15:T>G	50688887	TGCAGCCACAGAAGATGTTACAGATCGGAAGAGCGGTTCAGCAGGAATGCCGAGACCGATCTCGTATGC	TGCAGCCACAGAAGATGTTAC		0	0	999		0	0	999		15	1	0.994898	0.015306	0.984694	0.005102	0.010204	0.010152	0.030144	0.020148	10.10213	7	1	1	1	1	1	1	1	1	1	1	1	1	1	1	1	1	1	1	1	1	1	1	1	1	1
50688887|F|0-15:T>G-15:T>G	50688887	TGCAGCAATAGAAGAGGTTACAGATCGGAAGAGCGGTTCAGCAGGAATGCCGAGACCGATCTCGTATGC	TGCAGCAATAGAAGAGGTTAC		0	0	999		0	0	999	15:T>G	15	1	0.994898	0.015306	0.984694	0.005102	0.010204	0.010152	0.030144	0.020148	10.10213	7	1	0	0	0	0	0	0	0	0	0	0	0	0	0	0	0	0	0	0	0	0	0	0	0	0
14973194|F|0--48:A>G	14973194	TGCAGCTGAAAGTCTAGAGCAGTTCATAATGGCACTTATTACATCTGTATGCCATGAAGAAAATGCTGA	TGCAGCTGAAAGTCTAGAGCAGTTCATAATGGCACTTATTACATCTGTATGCCATGAAGAAAATGCTGA	ENA|ACUP03009703|ACUP03009703.1_Chr15_contig_587	123642	1	8.50e-029	Gm15	42437226	1	8.66e-029		48	1	0.994898	0.015306	0.984694	0.005102	0.010204	0.010152	0.030144	0.020148	29.54043	9.66667	1	1	1	1	1	1	1	1	1	1	1	1	1	1	1	1	1	1	1	1	1	1	1	1	1
14973194|F|0-48:A>G-48:A>G	14973194	TGCAGCTGAAAGTCTAGAGCAGTTCATAATGGCACTTATTACATCTGTGTGCCATGAAGAAAATGCTGA	TGCAGCTGAAAGTCTAGAGCAGTTCATAATGGCACTTATTACATCTGTGTGCCATGAAGAAAATGCTGA	ENA|ACUP03009703|ACUP03009703.1_Chr15_contig_587	123642	1	8.50e-029	Gm15	42437226	1	8.66e-029	48:A>G	48	1	0.994898	0.015306	0.984694	0.005102	0.010204	0.010152	0.030144	0.020148	29.54043	9.66667	1	0	0	0	0	0	0	0	0	0	0	0	0	0	0	0	0	0	0	0	0	0	0	0	0
14973693|F|0--18:G>A	14973693	TGCAGGATGCAATATCAGGATTCTATCGATTCATATGGAATCTGTTCTATGCTGAGTATGCAATATTTC	TGCAGGATGCAATATCAGGATTCTATCGATTCATATGGAATCTGTTCTATGCTGAGTATGCAATATTTC	ENA|ACUP03005592|ACUP03005592.1_Chr09_contig_208	29336	1	8.50e-029	Gm09	18585069	1	8.66e-029		18	1	0.994898	0.015306	0.984694	0.005102	0.010204	0.010152	0.030144	0.020148	21.67234	6.33333	1	1	1	1	1	1	1	1	1	1	1	1	1	1	1	1	1	1	1	1	1	1	1	1	1
14973693|F|0-18:G>A-18:G>A	14973693	TGCAGGATGCAATATCAGAATTCTATCGATTCATATGGAATCTGTTCTATGCTGAGTATGCAATATTTC	TGCAGGATGCAATATCAGAATTCTATCGATTCATATGGAATCTGTTCTATGCTGAGTATGCAATATTTC	ENA|ACUP03005592|ACUP03005592.1_Chr09_contig_208	29336	1	8.50e-029	Gm09	18585069	1	8.66e-029	18:G>A	18	1	0.994898	0.015306	0.984694	0.005102	0.010204	0.010152	0.030144	0.020148	21.67234	6.33333	1	0	0	0	0	0	0	0	0	0	0	0	0	0	0	0	0	0	0	0	0	0	0	0	0
22913663|F|0--42:A>G	22913663	TGCAGATGAATTGAGGATTGGTGATATTGTTGATCGCCATTTAGAAGATGGAGACATTGTTCTTTTCAA	TGCAGATGAATTGAGGATTGGTGATATTGTTGATCGCCATTTAGAAGATGGAGACATTGTTCTTTTCAA	ENA|ACUP03013092|ACUP03013092.1_scaffold_32_contig_5	24291	1	3.95e-027	Gm11	11182918	1	4.03e-027		42	1	0.015306	0.994898	0.005102	0.984694	0.010204	0.030144	0.010152	0.020148	6	11.29787	1	0	0	0	0	0	0	0	0	0	0	0	0	0	0	0	0	0	0	0	0	0	0	0	0
22913663|F|0-42:A>G-42:A>G	22913663	TGCAGATGAATTGAGGATTGGTGATATTGTTGATCGCCATTTGGAAGATGGAGACATTGTTCTTTTCAA	TGCAGATGAATTGAGGATTGGTGATATTGTTGATCGCCATTTGGAAGATGGAGACATTGTTCTTTTCAA	ENA|ACUP03013092|ACUP03013092.1_scaffold_32_contig_5	24291	1	3.95e-027	Gm11	11182918	1	4.03e-027	42:A>G	42	1	0.015306	0.994898	0.005102	0.984694	0.010204	0.030144	0.010152	0.020148	6	11.29787	1	1	1	1	1	1	1	1	1	1	1	1	1	1	1	1	1	1	1	1	1	1	1	1	1
22913681|F|0--52:C>T	22913681	TGCAGATGCTCCTGGAGCACCTAGACAATGGTGGTTTGGTGGGGGAACTGACCTGACACCAGCTTACAT	TGCAGATGCTCCTGGAGCACCTAGACAATGGTGGTTTGGTGGGGGAACTGACCTGACACCAGCTTACAT	ENA|ACUP03008506|ACUP03008506.1_Chr14_contig_5	12829	1	3.95e-027	Gm14	302256	1	4.03e-027		52	1	0.015306	0.994898	0.005102	0.984694	0.010204	0.030144	0.010152	0.020148	8	11.22553	1	0	0	0	0	0	0	0	0	0	0	0	0	0	0	0	0	0	0	0	0	0	0	0	0
22913681|F|0-52:C>T-52:C>T	22913681	TGCAGATGCTCCTGGAGCACCTAGACAATGGTGGTTTGGTGGGGGAACTGACTTGACACCAGCTTACAT	TGCAGATGCTCCTGGAGCACCTAGACAATGGTGGTTTGGTGGGGGAACTGACTTGACACCAGCTTACAT	ENA|ACUP03008506|ACUP03008506.1_Chr14_contig_5	12829	1	3.95e-027	Gm14	302256	1	4.03e-027	52:C>T	52	1	0.015306	0.994898	0.005102	0.984694	0.010204	0.030144	0.010152	0.020148	8	11.22553	1	1	1	1	1	1	1	1	1	1	1	1	1	1	1	1	1	1	1	1	1	1	1	1	1
22915115|F|0--8:G>A	22915115	TGCAGAAAGATATCAGCAATGACCCATTACAGATCGGAAGAGCGGTTCAGCAGGAATGCCGAGACCGAT	TGCAGAAAGATATCAGCAATGACCCATTAC		0	0	999		0	0	999		8	1	0.015306	0.994898	0.005102	0.984694	0.010204	0.030144	0.010152	0.020148	5.33333	6.65106	1	0	0	0	0	0	0	0	0	0	0	0	0	0	0	0	0	0	0	0	0	0	0	0	0
22915115|F|0-8:G>A-8:G>A	22915115	TGCAGAAAAATATCAGCAATGACCCATTACAGATCGGAAGAGCGGTTCAGCAGGAATGCCGAGACCGAT	TGCAGAAAAATATCAGCAATGACCCATTAC		0	0	999		0	0	999	8:G>A	8	1	0.015306	0.994898	0.005102	0.984694	0.010204	0.030144	0.010152	0.020148	5.33333	6.65106	1	1	1	1	1	1	1	1	1	1	1	1	1	1	1	1	1	1	1	1	1	1	1	1	1
22915943|F|0--30:T>C	22915943	TGCAGAGACTTCTTGTCTTATTGAGCGTTGTAACTCAAGCTGCATATCCATACAGGCCTCCAGCATTCT	TGCAGAGACTTCTTGTCTTATTGAGCGTTGTAACTCAAGCTGCATATCCATACAGGCCTCCAGCATTCT	ENA|ACUP03007732|ACUP03007732.1_Chr12_contig_561	226275	1	3.95e-027	Gm12	33971680	1	4.03e-027		30	1	0.015306	0.994898	0.005102	0.984694	0.010204	0.030144	0.010152	0.020148	6.33333	12.91489	1	0	0	0	0	0	0	0	0	0	0	0	0	0	0	0	0	0	0	0	0	0	0	0	0
22915943|F|0-30:T>C-30:T>C	22915943	TGCAGAGACTTCTTGTCTTATTGAGCGTTGCAACTCAAGTTGCATATCCATACAGGCCTCCAGCATTCT	TGCAGAGACTTCTTGTCTTATTGAGCGTTGCAACTCAAGTTGCATATCCATACAGGCCTCCAGCATTCT	ENA|ACUP03007732|ACUP03007732.1_Chr12_contig_561	226275	1	3.95e-027	Gm12	33971680	1	4.03e-027	30:T>C	30	1	0.015306	0.994898	0.005102	0.984694	0.010204	0.030144	0.010152	0.020148	6.33333	12.91489	1	1	1	1	1	1	1	1	1	1	1	1	1	1	1	1	1	1	1	1	1	1	1	1	1
22916002|F|0--60:A>G	22916002	TGCAGATATAATTAGCAAGAACCCAAAGCCATAACCAAATGTCATTCCAGCCACCCACATAGAAGGTGT	TGCAGATATAATTAGCAAGAACCCAAAGCCATAACCAAATGTCATTCCAGCCACCCACATAGAAGGTGT	ENA|ACUP03010390|ACUP03010390.1_Chr17_contig_93	11566	1	3.95e-027	Gm17	11336606	1	4.03e-027		60	1	0.015306	0.994898	0.005102	0.984694	0.010204	0.030144	0.010152	0.020148	11.33333	10.85532	1	0	1	0	0	0	0	0	0	0	0	0	0	0	0	0	0	0	0	0	0	0	0	0	0
22916002|F|0-60:A>G-60:A>G	22916002	TGCAGATATAATTAGCAAGAACCCAAAGCCATAACCAAATGTCATTCCAGCCACCCACATGGAAGGTGT	TGCAGATATAATTAGCAAGAACCCAAAGCCATAACCAAATGTCATTCCAGCCACCCACATGGAAGGTGT	ENA|ACUP03010390|ACUP03010390.1_Chr17_contig_93	11566	1	3.95e-027	Gm17	11336606	1	4.03e-027	60:A>G	60	1	0.015306	0.994898	0.005102	0.984694	0.010204	0.030144	0.010152	0.020148	11.33333	10.85532	1	1	1	1	1	1	1	1	1	1	1	1	1	1	1	1	1	1	1	1	1	1	1	1	1
22916025|F|0--6:A>T	22916025	TGCAGAAGATGTACCTAAGACTGCACATGCTATGTATTCTCTGAAAGCAGCTATGAAGTGGGATGAAGA	TGCAGAAGATGTACCTAAGACTGCACATGCTATGTATTCTCTGAAAGCAGCTATGAAGTGGGATGAAGA	ENA|ACUP03004762|ACUP03004762.1_Chr08_contig_16	151615	1	3.95e-027	Gm08	1254618	1	4.03e-027		6	1	0.015306	0.994898	0.005102	0.984694	0.010204	0.030144	0.010152	0.020148	9.66667	16.04255	1	0	0	0	0	0	0	0	0	0	0	0	0	0	0	0	0	0	0	0	0	0	0	0	0
22916025|F|0-6:A>T-6:A>T	22916025	TGCAGATGATGTACCTAAGACTGTACATGCTATGTATTCTCTGAAAGCAGCTATGAAGTGGGATGAAGA	TGCAGATGATGTACCTAAGACTGTACATGCTATGTATTCTCTGAAAGCAGCTATGAAGTGGGATGAAGA	ENA|ACUP03004762|ACUP03004762.1_Chr08_contig_16	151615	1	3.95e-027	Gm08	1254618	1	4.03e-027	6:A>T	6	1	0.015306	0.994898	0.005102	0.984694	0.010204	0.030144	0.010152	0.020148	9.66667	16.04255	1	1	1	1	1	1	1	1	1	1	1	1	1	1	1	1	1	1	1	1	1	1	1	1	1
22916057|F|0--13:A>T	22916057	TGCAGATTGAACCACAACTTTTATCTGGAAAGAATGTTATGATTTCAGCCCATGGGAATTCATTGAGAT	TGCAGATTGAACCACAACTTTTATCTGGAAAGAATGTTATGATTTCAGCCCATGGGAATTCATTGAGAT	ENA|ACUP03003454|ACUP03003454.1_Chr06_contig_82	28103	1	3.95e-027	Gm06	8441754	1	4.03e-027		13	1	0.015306	0.994898	0.005102	0.984694	0.010204	0.030144	0.010152	0.020148	8.66667	14.86383	1	0	0	0	0	0	0	0	0	0	0	0	0	0	0	0	0	0	0	0	0	0	0	0	0
22916057|F|0-13:A>T-13:A>T	22916057	TGCAGATTGAACCTCAACTTTTATCTGGAAAGAATGTTATGATTTCAGCCCATGGGAATTCATTGAGAT	TGCAGATTGAACCTCAACTTTTATCTGGAAAGAATGTTATGATTTCAGCCCATGGGAATTCATTGAGAT	ENA|ACUP03003454|ACUP03003454.1_Chr06_contig_82	28103	1	3.95e-027	Gm06	8441754	1	4.03e-027	13:A>T	13	1	0.015306	0.994898	0.005102	0.984694	0.010204	0.030144	0.010152	0.020148	8.66667	14.86383	1	1	1	1	1	1	1	1	1	1	1	1	1	1	1	1	1	1	1	1	1	1	1	1	1
22916855|F|0--33:G>A	22916855	TGCAGCTGAAAACCTTGGATTTACCTCTTACCCGCCAGCTTACCTCAACTTACAGATCGGAAGAGCGGT	TGCAGCTGAAAACCTTGGATTTACCTCTTACCCGCCAGCTTACCTCAACTTAC	ENA|ACUP03008446|ACUP03008446.1_Chr13_contig_619	99957	1	7.09e-018	Gm17	3792647	1	7.23e-018		33	1	0.015306	0.994898	0.005102	0.984694	0.010204	0.030144	0.010152	0.020148	4	5.46781	1	0	0	0	0	0	0	0	0	0	0	0	0	0	0	0	0	0	0	0	0	0	0	0	0
22916855|F|0-33:G>A-33:G>A	22916855	TGCAGCTGAAAACCTTGGATTTACCTCTTACCCACCAGCTTACCTCAACTTACAGATCGGAAGAGCGGT	TGCAGCTGAAAACCTTGGATTTACCTCTTACCCACCAGCTTACCTCAACTTAC	ENA|ACUP03008446|ACUP03008446.1_Chr13_contig_619	99957	1	7.09e-018	Gm17	3792647	1	7.23e-018	33:G>A	33	1	0.015306	0.994898	0.005102	0.984694	0.010204	0.030144	0.010152	0.020148	4	5.46781	1	1	1	1	1	1	1	1	1	1	1	1	1	1	1	1	1	1	1	1	1	1	1	1	1
22916860|F|0--31:T>A	22916860	TGCAGCTGCTGCACGATTGCAGGCATGCTTCTTTACAGATCGGAAGAGCGGTTCAGCAGGAATGCCGAG	TGCAGCTGCTGCACGATTGCAGGCATGCTTCTTTAC	ENA|ACUP03004213|ACUP03004213.1_Chr07_contig_77	32796	1	8.57e-009	Gm07	6239565	1	8.74e-009		31	1	0.015306	0.994898	0.005102	0.984694	0.010204	0.030144	0.010152	0.020148	5.33333	8.79915	1	0	0	0	0	0	0	0	0	0	0	0	0	0	0	0	0	0	0	0	0	0	0	0	0
22916860|F|0-31:T>A-31:T>A	22916860	TGCAGCTGCTGCACGATTGCAGGCATGCTTCATTACAGATCGGAAGAGCGGTTCAGCAGGAATGCCGAG	TGCAGCTGCTGCACGATTGCAGGCATGCTTCATTAC	ENA|ACUP03004213|ACUP03004213.1_Chr07_contig_77	32796	1	8.57e-009	Gm07	6239565	1	8.74e-009	31:T>A	31	1	0.015306	0.994898	0.005102	0.984694	0.010204	0.030144	0.010152	0.020148	5.33333	8.79915	1	1	1	1	1	1	1	1	1	1	1	1	1	1	1	1	1	1	1	1	1	1	1	1	1
22916931|F|0--23:C>T	22916931	TGCAGGGGTGAGAACTTTCTCACCATTACAGATCGGAAGAGCGGTTCAGCAGGAATGCCGAGACCGATC	TGCAGGGGTGAGAACTTTCTCACCATTAC		0	0	999		0	0	999		23	1	0.994898	0.015306	0.984694	0.005102	0.010204	0.010152	0.030144	0.020148	7.55319	3	1	1	1	1	1	1	1	1	1	1	1	1	1	1	1	1	1	1	1	1	1	1	1	1	1
22916931|F|0-23:C>T-23:C>T	22916931	TGCAGGGGTGAGAACTTTCTCACTATTACAGATCGGAAGAGCGGTTCAGCAGGAATGCCGAGACCGATC	TGCAGGGGTGAGAACTTTCTCACTATTAC		0	0	999		0	0	999	23:C>T	23	1	0.994898	0.015306	0.984694	0.005102	0.010204	0.010152	0.030144	0.020148	7.55319	3	1	0	0	0	0	0	0	0	0	0	0	0	0	0	0	0	0	0	0	0	0	0	0	0	0
22917000|F|0--6:G>A	22917000	TGCAGTGTTGGATGTGTTCTTCATTCTTTGGATTTTCACTTCACTCTCTGCAACTTTACAGATCGGAAG	TGCAGTGTTGGATGTGTTCTTCATTCTTTGGATTTTCACTTCACTCTCTGCAACTTTAC	ENA|ACUP03009832|ACUP03009832.1_Chr16_contig_5	7814	1	3.98e-021	Gm16	857392	1	4.06e-021		6	1	0.015306	0.994898	0.005102	0.984694	0.010204	0.030144	0.010152	0.020148	4.66667	9.36752	1	0	0	0	0	0	0	0	0	0	0	0	0	0	0	0	0	0	0	0	0	0	0	0	0
22917000|F|0-6:G>A-6:G>A	22917000	TGCAGTATTGGATGTGTTCTTCATTCTTTGGATTTTCACTTCCCTCTCTGCAACTTTACAGATCGGAAG	TGCAGTATTGGATGTGTTCTTCATTCTTTGGATTTTCACTTCCCTCTCTGCAACTTTAC	ENA|ACUP03009832|ACUP03009832.1_Chr16_contig_5	7814	1	3.98e-021	Gm16	857392	1	4.06e-021	6:G>A	6	1	0.015306	0.994898	0.005102	0.984694	0.010204	0.030144	0.010152	0.020148	4.66667	9.36752	1	1	1	1	1	1	1	1	1	1	1	1	1	1	1	1	1	1	1	1	1	1	1	1	1
22917031|F|0--6:T>G	22917031	TGCAGTTGCCACCGACACAAGAGCTGTGAGTATCTTATTCTATTACAGATCGGAAGAGCGGTTCAGCAG	TGCAGTTGCCACCGACACAAGAGCTGTGAGTATCTTATTCTATTAC	ENA|ACUP03004946|ACUP03004946.1_Chr08_contig_200	51689	1	4.34e-014	Gm08	17705251	1	4.42e-014		6	1	0.015306	0.994898	0.005102	0.984694	0.010204	0.030144	0.010152	0.020148	7	11.32766	1	0	0	1	0	0	0	0	0	0	0	0	0	0	0	0	0	0	0	0	0	0	0	0	0
22917031|F|0-6:T>G-6:T>G	22917031	TGCAGTGGCCACCGACACAAGAGCTGTGAGTATCTTATTCTATTACAGATCGGAAGAGCGGTTCAGCAG	TGCAGTGGCCACCGACACAAGAGCTGTGAGTATCTTATTCTATTAC	ENA|ACUP03004946|ACUP03004946.1_Chr08_contig_200	51689	1	4.34e-014	Gm08	17705251	1	4.42e-014	6:T>G	6	1	0.015306	0.994898	0.005102	0.984694	0.010204	0.030144	0.010152	0.020148	7	11.32766	1	1	1	1	1	1	1	1	1	1	1	1	1	1	1	1	1	1	1	1	1	1	1	1	1
22917101|F|0--59:A>G	22917101	TGCAGAAAATGGGCCAAGGGCATTGGAGTTATTGGGCTTGACAAGTGGTGGACAGAACAACATGAACGG	TGCAGAAAATGGGCCAAGGGCATTGGAGTTATTGGGCTTGACAAGTGGTGGACAGAACAACATGAACGG	ENA|ACUP03002751|ACUP03002751.1_Chr04_contig_617	139733	1	8.50e-029	Gm04	46233940	1	8.66e-029		59	1	0.994898	0.015306	0.984694	0.005102	0.010204	0.010152	0.030144	0.020148	8.68085	6	1	1	1	1	1	1	1	1	1	1	1	1	1	1	1	1	1	1	1	1	1	1	1	1	1
22917101|F|0-59:A>G-59:A>G	22917101	TGCAGAAAATGGGCCAAGGGCATTGGAGTTATTGGGCTTGACAAGTGGTGGACAGAACAGCATGAACGG	TGCAGAAAATGGGCCAAGGGCATTGGAGTTATTGGGCTTGACAAGTGGTGGACAGAACAGCATGAACGG	ENA|ACUP03002751|ACUP03002751.1_Chr04_contig_617	139733	1	8.50e-029	Gm04	46233940	1	8.66e-029	59:A>G	59	1	0.994898	0.015306	0.984694	0.005102	0.010204	0.010152	0.030144	0.020148	8.68085	6	1	0	0	0	0	0	0	0	0	0	0	0	0	0	0	0	0	0	0	0	0	0	0	0	0
22917594|F|0--16:G>A	22917594	TGCAGCTAAGACAAAAGATAGCTTCTGCTACATCAGCAATTACAGATCGGAAGAGCGGTTCAGCAGGAA	TGCAGCTAAGACAAAAGATAGCTTCTGCTACATCAGCAATTAC	ENA|ACUP03006651|ACUP03006651.1_Chr10_contig_568	50404	1	1.74e-012	Gm10	43556037	1	1.78e-012		16	1	0.015306	0.994898	0.005102	0.984694	0.010204	0.030144	0.010152	0.020148	5.33333	8.04681	1	0	0	0	0	0	0	0	0	0	0	0	0	0	0	0	0	0	0	0	0	0	0	0	0
22917594|F|0-16:G>A-16:G>A	22917594	TGCAGCTAAGACAAAAAATAGCTTCTGCTACCTCAGCAATTACAGATCGGAAGAGCGGTTCAGCAGGAA	TGCAGCTAAGACAAAAAATAGCTTCTGCTACCTCAGCAATTAC	ENA|ACUP03006651|ACUP03006651.1_Chr10_contig_568	50404	1	1.74e-012	Gm10	43556037	1	1.78e-012	16:G>A	16	1	0.015306	0.994898	0.005102	0.984694	0.010204	0.030144	0.010152	0.020148	5.33333	8.04681	1	1	1	1	1	1	1	1	1	1	1	1	1	1	1	1	1	1	1	1	1	1	1	1	1
22917672|F|0--15:C>A	22917672	TGCAGTAGCTCCTGGCTCAAAAAGCTCTTTACAGATCGGAAGAGCGGTTCAGCAGGAATGCCGAGACCG	TGCAGTAGCTCCTGGCTCAAAAAGCTCTTTAC		0	0	999		0	0	999		15	1	0.015306	0.994898	0.005102	0.984694	0.010204	0.030144	0.010152	0.020148	9.33333	23.29787	1	0	0	0	0	0	0	0	0	0	0	0	0	0	0	0	0	0	0	0	0	0	0	0	0
22917672|F|0-15:C>A-15:C>A	22917672	TGCAGTAGCTCCTGGATCAAAAAGCTCTTTACAGATCGGAAGAGCGGTTCAGCAGGAATGCCGAGACCG	TGCAGTAGCTCCTGGATCAAAAAGCTCTTTAC		0	0	999		0	0	999	15:C>A	15	1	0.015306	0.994898	0.005102	0.984694	0.010204	0.030144	0.010152	0.020148	9.33333	23.29787	1	1	1	1	1	1	1	1	1	1	1	1	1	1	1	1	1	1	1	1	1	1	1	1	1
22917692|F|0--15:G>A	22917692	TGCAGTTACTCTAGAGTGGTCACTGGCAGAACTAATTACAGATCGGAAGAGCGGTTCAGCAGGAATGCC	TGCAGTTACTCTAGAGTGGTCACTGGCAGAACTAATTAC		0	0	999		0	0	999		15	1	0.015306	0.994898	0.005102	0.984694	0.010204	0.030144	0.010152	0.020148	6.66667	14.9617	1	0	0	0	0	0	0	0	0	0	0	0	0	0	0	0	0	0	0	0	0	0	0	0	0
22917692|F|0-15:G>A-15:G>A	22917692	TGCAGTTACTCTAGAATGGTCACTGGCAGAACTAATTACAGATCGGAAGAGCGGTTCAGCAGGAATGCC	TGCAGTTACTCTAGAATGGTCACTGGCAGAACTAATTAC		0	0	999		0	0	999	15:G>A	15	1	0.015306	0.994898	0.005102	0.984694	0.010204	0.030144	0.010152	0.020148	6.66667	14.9617	1	1	1	1	1	1	1	1	1	1	1	1	1	1	1	1	1	1	1	1	1	1	1	1	1
22917918|F|0--22:G>A	22917918	TGCAGGATGCTACCTCTTGAGAGGTTACAGATCGGAAGAGCGGTTCAGCAGGAATGCCGAGACCGATCT	TGCAGGATGCTACCTCTTGAGAGGTTAC		0	0	999		0	0	999		22	1	0.015306	0.994898	0.005102	0.984694	0.010204	0.030144	0.010152	0.020148	9.66667	9.01709	1	0	0	0	0	0	0	0	0	0	0	0	0	0	0	0	0	0	0	0	0	0	1	0	1
22917918|F|0-22:G>A-22:G>A	22917918	TGCAGGATGCTACCTCTTGAGAAGTTACAGATCGGAAGAGCGGTTCAGCAGGAATGCCGAGACCGATCT	TGCAGGATGCTACCTCTTGAGAAGTTAC		0	0	999		0	0	999	22:G>A	22	1	0.015306	0.994898	0.005102	0.984694	0.010204	0.030144	0.010152	0.020148	9.66667	9.01709	1	1	1	1	1	1	1	1	1	1	1	1	1	1	1	1	1	1	1	1	1	1	1	1	1
22917918|F|0--5:G>A	22917918	TGCAGGATGCTACCTCTTGAGAGGTTACAGATCGGAAGAGCGGTTCAGCAGGAATGCCGAGACCGATCT	TGCAGGATGCTACCTCTTGAGAGGTTAC		0	0	999		0	0	999		5	1	0.015306	0.994898	0.005102	0.984694	0.010204	0.030144	0.010152	0.020148	9.66667	8.78723	1	0	0	0	0	0	0	0	0	0	0	0	0	0	0	0	0	0	0	0	0	0	1	0	1
22917918|F|0-5:G>A-5:G>A	22917918	TGCAGAATGCTACCTCTTGAGAAGTTACAGATCGGAAGAGCGGTTCAGCAGGAATGCCGAGACCGATCT	TGCAGAATGCTACCTCTTGAGAAGTTAC		0	0	999		0	0	999	5:G>A	5	1	0.015306	0.994898	0.005102	0.984694	0.010204	0.030144	0.010152	0.020148	9.66667	8.78723	1	1	1	1	1	1	1	1	1	1	1	1	1	1	1	1	1	1	1	1	1	1	1	1	1
22918544|F|0--29:G>A	22918544	TGCAGATTTGAGGTCACTGATCCTTCTTCGGAAGAAGTTGTTTTACAGATCGGAAGAGCGGTTCAGCAG	TGCAGATTTGAGGTCACTGATCCTTCTTCGGAAGAAGTTGTTTTAC	ENA|ACUP03010836|ACUP03010836.1_Chr18_contig_29	153835	1	9.33e-016	Gm18	2772075	1	9.51e-016		29	1	0.994898	0.015306	0.984694	0.005102	0.010204	0.010152	0.030144	0.020148	19.08511	8.66667	1	1	1	1	1	1	1	1	1	1	1	1	1	1	1	1	1	1	1	1	1	1	1	1	1
22918544|F|0-29:G>A-29:G>A	22918544	TGCAGATTTGAGGTCATTGATCCTTCTTCAGAAGAAGTTGTTTTACAGATCGGAAGAGCGGTTCAGCAG	TGCAGATTTGAGGTCATTGATCCTTCTTCAGAAGAAGTTGTTTTAC	ENA|ACUP03010836|ACUP03010836.1_Chr18_contig_29	153835	1	9.33e-016	Gm18	2772075	1	9.51e-016	29:G>A	29	1	0.994898	0.015306	0.984694	0.005102	0.010204	0.010152	0.030144	0.020148	19.08511	8.66667	1	0	0	0	0	0	0	0	0	0	0	0	0	0	0	0	0	0	0	0	0	0	0	0	0
24388966|F|0--6:T>A	24388966	TGCAGCTGATCGGCCTATTACAGATCGGAAGAGCGGTTCAGCAGGAATGCCGAGACCGATCTCGTATGC	TGCAGCTGATCGGCCTATTAC		0	0	999		0	0	999		6	1	0.994898	0.015306	0.984694	0.005102	0.010204	0.010152	0.030144	0.020148	6.70638	3.66667	1	1	1	1	1	1	1	1	1	1	1	1	1	1	1	1	1	1	1	1	1	1	1	1	1
24388966|F|0-6:T>A-6:T>A	24388966	TGCAGCACAACGGCCTATTACAGATCGGAAGAGCGGTTCAGCAGGAATGCCGAGACCGATCTCGTATGC	TGCAGCACAACGGCCTATTAC		0	0	999		0	0	999	6:T>A	6	1	0.994898	0.015306	0.984694	0.005102	0.010204	0.010152	0.030144	0.020148	6.70638	3.66667	1	0	0	0	0	0	0	0	0	0	0	0	0	0	0	0	0	0	0	0	0	0	0	0	0
40019133|F|0--11:A>G	40019133	TGCAGGTAGTCATATATATCTTGTTTTACAGATCGGAAGAGCGGTTCAGCAGGAATGCCGAGACCGATC	TGCAGGTAGTCATATATATCTTGTTTTAC		0	0	999		0	0	999		11	1	0.994898	0.015306	0.984694	0.005102	0.010204	0.010152	0.030144	0.020148	9.28085	9.66667	1	1	1	1	1	1	1	1	1	1	1	1	1	1	1	1	1	1	1	1	1	1	1	1	1
40019133|F|0-11:A>G-11:A>G	40019133	TGCAGGTAGTCGTATATATCTTGTTTTACAGATCGGAAGAGCGGTTCAGCAGGAATGCCGAGACCGATC	TGCAGGTAGTCGTATATATCTTGTTTTAC		0	0	999		0	0	999	11:A>G	11	1	0.994898	0.015306	0.984694	0.005102	0.010204	0.010152	0.030144	0.020148	9.28085	9.66667	1	0	0	0	0	0	0	0	0	0	0	0	0	0	0	0	0	0	0	0	0	0	0	0	0
100069882|F|0--7:C>A	100069882	TGCAGCACTGAGTATAATGTTACAGATCGGAAGAGCGGTTCAGCAGGAATGCCGAGACCGATCTCGTAT	TGCAGCACTGAGTATAATGTTAC		0	0	999		0	0	999		7	1	1	0.020408	0.979592	0	0.020408	0	0.039983	0.019992	8.14043	7.75	1	1	1	1	1	1	1	1	1	1	1	1	1	1	1	1	1	1	1	1	1	1	1	1	1
100069882|F|0-7:C>A-7:C>A	100069882	TGCAGCAATTGGTGTTATGTTACAGATCGGAAGAGCGGTTCAGCAGGAATGCCGAGACCGATCTCGTAT	TGCAGCAATTGGTGTTATGTTAC		0	0	999		0	0	999	7:C>A	7	1	1	0.020408	0.979592	0	0.020408	0	0.039983	0.019992	8.14043	7.75	1	0	0	0	0	0	0	0	0	0	0	0	0	0	0	0	0	0	0	0	1	0	0	0	0
14976815|F|0--8:G>T	14976815	TGCAGCAAGAGAAAAGAAGAAAGTTTGGAAAAAGTTTACAGATCGGAAGAGCGGTTCAGCAGGAATGCC	TGCAGCAAGAGAAAAGAAGAAAGTTTGGAAAAAGTTTAC	ENA|ACUP03004752|ACUP03004752.1_Chr08_contig_6	128234	1	4.95e-012	Gm08	278126	1	5.05e-012		8	1	1	0.020408	0.979592	0	0.020408	0	0.039983	0.019992	38.51271	14.8	1	1	1	1	1	1	1	1	1	1	1	1	1	1	1	1	1	1	1	1	1	1	1	1	1
14976815|F|0-8:G>T-8:G>T	14976815	TGCAGCAATTGAAAAGAAGAAAGTTTGGAAAGAGTTTACAGATCGGAAGAGCGGTTCAGCAGGAATGCC	TGCAGCAATTGAAAAGAAGAAAGTTTGGAAAGAGTTTAC	ENA|ACUP03004752|ACUP03004752.1_Chr08_contig_6	128234	1	4.95e-012	Gm08	278126	1	5.05e-012	8:G>T	8	1	1	0.020408	0.979592	0	0.020408	0	0.039983	0.019992	38.51271	14.8	1	0	0	0	0	0	0	0	1	0	0	0	0	0	0	0	0	0	0	0	0	0	0	0	0
100044776|F|0--44:C>T	100044776	TGCAGAACAATACCATTCTCAGAAGCAATGTCTTTGAGTACCTTCATTCTGCTTTCCAGGCTTGGCATC	TGCAGAACAATACCATTCTCAGAAGCAATGTCTTTGAGTACCTTCATTCTGCTTTCCAGGCTTGGCATC	ENA|ACUP03005025|ACUP03005025.1_Chr08_contig_279	11291	1	8.50e-029	Gm08	23929502	1	8.66e-029		44	1	0.994898	0.010204	0.989796	0.005102	0.005102	0.010152	0.0202	0.015176	11.8383	7.5	1	1	1	1	1	1	1	1	1	1	1	1	1	1	1	1	1	1	1	1	1	1	1	1	1
100044776|F|0-44:C>T-44:C>T	100044776	TGCAGAACAATACCATTCTCAGAAGCAATGTCTTTGAGTACCTTTATTCTGCTTTCCAGGCTTGGCATC	TGCAGAACAATACCATTCTCAGAAGCAATGTCTTTGAGTACCTTTATTCTGCTTTCCAGGCTTGGCATC	ENA|ACUP03005025|ACUP03005025.1_Chr08_contig_279	11291	1	8.50e-029	Gm08	23929502	1	8.66e-029	44:C>T	44	1	0.994898	0.010204	0.989796	0.005102	0.005102	0.010152	0.0202	0.015176	11.8383	7.5	1	0	0	0	0	0	0	0	0	0	0	0	0	0	0	0	0	0	0	0	0	0	0	0	0
100049255|F|0--29:C>T	100049255	TGCAGCATCTAAATCTTGAAGGTGTGCTCCTTTGAAAAACTTGGGCAGAATGTATTGCCTTACAGGAAC	TGCAGCATCTAAATCTTGAAGGTGTGCTCCTTTGAAAAACTTGGGCAGAATGTATTGCCTTACAGGAAC	ENA|ACUP03009257|ACUP03009257.1_Chr15_contig_141	256317	1	8.50e-029	Gm15	10970558	1	8.66e-029		29	1	0.994898	0.010204	0.989796	0.005102	0.005102	0.010152	0.0202	0.015176	6.22979	4	1	1	1	1	1	1	1	1	1	1	1	1	1	1	1	1	1	1	1	1	1	1	1	1	1
100049255|F|0-29:C>T-29:C>T	100049255	TGCAGCATCTAAATCTTGAAGGTGTGCTCTTTTGAAAAACTTGGGCAGAATGTATTGCCTTACAGGAAC	TGCAGCATCTAAATCTTGAAGGTGTGCTCTTTTGAAAAACTTGGGCAGAATGTATTGCCTTACAGGAAC	ENA|ACUP03009257|ACUP03009257.1_Chr15_contig_141	256317	1	8.50e-029	Gm15	10970558	1	8.66e-029	29:C>T	29	1	0.994898	0.010204	0.989796	0.005102	0.005102	0.010152	0.0202	0.015176	6.22979	4	1	0	0	0	0	0	0	0	0	0	0	0	0	0	0	0	0	0	0	0	0	0	0	0	0
100053104|F|0--37:A>C	100053104	TGCAGGGTATTGGTCCCAGAGTACTATGGATAGGCATAGGTGGTTCAATATTCTTTGGTGTCCTTGAGA	TGCAGGGTATTGGTCCCAGAGTACTATGGATAGGCATAGGTGGTTCAATATTCTTTGGTGTCCTTGAGA	ENA|ACUP03004861|ACUP03004861.1_Chr08_contig_115	358787	1	8.50e-029	Gm08	10986296	1	8.66e-029		37	1	0.994898	0.010204	0.989796	0.005102	0.005102	0.010152	0.0202	0.015176	22.54894	7.5	1	1	1	1	1	1	1	1	1	1	1	1	1	1	1	1	1	1	1	1	1	1	1	1	1
100053104|F|0-37:A>C-37:A>C	100053104	TGCAGGGTATTGGTCCCAGAGTACTATGGATAGGCATCGGTGGTTCAATATTCTTTGGTGTCCTTGAGA	TGCAGGGTATTGGTCCCAGAGTACTATGGATAGGCATCGGTGGTTCAATATTCTTTGGTGTCCTTGAGA	ENA|ACUP03004861|ACUP03004861.1_Chr08_contig_115	358787	1	8.50e-029	Gm08	10986296	1	8.66e-029	37:A>C	37	1	0.994898	0.010204	0.989796	0.005102	0.005102	0.010152	0.0202	0.015176	22.54894	7.5	1	0	0	0	0	0	0	0	0	0	0	0	0	0	0	0	0	0	0	0	0	0	0	0	0
100054348|F|0--28:T>C	100054348	TGCAGTATATCAATCTTTTCATGATAAATACTGGCTACATCATTTTGGCCGGTTCAGCCTTGAAAGTAA	TGCAGTATATCAATCTTTTCATGATAAATACTGGCTACATCATTTTGGCCGGTTCAGCCTTGAAAGTAA	ENA|ACUP03010832|ACUP03010832.1_Chr18_contig_25	105288	1	8.50e-029	Gm18	2386972	1	8.66e-029		28	1	0.994898	0.010204	0.989796	0.005102	0.005102	0.010152	0.0202	0.015176	8.55983	5.5	1	1	1	1	1	1	1	1	1	1	1	1	1	1	1	1	1	1	1	1	1	1	1	1	1
100054348|F|0-28:T>C-28:T>C	100054348	TGCAGTATATCAATCTTTTCATGATAAACACTGGCTACATCATTTTGGCCGGTTCAGCCTTGAAAGTAA	TGCAGTATATCAATCTTTTCATGATAAACACTGGCTACATCATTTTGGCCGGTTCAGCCTTGAAAGTAA	ENA|ACUP03010832|ACUP03010832.1_Chr18_contig_25	105288	1	8.50e-029	Gm18	2386972	1	8.66e-029	28:T>C	28	1	0.994898	0.010204	0.989796	0.005102	0.005102	0.010152	0.0202	0.015176	8.55983	5.5	1	0	0	0	0	0	0	0	0	0	0	0	0	0	0	0	0	0	0	0	0	0	0	0	0
100056354|F|0--6:A>T	100056354	TGCAGTAGTGGAAGAAAAGAAGTCAGGCTCCTCTTCAGCCTCACCAAATAATCTGTAGAGGACACGCAA	TGCAGTAGTGGAAGAAAAGAAGTCAGGCTCCTCTTCAGCCTCACCAAATAATCTGTAGAGGACACGCAA	ENA|ACUP03000536|ACUP03000536.1_Chr01_contig_536	47912	1	3.95e-027	Gm01	40970557	1	4.03e-027		6	1	0.010204	0.994898	0.005102	0.989796	0.005102	0.0202	0.010152	0.015176	15.5	9.5812	1	0	0	0	0	0	0	0	0	0	0	0	0	0	0	0	0	0	0	0	0	0	0	0	0
100056354|F|0-6:A>T-6:A>T	100056354	TGCAGTTGTGGAAGAAAAGAAGTCAGGCTCCTCTTCAGCCTCACCAAATAATCTGTAGAGGACACGCAA	TGCAGTTGTGGAAGAAAAGAAGTCAGGCTCCTCTTCAGCCTCACCAAATAATCTGTAGAGGACACGCAA	ENA|ACUP03000536|ACUP03000536.1_Chr01_contig_536	47912	1	3.95e-027	Gm01	40970557	1	4.03e-027	6:A>T	6	1	0.010204	0.994898	0.005102	0.989796	0.005102	0.0202	0.010152	0.015176	15.5	9.5812	1	1	1	1	1	1	1	1	1	1	1	1	1	1	1	1	1	1	1	1	1	1	1	1	1
100060127|F|0--15:C>T	100060127	TGCAGACTACATAAACACACTGCTTACAGATCGGAAGAGCGGTTCAGCAGGAATGCCGAGACCGATCTC	TGCAGACTACATAAACACACTGCTTAC		0	0	999		0	0	999		15	1	0.994898	0.010204	0.989796	0.005102	0.005102	0.010152	0.0202	0.015176	8.91915	5	1	1	1	1	1	1	1	1	1	1	1	1	1	1	1	1	1	1	1	1	1	1	1	1	1
100060127|F|0-15:C>T-15:C>T	100060127	TGCAGACTACATAAATACACTGCTTACAGATCGGAAGAGCGGTTCAGCAGGAATGCCGAGACCGATCTC	TGCAGACTACATAAATACACTGCTTAC		0	0	999		0	0	999	15:C>T	15	1	0.994898	0.010204	0.989796	0.005102	0.005102	0.010152	0.0202	0.015176	8.91915	5	1	0	0	0	0	0	0	0	0	0	0	0	0	0	0	0	0	0	0	0	0	0	0	0	0
100060135|F|0--10:G>A	100060135	TGCAGACTCTGATTCATCAGCTTTACAGATCGGAAGAGCGGTTCAGCAGGAATGCCGAGACCGATCTCG	TGCAGACTCTGATTCATCAGCTTTAC		0	0	999		0	0	999		10	1	0.994898	0.010204	0.989796	0.005102	0.005102	0.010152	0.0202	0.015176	13.34894	7.5	1	1	1	1	1	1	1	1	1	1	1	1	1	1	1	1	1	1	1	1	1	1	1	1	1
100060135|F|0-10:G>A-10:G>A	100060135	TGCAGACTCTAATTCATCAGCTTTACAGATCGGAAGAGCGGTTCAGCAGGAATGCCGAGACCGATCTCG	TGCAGACTCTAATTCATCAGCTTTAC		0	0	999		0	0	999	10:G>A	10	1	0.994898	0.010204	0.989796	0.005102	0.005102	0.010152	0.0202	0.015176	13.34894	7.5	1	0	0	0	0	0	0	0	0	0	0	0	0	0	0	0	0	0	1	0	0	0	0	0	0
100060514|F|0--18:A>G	100060514	TGCAGATGCTGCACGTCGATTACAGATCGGAAGAGCGGTTCAGCAGGAATGCCGAGACCGATCTCGTAT	TGCAGATGCTGCACGTCGATTAC		0	0	999		0	0	999		18	1	0.994898	0.010204	0.989796	0.005102	0.005102	0.010152	0.0202	0.015176	8.97021	5.5	1	1	1	1	1	1	1	1	1	1	1	1	1	1	1	1	1	1	1	1	1	1	1	1	1
100060514|F|0-18:A>G-18:A>G	100060514	TGCAGATGCTGCACGTCGGTTACAGATCGGAAGAGCGGTTCAGCAGGAATGCCGAGACCGATCTCGTAT	TGCAGATGCTGCACGTCGGTTAC		0	0	999		0	0	999	18:A>G	18	1	0.994898	0.010204	0.989796	0.005102	0.005102	0.010152	0.0202	0.015176	8.97021	5.5	1	0	0	0	0	0	0	0	0	0	0	0	0	0	0	0	0	0	0	0	0	0	0	0	0
100060702|F|0--12:C>T	100060702	TGCAGCAAGGTACGGTAAATTACAGATCGGAAGAGCGGTTCAGCAGGAATGCCGAGACCGATCTCGTAT	TGCAGCAAGGTACGGTAAATTAC		0	0	999		0	0	999		12	1	0.010204	0.994898	0.005102	0.989796	0.005102	0.0202	0.010152	0.015176	10.5	8.14468	1	0	0	0	0	0	0	0	0	0	0	0	0	0	0	0	0	0	0	0	0	0	0	0	0
100060702|F|0-12:C>T-12:C>T	100060702	TGCAGCAAGGTATGGTAAATTACAGATCGGAAGAGCGGTTCAGCAGGAATGCCGAGACCGATCTCGTAT	TGCAGCAAGGTATGGTAAATTAC		0	0	999		0	0	999	12:C>T	12	1	0.010204	0.994898	0.005102	0.989796	0.005102	0.0202	0.010152	0.015176	10.5	8.14468	1	1	1	1	1	1	1	1	1	1	1	1	1	1	1	1	1	1	1	1	1	1	1	1	1
100062217|F|0--27:C>T	100062217	TGCAGTCCAATCCTTGCAAAGCTCTATCCCTGCACCTCCTGCTCATTTTACAGATCGGAAGAGCGGTTC	TGCAGTCCAATCCTTGCAAAGCTCTATCCCTGCACCTCCTGCTCATTTTAC	ENA|ACUP03009832|ACUP03009832.1_Chr16_contig_5	113834	1	1.83e-018	Gm16	963511	1	1.87e-018		27	1	0.994898	0.010204	0.989796	0.005102	0.005102	0.010152	0.0202	0.015176	24.53191	8.5	1	1	1	1	1	1	1	1	1	1	1	1	1	1	1	1	1	1	1	1	1	1	1	1	1
100062217|F|0-27:C>T-27:C>T	100062217	TGCAGTCCAATCCTTGCAAAGCTCTATTCCTGCACCTCCTGCTCATTTTACAGATCGGAAGAGCGGTTC	TGCAGTCCAATCCTTGCAAAGCTCTATTCCTGCACCTCCTGCTCATTTTAC	ENA|ACUP03009832|ACUP03009832.1_Chr16_contig_5	113834	1	1.83e-018	Gm16	963511	1	1.87e-018	27:C>T	27	1	0.994898	0.010204	0.989796	0.005102	0.005102	0.010152	0.0202	0.015176	24.53191	8.5	1	0	0	0	0	0	0	0	0	0	0	0	0	0	0	0	0	0	0	0	0	0	0	0	0
100062393|F|0--15:T>G	100062393	TGCAGTGGCCACAATTGGTTGGTTACAGATCGGAAGAGCGGTTCAGCAGGAATGCCGAGACCGATCTCG	TGCAGTGGCCACAATTGGTTGGTTAC		0	0	999		0	0	999		15	1	0.994898	0.010204	0.989796	0.005102	0.005102	0.010152	0.0202	0.015176	17.14468	7	1	1	1	1	1	1	1	1	1	1	1	1	1	1	1	1	1	1	1	1	1	1	1	1	1
100062393|F|0-15:T>G-15:T>G	100062393	TGCAGTGGCCACAATGGGTTGGTTACAGATCGGAAGAGCGGTTCAGCAGGAATGCCGAGACCGATCTCG	TGCAGTGGCCACAATGGGTTGGTTAC		0	0	999		0	0	999	15:T>G	15	1	0.994898	0.010204	0.989796	0.005102	0.005102	0.010152	0.0202	0.015176	17.14468	7	1	0	0	0	0	0	0	0	0	0	0	0	0	0	0	0	0	0	0	0	0	0	0	0	0
100063420|F|0--12:G>A	100063420	TGCAGATATTGAGCTGATTACAGATCGGAAGAGCGGTTCAGCAGGAATGCCGAGACCGATCTCGTATGC	TGCAGATATTGAGCTGATTAC		0	0	999		0	0	999		12	1	0.994898	0.010204	0.989796	0.005102	0.005102	0.010152	0.0202	0.015176	11.04255	3.5	1	1	1	1	1	1	1	1	1	1	1	1	1	1	1	1	1	1	1	1	1	1	1	1	1
100063420|F|0-12:G>A-12:G>A	100063420	TGCAGATATTGAACTGATTACAGATCGGAAGAGCGGTTCAGCAGGAATGCCGAGACCGATCTCGTATGC	TGCAGATATTGAACTGATTAC		0	0	999		0	0	999	12:G>A	12	1	0.994898	0.010204	0.989796	0.005102	0.005102	0.010152	0.0202	0.015176	11.04255	3.5	1	0	0	0	0	0	0	0	0	0	0	0	0	0	0	0	0	0	0	0	0	0	0	0	0
100063432|F|0--13:C>G	100063432	TGCAGATTCTCTTCCTTTTACAGATCGGAAGAGCGGTTCAGCAGGAATGCCGAGACCGATCTCGTATGC	TGCAGATTCTCTTCCTTTTAC		0	0	999		0	0	999		13	1	0.994898	0.010204	0.989796	0.005102	0.005102	0.010152	0.0202	0.015176	11.94043	6.5	1	1	1	1	1	1	1	1	1	1	1	1	1	1	1	1	1	1	1	1	1	1	1	1	1
100063432|F|0-13:C>G-13:C>G	100063432	TGCAGATTCTCTTGCTTTTACAGATCGGAAGAGCGGTTCAGCAGGAATGCCGAGACCGATCTCGTATGC	TGCAGATTCTCTTGCTTTTAC		0	0	999		0	0	999	13:C>G	13	1	0.994898	0.010204	0.989796	0.005102	0.005102	0.010152	0.0202	0.015176	11.94043	6.5	1	0	0	0	0	0	0	0	0	0	0	0	0	0	0	0	0	0	0	0	0	0	0	0	0
100063506|F|0--5:G>A	100063506	TGCAGGTGCAAAATGTATTACAGATCGGAAGAGCGGTTCAGCAGGAATGCCGAGACCGATCTCGTATGC	TGCAGGTGCAAAATGTATTAC		0	0	999		0	0	999		5	1	0.994898	0.010204	0.989796	0.005102	0.005102	0.010152	0.0202	0.015176	18.41277	8.5	1	1	1	1	1	1	1	1	1	1	1	1	1	1	1	1	1	1	1	1	1	1	1	1	1
100063506|F|0-5:G>A-5:G>A	100063506	TGCAGATGCAAAATGTATTACAGATCGGAAGAGCGGTTCAGCAGGAATGCCGAGACCGATCTCGTATGC	TGCAGATGCAAAATGTATTAC		0	0	999		0	0	999	5:G>A	5	1	0.994898	0.010204	0.989796	0.005102	0.005102	0.010152	0.0202	0.015176	18.41277	8.5	1	0	0	0	0	0	0	0	0	0	0	0	0	0	0	0	0	0	0	0	0	0	0	0	0
100063567|F|0--9:G>A	100063567	TGCAGTTGTGCTTGAGTTTACAGATCGGAAGAGCGGTTCAGCAGGAATGCCGAGACCGATCTCGTATGC	TGCAGTTGTGCTTGAGTTTAC		0	0	999		0	0	999		9	1	0.010204	0.994898	0.005102	0.989796	0.005102	0.0202	0.010152	0.015176	27.5	9.76068	1	0	0	0	0	0	0	0	0	0	0	0	0	0	0	0	0	0	0	0	0	0	0	0	0
100063567|F|0-9:G>A-9:G>A	100063567	TGCAGTTGTACTTGAGTTTACAGATCGGAAGAGCGGTTCAGCAGGAATGCCGAGACCGATCTCGTATGC	TGCAGTTGTACTTGAGTTTAC		0	0	999		0	0	999	9:G>A	9	1	0.010204	0.994898	0.005102	0.989796	0.005102	0.0202	0.010152	0.015176	27.5	9.76068	1	1	1	1	1	1	1	1	1	1	1	1	1	1	1	1	1	1	1	1	1	1	1	1	1
100063643|F|0--24:G>T	100063643	TGCAGTTGTGCGGCTTATGGGGCGGGCGGCTTCACACATTACGCTGGAATGTGCTTTACAAACTCATCC	TGCAGTTGTGCGGCTTATGGGGCGGGCGGCTTCACACATTACGCTGGAATGTGCTTTACAAACTCATCC	ENA|ACUP03005389|ACUP03005389.1_Chr09_contig_5	6170	1	8.50e-029	Gm09	606675	1	8.66e-029		24	1	0.994898	0.010204	0.989796	0.005102	0.005102	0.010152	0.0202	0.015176	8.70638	5.5	1	1	1	1	1	1	1	1	1	1	1	1	1	1	1	1	1	1	1	1	1	1	1	1	1
100063643|F|0-24:G>T-24:G>T	100063643	TGCAGTTGTGCGGCTTATGGGGCGTGCGGCTTCACACATTACGCTGGAATGTGCTTTACAAACTCATCC	TGCAGTTGTGCGGCTTATGGGGCGTGCGGCTTCACACATTACGCTGGAATGTGCTTTACAAACTCATCC	ENA|ACUP03005389|ACUP03005389.1_Chr09_contig_5	6170	1	8.50e-029	Gm09	606675	1	8.66e-029	24:G>T	24	1	0.994898	0.010204	0.989796	0.005102	0.005102	0.010152	0.0202	0.015176	8.70638	5.5	1	0	0	0	0	0	0	0	0	0	0	0	0	0	0	0	0	0	0	0	0	0	0	0	0
100064062|F|0--14:A>T	100064062	TGCAGAAGACGCCAAGGAGAATCAGGCCAACGAATGGGATCTGCAACCTGAACAGAAGAAATGGTTCCC	TGCAGAAGACGCCAAGGAGAATCAGGCCAACGAATGGGATCTGCAACCTGAACAGAAGAAATGGTTCCC	ENA|ACUP03006652|ACUP03006652.1_Chr10_contig_569	134995	1	3.95e-027	Gm10	43705621	1	4.03e-027		14	1	0.010204	0.994898	0.005102	0.989796	0.005102	0.0202	0.010152	0.015176	10	6.03004	1	0	0	0	0	0	0	0	0	0	0	0	0	0	0	0	0	0	0	0	0	0	0	0	0
100064062|F|0-14:A>T-14:A>T	100064062	TGCAGAAGACGCCATGGAGAATCAGGCCAAAGGATGGGATCTGCAACTTGAACAGAAGAAATGGTTCCC	TGCAGAAGACGCCATGGAGAATCAGGCCAAAGGATGGGATCTGCAACTTGAACAGAAGAAATGGTTCCC	ENA|ACUP03006652|ACUP03006652.1_Chr10_contig_569	134995	1	3.95e-027	Gm10	43705621	1	4.03e-027	14:A>T	14	1	0.010204	0.994898	0.005102	0.989796	0.005102	0.0202	0.010152	0.015176	10	6.03004	1	1	1	1	1	1	1	1	1	1	1	1	1	1	1	1	1	1	1	1	1	1	1	1	1
50686787|F|0--8:T>C	50686787	TGCAGAATTTGATGAATGAGGCGGCTATTCTTGCAGCCAGGCGTGACCTCAAGGAAATAAGTAAAGATG	TGCAGAATTTGATGAATGAGGCGGCTATTCTTGCAGCCAGGCGTGACCTCAAGGAAATAAGTAAAGATG	ENA|ACUP03003387|ACUP03003387.1_Chr06_contig_15	36755	1	8.50e-029	Gm06	1455986	1	8.66e-029		8	1	0.994898	0.010204	0.989796	0.005102	0.005102	0.010152	0.0202	0.015176	10.96596	8	1	1	1	1	1	1	1	1	1	1	1	1	1	1	1	1	1	1	1	1	1	1	1	1	1
50686787|F|0-8:T>C-8:T>C	50686787	TGCAGAATCTGATGAATGAAGCAGCTATTCTTGCAGCCAGGCGTGACCTCAAGGAAATAAGTAAAGATG	TGCAGAATCTGATGAATGAAGCAGCTATTCTTGCAGCCAGGCGTGACCTCAAGGAAATAAGTAAAGATG	ENA|ACUP03003387|ACUP03003387.1_Chr06_contig_15	36755	1	8.50e-029	Gm06	1455986	1	8.66e-029	8:T>C	8	1	0.994898	0.010204	0.989796	0.005102	0.005102	0.010152	0.0202	0.015176	10.96596	8	1	0	0	0	0	0	0	0	0	0	0	0	0	0	0	0	0	0	0	0	0	0	0	0	0
100064739|F|0--20:A>G	100064739	TGCAGAGCCAATGCACAGCAACCAAAACTTTTTGTTGGAATGATTCTCATCCTCATTTTTGCTGAAGCT	TGCAGAGCCAATGCACAGCAACCAAAACTTTTTGTTGGAATGATTCTCATCCTCATTTTTGCTGAAGCT	ENA|ACUP03002142|ACUP03002142.1_Chr04_contig_8	26901	1	3.95e-027	Gm04	539723	1	4.03e-027		20	1	0.010204	0.994898	0.005102	0.989796	0.005102	0.0202	0.010152	0.015176	10.5	9.5617	1	0	0	0	0	0	0	0	0	0	0	0	0	0	0	0	0	0	0	0	0	0	0	0	0
100064739|F|0-20:A>G-20:A>G	100064739	TGCAGAGCCAATGCACAGCAGCCAAAACTTTTTGTTGGAATGATTCTCATCCTCATTTTTGCTGAAGCT	TGCAGAGCCAATGCACAGCAGCCAAAACTTTTTGTTGGAATGATTCTCATCCTCATTTTTGCTGAAGCT	ENA|ACUP03002142|ACUP03002142.1_Chr04_contig_8	26901	1	3.95e-027	Gm04	539723	1	4.03e-027	20:A>G	20	1	0.010204	0.994898	0.005102	0.989796	0.005102	0.0202	0.010152	0.015176	10.5	9.5617	1	1	1	1	1	1	1	1	1	1	1	1	1	1	1	1	1	1	1	1	1	1	1	1	1
100065506|F|0--60:T>C	100065506	TGCAGCAACTGATGCAGATTCTCCAATGCCTAGTATCTCTTCATCTGTGACACCAACAATTACTTCAAT	TGCAGCAACTGATGCAGATTCTCCAATGCCTAGTATCTCTTCATCTGTGACACCAACAATTACTTCAAT	ENA|ACUP03010671|ACUP03010671.1_Chr17_contig_374	36562	1	3.95e-027	Gm17	32688793	1	4.03e-027		60	1	0.010204	0.994898	0.005102	0.989796	0.005102	0.0202	0.010152	0.015176	7	5.26383	1	0	0	0	0	0	0	0	0	0	0	0	0	0	0	0	0	0	0	0	0	0	0	0	0
100065506|F|0-60:T>C-60:T>C	100065506	TGCAGCAACTGATGCAGATTCTCCAATGCCTAGTATCTCTTCATCTGTGACACCAACAATCACTTCAAT	TGCAGCAACTGATGCAGATTCTCCAATGCCTAGTATCTCTTCATCTGTGACACCAACAATCACTTCAAT	ENA|ACUP03010671|ACUP03010671.1_Chr17_contig_374	36562	1	3.95e-027	Gm17	32688793	1	4.03e-027	60:T>C	60	1	0.010204	0.994898	0.005102	0.989796	0.005102	0.0202	0.010152	0.015176	7	5.26383	1	1	1	1	1	1	1	1	1	1	1	1	1	1	1	1	1	1	1	1	1	1	1	1	1
100065677|F|0--7:G>C	100065677	TGCAGCAGTGCAAAAGCATCGCCAAGCCATCACTGAGCTCAACAATCTGGTCAAAACAACGTTGCTAGT	TGCAGCAGTGCAAAAGCATCGCCAAGCCATCACTGAGCTCAACAATCTGGTCAAAACAACGTTGCTAGT	ENA|ACUP03012760|ACUP03012760.1_Chr20_contig_559	76655	1	8.50e-029	Gm20	43020241	1	8.66e-029		7	1	0.994898	0.010204	0.989796	0.005102	0.005102	0.010152	0.0202	0.015176	11.2766	4.5	1	1	1	1	1	1	1	1	1	1	1	1	1	1	1	1	1	1	1	1	1	1	1	1	1
100065677|F|0-7:G>C-7:G>C	100065677	TGCAGCACTGCAAAAGCATCGCCAAGCCATCATTGAGCTCAACAATCTGGTCAAAACAACGTTGCTAGT	TGCAGCACTGCAAAAGCATCGCCAAGCCATCATTGAGCTCAACAATCTGGTCAAAACAACGTTGCTAGT	ENA|ACUP03012760|ACUP03012760.1_Chr20_contig_559	76655	1	8.50e-029	Gm20	43020241	1	8.66e-029	7:G>C	7	1	0.994898	0.010204	0.989796	0.005102	0.005102	0.010152	0.0202	0.015176	11.2766	4.5	1	0	0	0	0	0	0	0	0	0	0	0	0	0	0	0	0	0	0	0	0	0	0	0	0
22916121|F|0--13:G>A	22916121	TGCAGCAGCGGGGGGCAAGCATTCAACAAAAGTACATCTGCGAGAAGGTTTTTGATCTTCTAAAGGTTT	TGCAGCAGCGGGGGGCAAGCATTCAACAAAAGTACATCTGCGAGAAGGTTTTTGATCTTCTAAAGGTTT	ENA|ACUP03000830|ACUP03000830.1_Chr02_contig_143	59386	1	8.50e-029	Gm02	11489902	1	8.66e-029		13	1	0.994898	0.010204	0.989796	0.005102	0.005102	0.010152	0.0202	0.015176	11.85957	7.5	1	1	1	1	1	1	1	1	1	1	1	1	1	1	1	1	1	1	1	1	1	1	1	1	1
22916121|F|0-13:G>A-13:G>A	22916121	TGCAGCAGCGGGGAGCAAGCATTCAACAAAAGTACATCTGCGAGAAGGTTTTTGATCTTCTAAAGGTTT	TGCAGCAGCGGGGAGCAAGCATTCAACAAAAGTACATCTGCGAGAAGGTTTTTGATCTTCTAAAGGTTT	ENA|ACUP03000830|ACUP03000830.1_Chr02_contig_143	59386	1	8.50e-029	Gm02	11489902	1	8.66e-029	13:G>A	13	1	0.994898	0.010204	0.989796	0.005102	0.005102	0.010152	0.0202	0.015176	11.85957	7.5	1	0	0	0	0	0	0	0	0	0	0	0	0	0	0	0	0	0	0	0	0	0	0	0	0
29306185|F|0--68:T>A	29306185	TGCAGCATGCTCAAAACACTTGAAAGGTACCAAAAGTGCAGCTATGGTGCAGTGGAAGTCAGCAAACCT	TGCAGCATGCTCAAAACACTTGAAAGGTACCAAAAGTGCAGCTATGGTGCAGTGGAAGTCAGCAAACCT	ENA|ACUP03011630|ACUP03011630.1_Chr19_contig_79	135317	1	8.50e-029	Gm19	4480289	1	8.66e-029		68	1	0.994898	0.010204	0.989796	0.005102	0.005102	0.010152	0.0202	0.015176	7.4766	3.5	1	1	1	1	1	1	1	1	1	1	1	1	1	1	1	1	1	1	1	1	1	1	1	1	1
29306185|F|0-68:T>A-68:T>A	29306185	TGCAGCATGCTCAAAACACTTGAAAGGTACCAAAAGTGCAGCTATGGTGCAGTGGAAGTCAGCAAACCA	TGCAGCATGCTCAAAACACTTGAAAGGTACCAAAAGTGCAGCTATGGTGCAGTGGAAGTCAGCAAACCA	ENA|ACUP03011630|ACUP03011630.1_Chr19_contig_79	135317	1	8.50e-029	Gm19	4480289	1	8.66e-029	68:T>A	68	1	0.994898	0.010204	0.989796	0.005102	0.005102	0.010152	0.0202	0.015176	7.4766	3.5	1	0	0	0	0	0	0	0	0	0	0	0	1	0	0	0	0	0	0	0	0	0	0	0	0
100066176|F|0--6:C>T	100066176	TGCAGCCTGGATCAACAAATCGGTATACACATGCAATGATGTGGAAAGGAGGGAAGGATTGGATCTTGG	TGCAGCCTGGATCAACAAATCGGTATACACATGCAATGATGTGGAAAGGAGGGAAGGATTGGATCTTGG	ENA|ACUP03010677|ACUP03010677.1_Chr17_contig_380	7827	1	3.95e-027	Gm17	33580459	2	4.03e-027		6	1	0.010204	0.994898	0.005102	0.989796	0.005102	0.0202	0.010152	0.015176	6.5	6.28511	1	0	0	0	0	0	0	0	0	0	0	0	0	0	0	0	0	0	0	0	0	0	0	0	0
100066176|F|0-6:C>T-6:C>T	100066176	TGCAGCTTGGATCAACAAATCGGTACACACATGCAATGATGTGGAAAGGAGGGAAGGATTGGATCTTGG	TGCAGCTTGGATCAACAAATCGGTACACACATGCAATGATGTGGAAAGGAGGGAAGGATTGGATCTTGG	ENA|ACUP03010677|ACUP03010677.1_Chr17_contig_380	7827	1	3.95e-027	Gm17	33580459	2	4.03e-027	6:C>T	6	1	0.010204	0.994898	0.005102	0.989796	0.005102	0.0202	0.010152	0.015176	6.5	6.28511	1	1	1	1	1	1	1	1	1	1	1	1	1	1	1	1	1	1	1	1	1	1	1	1	1
100066365|F|0--9:T>A	100066365	TGCAGCTCCTAGGGCAACCACTTCATCTGGATTGACAGTGACATTTGGGTCCTTGCCAGTCAACTTCTT	TGCAGCTCCTAGGGCAACCACTTCATCTGGATTGACAGTGACATTTGGGTCCTTGCCAGTCAACTTCTT	ENA|ACUP03009829|ACUP03009829.1_Chr16_contig_2	83256	1	1.42e-026	Gm16	138230	1	1.45e-026		9	1	0.010204	0.994898	0.005102	0.989796	0.005102	0.0202	0.010152	0.015176	8.5	7.17447	1	0	0	0	0	0	0	0	0	0	0	0	0	0	0	0	0	0	0	0	0	0	0	0	0
100066365|F|0-9:T>A-9:T>A	100066365	TGCAGCTCCAAGGGCAACCACTTCATCTGGATTGACAGTGACATTTGGGTCCTTGCCAGTCAACTTCTT	TGCAGCTCCAAGGGCAACCACTTCATCTGGATTGACAGTGACATTTGGGTCCTTGCCAGTCAACTTCTT	ENA|ACUP03009829|ACUP03009829.1_Chr16_contig_2	83256	1	1.42e-026	Gm16	138230	1	1.45e-026	9:T>A	9	1	0.010204	0.994898	0.005102	0.989796	0.005102	0.0202	0.010152	0.015176	8.5	7.17447	1	1	1	1	1	1	1	1	1	1	1	1	1	1	1	1	1	1	1	1	1	1	1	1	1
100067707|F|0--6:A>G	100067707	TGCAGTAACTGCAATTCTCATAAATAATCAGAAATTATGGGTAGCCAATGTTGGAGATTCACGAGCTGT	TGCAGTAACTGCAATTCTCATAAATAATCAGAAATTATGGGTAGCCAATGTTGGAGATTCACGAGCTGT	ENA|ACUP03004801|ACUP03004801.1_Chr08_contig_55	63711	1	8.50e-029	Gm08	5494169	1	8.66e-029		6	1	0.994898	0.010204	0.989796	0.005102	0.005102	0.010152	0.0202	0.015176	6.54274	6.5	1	1	1	1	1	1	1	1	1	1	1	1	1	1	1	1	1	1	1	1	1	1	1	1	1
100067707|F|0-6:A>G-6:A>G	100067707	TGCAGTGACTGCAATTCTCATAAATAATCAGAAATTATGGGTAGCCAATGTAGGAGATTCACGAGCTGT	TGCAGTGACTGCAATTCTCATAAATAATCAGAAATTATGGGTAGCCAATGTAGGAGATTCACGAGCTGT	ENA|ACUP03004801|ACUP03004801.1_Chr08_contig_55	63711	1	8.50e-029	Gm08	5494169	1	8.66e-029	6:A>G	6	1	0.994898	0.010204	0.989796	0.005102	0.005102	0.010152	0.0202	0.015176	6.54274	6.5	1	0	0	0	0	0	0	0	0	0	0	0	0	0	0	0	0	0	1	0	0	0	0	0	0
100067925|F|0--16:C>T	100067925	TGCAGTCACTGCTAAGCTGGTTCCCAGTTAGATAGGAATTATGACCGGTATAAATGAAGTAATGAGACA	TGCAGTCACTGCTAAGCTGGTTCCCAGTTAGATAGGAATTATGACCGGTATAAATGAAGTAATGAGACA	ENA|ACUP03007139|ACUP03007139.1_Chr11_contig_401	82943	1	8.50e-029	Gm11	36994424	1	8.66e-029		16	1	0.994898	0.010204	0.989796	0.005102	0.005102	0.010152	0.0202	0.015176	12.00426	4	1	1	1	1	1	1	1	1	1	1	1	1	1	1	1	1	1	1	1	1	1	1	1	1	1
100067925|F|0-16:C>T-16:C>T	100067925	TGCAGTCACTGCTAAGTTGGTTCCCAGTTAGATAGGAATTATGACCAGTATAAATGAAGTAATGAGACA	TGCAGTCACTGCTAAGTTGGTTCCCAGTTAGATAGGAATTATGACCAGTATAAATGAAGTAATGAGACA	ENA|ACUP03007139|ACUP03007139.1_Chr11_contig_401	82943	1	8.50e-029	Gm11	36994424	1	8.66e-029	16:C>T	16	1	0.994898	0.010204	0.989796	0.005102	0.005102	0.010152	0.0202	0.015176	12.00426	4	1	0	0	0	0	0	0	0	0	0	0	0	0	0	0	0	0	0	0	0	0	0	0	0	0
100069461|F|0--16:A>T	100069461	TGCAGAAAGGATTGGTAATTACAGATCGGAAGAGCGGTTCAGCAGGAATGCCGAGACCGATCTCGTATG	TGCAGAAAGGATTGGTAATTAC		0	0	999		0	0	999		16	1	0.010204	0.994898	0.005102	0.989796	0.005102	0.0202	0.010152	0.015176	7	6.27778	1	0	0	0	0	0	0	0	0	0	0	0	0	0	0	0	0	0	0	0	0	0	0	0	0
100069461|F|0-16:A>T-16:A>T	100069461	TGCAGAAAGGATTGGTTATTACAGATCGGAAGAGCGGTTCAGCAGGAATGCCGAGACCGATCTCGTATG	TGCAGAAAGGATTGGTTATTAC		0	0	999		0	0	999	16:A>T	16	1	0.010204	0.994898	0.005102	0.989796	0.005102	0.0202	0.010152	0.015176	7	6.27778	1	1	1	1	1	1	1	1	1	1	1	1	1	1	1	1	1	1	1	1	1	1	1	1	1
100069509|F|0--26:C>T	100069509	TGCAGAAGAATCCAAAATTATTTTCACAGGAATTACAGATCGGAAGAGCGGTTCAGCAGGAATGCCGAG	TGCAGAAGAATCCAAAATTATTTTCACAGGAATTAC		0	0	999		0	0	999		26	1	0.010204	0.994898	0.005102	0.989796	0.005102	0.0202	0.010152	0.015176	11	8.03846	1	0	0	0	0	0	0	0	0	0	0	0	0	0	0	0	0	0	0	0	0	0	0	0	0
100069509|F|0-26:C>T-26:C>T	100069509	TGCAGAAGAATCCAAAATTATTTTCATAGGAATTACAGATCGGAAGAGCGGTTCAGCAGGAATGCCGAG	TGCAGAAGAATCCAAAATTATTTTCATAGGAATTAC		0	0	999		0	0	999	26:C>T	26	1	0.010204	0.994898	0.005102	0.989796	0.005102	0.0202	0.010152	0.015176	11	8.03846	1	1	1	1	1	1	1	1	1	1	1	1	1	1	1	1	1	1	1	1	1	1	1	1	1
100069930|F|0--23:A>T	100069930	TGCAGCATTTTCCAACGGTATTGAATATAGTTACAGATCGGAAGAGCGGTTCAGCAGGAATGCCGAGAC	TGCAGCATTTTCCAACGGTATTGAATATAGTTAC		0	0	999		0	0	999		23	1	0.010204	0.994898	0.005102	0.989796	0.005102	0.0202	0.010152	0.015176	7.5	6.5617	1	0	0	0	0	0	0	0	0	0	0	0	0	0	0	0	0	0	0	0	0	0	0	0	0
100069930|F|0-23:A>T-23:A>T	100069930	TGCAGCATTTTCCAACGGTATTGTATATAGTTACAGATCGGAAGAGCGGTTCAGCAGGAATGCCGAGAC	TGCAGCATTTTCCAACGGTATTGTATATAGTTAC		0	0	999		0	0	999	23:A>T	23	1	0.010204	0.994898	0.005102	0.989796	0.005102	0.0202	0.010152	0.015176	7.5	6.5617	1	1	1	1	1	1	1	1	1	1	1	1	1	1	1	1	1	1	1	1	1	1	1	1	1
100069930|F|0--25:T>C	100069930	TGCAGCATTTTCCAACGGTATTGAATATAGTTACAGATCGGAAGAGCGGTTCAGCAGGAATGCCGAGAC	TGCAGCATTTTCCAACGGTATTGAATATAGTTAC		0	0	999		0	0	999		25	1	0.010204	0.994898	0.005102	0.989796	0.005102	0.0202	0.010152	0.015176	7.5	6.73191	1	0	0	0	0	0	0	0	0	0	0	0	0	0	0	0	0	0	0	0	0	0	0	0	0
100069930|F|0-25:T>C-25:T>C	100069930	TGCAGCATTTTCCAACGGTATTGAACATAGTTACAGATCGGAAGAGCGGTTCAGCAGGAATGCCGAGAC	TGCAGCATTTTCCAACGGTATTGAACATAGTTAC		0	0	999		0	0	999	25:T>C	25	1	0.010204	0.994898	0.005102	0.989796	0.005102	0.0202	0.010152	0.015176	7.5	6.73191	1	1	1	1	1	1	1	1	1	1	1	1	1	1	1	1	1	1	1	1	1	1	1	1	1
100070481|F|0--22:C>T	100070481	TGCAGTGGTAAGAAGCATAGAACTATGTTTACAGATCGGAAGAGCGGTTCAGCAGGAATGCCGAGACCG	TGCAGTGGTAAGAAGCATAGAACTATGTTTAC		0	0	999		0	0	999		22	1	0.010204	0.994898	0.005102	0.989796	0.005102	0.0202	0.010152	0.015176	12	9.91915	1	0	0	0	0	0	0	0	0	0	0	0	0	0	0	0	0	0	0	0	0	0	0	0	0
100070481|F|0-22:C>T-22:C>T	100070481	TGCAGTGGTAAGAAGCATAGAATTATGTTTACAGATCGGAAGAGCGGTTCAGCAGGAATGCCGAGACCG	TGCAGTGGTAAGAAGCATAGAATTATGTTTAC		0	0	999		0	0	999	22:C>T	22	1	0.010204	0.994898	0.005102	0.989796	0.005102	0.0202	0.010152	0.015176	12	9.91915	1	1	1	1	1	1	1	1	1	1	1	1	1	1	1	1	1	1	1	1	1	1	1	1	1
100070826|F|0--6:A>T	100070826	TGCAGCAGTGATGTCATTACAGATCGGAAGAGCGGTTCAGCAGGAATGCCGAGACCGATCTCGTATGCC	TGCAGCAGTGATGTCATTAC		0	0	999		0	0	999		6	1	0.010204	0.994898	0.005102	0.989796	0.005102	0.0202	0.010152	0.015176	8.5	7.25106	1	0	0	0	0	0	0	0	0	0	0	0	0	0	0	0	0	0	0	0	0	0	0	0	0
100070826|F|0-6:A>T-6:A>T	100070826	TGCAGCTGTGATGTCATTACAGATCGGAAGAGCGGTTCAGCAGGAATGCCGAGACCGATCTCGTATGCC	TGCAGCTGTGATGTCATTAC		0	0	999		0	0	999	6:A>T	6	1	0.010204	0.994898	0.005102	0.989796	0.005102	0.0202	0.010152	0.015176	8.5	7.25106	1	1	1	1	1	1	1	1	1	1	1	1	1	1	1	1	1	1	1	1	1	1	1	1	1
100070843|F|0--6:A>G	100070843	TGCAGGATTGGCTGTTTTACAGATCGGAAGAGCGGTTCAGCAGGAATGCCGAGACCGATCTCGTATGCC	TGCAGGATTGGCTGTTTTAC		0	0	999		0	0	999		6	1	0.010204	0.994898	0.005102	0.989796	0.005102	0.0202	0.010152	0.015176	15	9.85532	1	0	0	0	0	0	0	0	0	0	0	0	0	0	0	0	0	0	0	0	0	0	0	0	0
100070843|F|0-6:A>G-6:A>G	100070843	TGCAGGGTTGGCTGTTTTACAGATCGGAAGAGCGGTTCAGCAGGAATGCCGAGACCGATCTCGTATGCC	TGCAGGGTTGGCTGTTTTAC		0	0	999		0	0	999	6:A>G	6	1	0.010204	0.994898	0.005102	0.989796	0.005102	0.0202	0.010152	0.015176	15	9.85532	1	1	1	1	1	1	1	1	1	1	1	1	1	1	1	1	1	1	1	1	1	1	1	1	1
100070844|F|0--7:A>T	100070844	TGCAGGGATGGCTGTTTTACAGATCGGAAGAGCGGTTCAGCAGGAATGCCGAGACCGATCTCGTATGCC	TGCAGGGATGGCTGTTTTAC		0	0	999		0	0	999		7	1	0.010204	0.994898	0.005102	0.989796	0.005102	0.0202	0.010152	0.015176	18	9.85532	1	0	0	0	0	0	0	0	0	0	0	0	0	0	0	0	0	0	0	0	0	0	0	0	0
100070844|F|0-7:A>T-7:A>T	100070844	TGCAGGGTTGGCTGTTTTACAGATCGGAAGAGCGGTTCAGCAGGAATGCCGAGACCGATCTCGTATGCC	TGCAGGGTTGGCTGTTTTAC		0	0	999		0	0	999	7:A>T	7	1	0.010204	0.994898	0.005102	0.989796	0.005102	0.0202	0.010152	0.015176	18	9.85532	1	1	1	1	1	1	1	1	1	1	1	1	1	1	1	1	1	1	1	1	1	1	1	1	1
14979068|F|0--28:G>A	14979068	TGCAGATTGAAGGAGCTTTTGTCCAGGGGTTAGGGTTTTTCATGCTTGAAGAATACGAAACAAATCTTG	TGCAGATTGAAGGAGCTTTTGTCCAGGGGTTAGGGTTTTTCATGCTTGAAGAATACGAAACAAATCTTG	ENA|ACUP03001278|ACUP03001278.1_Chr02_contig_591	11149	2	8.50e-029	Gm02	48681365	2	8.66e-029		28	1	0.994898	0.010204	0.989796	0.005102	0.005102	0.010152	0.0202	0.015176	13.7617	5.5	1	1	1	1	1	1	1	1	1	1	1	1	1	1	1	1	1	1	1	1	1	1	1	1	1
14979068|F|0-28:G>A-28:G>A	14979068	TGCAGATTGAAGGAGCTTTTGTCCAGGGATTGGGGTTTTTCATGCTTGAAGAATACGAAACAAATCTTG	TGCAGATTGAAGGAGCTTTTGTCCAGGGATTGGGGTTTTTCATGCTTGAAGAATACGAAACAAATCTTG	ENA|ACUP03001278|ACUP03001278.1_Chr02_contig_591	11149	2	8.50e-029	Gm02	48681365	2	8.66e-029	28:G>A	28	1	0.994898	0.010204	0.989796	0.005102	0.005102	0.010152	0.0202	0.015176	13.7617	5.5	1	0	0	0	0	0	0	0	0	0	0	0	0	0	0	0	0	0	0	0	0	0	1	0	0
14979248|F|0--31:A>T	14979248	TGCAGCCATCAAGAAGCATCTGAATGGCATTAGCATCTCGCATTACCATTGACTCAGTGAAAACCATAT	TGCAGCCATCAAGAAGCATCTGAATGGCATTAGCATCTCGCATTACCATTGACTCAGTGAAAACCATAT	ENA|ACUP03011474|ACUP03011474.1_Chr18_contig_667	95741	1	3.95e-027	Gm18	55334602	1	4.03e-027		31	1	0.010204	0.994898	0.005102	0.989796	0.005102	0.0202	0.010152	0.015176	21.5	14.64681	1	0	0	0	0	0	0	0	0	0	0	0	0	0	0	0	0	0	0	0	0	0	0	0	0
14979248|F|0-31:A>T-31:A>T	14979248	TGCAGCCATCAAGAAGCATCTGAATGGCATTTGCATCTCGCATTACCATTGACTCGGTGAAAACCATAT	TGCAGCCATCAAGAAGCATCTGAATGGCATTTGCATCTCGCATTACCATTGACTCGGTGAAAACCATAT	ENA|ACUP03011474|ACUP03011474.1_Chr18_contig_667	95741	1	3.95e-027	Gm18	55334602	1	4.03e-027	31:A>T	31	1	0.010204	0.994898	0.005102	0.989796	0.005102	0.0202	0.010152	0.015176	21.5	14.64681	1	1	1	1	1	1	1	1	1	1	1	1	1	1	1	1	1	1	1	1	1	1	1	1	1
100072076|F|0--57:G>A	100072076	TGCAGGTATGAACCGTTATTTGATTACTTCAAGGAGTTATCTGATACAGCTTTTAGAGTTGTTGCCGAC	TGCAGGTATGAACCGTTATTTGATTACTTCAAGGAGTTATCTGATACAGCTTTTAGAGTTGTTGCCGAC	ENA|ACUP03007184|ACUP03007184.1_Chr12_contig_13	30905	1	3.95e-027	Gm12	1480117	1	4.03e-027		57	1	0.010204	0.994898	0.005102	0.989796	0.005102	0.0202	0.010152	0.015176	13	5.42128	1	0	0	0	0	0	0	0	0	0	0	0	0	0	0	0	0	0	0	0	0	0	0	0	0
100072076|F|0-57:G>A-57:G>A	100072076	TGCAGGTATGAACCATTATTTGATTACTTCAAGGAGTTATCTGATACAGCTTTTAGAATTGTTGCCGAC	TGCAGGTATGAACCATTATTTGATTACTTCAAGGAGTTATCTGATACAGCTTTTAGAATTGTTGCCGAC	ENA|ACUP03007184|ACUP03007184.1_Chr12_contig_13	30905	1	3.95e-027	Gm12	1480117	1	4.03e-027	57:G>A	57	1	0.010204	0.994898	0.005102	0.989796	0.005102	0.0202	0.010152	0.015176	13	5.42128	1	1	1	1	1	1	1	1	1	1	1	1	1	1	1	1	1	1	1	1	1	1	1	1	1
100072379|F|0--6:G>A	100072379	TGCAGTGGCAAGAAAGAGATAGTGGAAAGAGTTGGGAATATTGCTGGTTTGAAGACTCCAGTTGTTGTT	TGCAGTGGCAAGAAAGAGATAGTGGAAAGAGTTGGGAATATTGCTGGTTTGAAGACTCCAGTTGTTGTT	ENA|ACUP03009245|ACUP03009245.1_Chr15_contig_129	344590	1	8.50e-029	Gm15	9889946	1	8.66e-029		6	1	0.994898	0.010204	0.989796	0.005102	0.005102	0.010152	0.0202	0.015176	9.9617	9	1	1	1	1	1	1	1	1	1	1	1	1	1	1	1	1	1	1	1	1	1	1	1	1	1
100072379|F|0-6:G>A-6:G>A	100072379	TGCAGTAGCAAGAAAGAGATAGTGGAAAGAGTTAGGAACATTGCTGGTTTGAAGACTCCAGTTGTTGTT	TGCAGTAGCAAGAAAGAGATAGTGGAAAGAGTTAGGAACATTGCTGGTTTGAAGACTCCAGTTGTTGTT	ENA|ACUP03009245|ACUP03009245.1_Chr15_contig_129	344590	1	8.50e-029	Gm15	9889946	1	8.66e-029	6:G>A	6	1	0.994898	0.010204	0.989796	0.005102	0.005102	0.010152	0.0202	0.015176	9.9617	9	1	0	0	0	0	0	0	0	0	0	0	0	0	0	0	1	0	0	0	0	0	0	0	0	0
50688381|F|0--5:A>T	50688381	TGCAGAAGAAGAAGAGAGGGTTACAGATCGGAAGAGCGGTTCAGCAGGAATGCCGAGACCGATCTCGTA	TGCAGAAGAAGAAGAGAGGGTTAC		0	0	999		0	0	999		5	1	0.994898	0.010204	0.989796	0.005102	0.005102	0.010152	0.0202	0.015176	6.80342	6	1	1	1	1	1	1	1	1	1	1	1	1	1	1	1	1	1	1	1	1	1	1	1	1	1
50688381|F|0-5:A>T-5:A>T	50688381	TGCAGTAGGAGCAGTGAGGGTTACAGATCGGAAGAGCGGTTCAGCAGGAATGCCGAGACCGATCTCGTA	TGCAGTAGGAGCAGTGAGGGTTAC		0	0	999		0	0	999	5:A>T	5	1	0.994898	0.010204	0.989796	0.005102	0.005102	0.010152	0.0202	0.015176	6.80342	6	1	0	0	0	0	0	0	0	0	0	0	0	0	0	0	0	0	0	0	0	0	0	0	0	0
100072858|F|0--12:T>G	100072858	TGCAGATATGTTTCACCTGAGTATGCAAGCACTGGTATGCTTACAGATCGGAAGAGCGGTTCAGCAGGA	TGCAGATATGTTTCACCTGAGTATGCAAGCACTGGTATGCTTAC	ENA|ACUP03003384|ACUP03003384.1_Chr06_contig_12	30487	1	1.10e-014	Gm06	946650	1	1.12e-014		12	1	0.994898	0.010204	0.989796	0.005102	0.005102	0.010152	0.0202	0.015176	8.85106	5.5	1	1	1	1	1	1	1	1	1	1	1	1	1	1	1	1	1	1	1	1	1	1	1	1	1
100072858|F|0-12:T>G-12:T>G	100072858	TGCAGATATGTTGCACCTGAGTATGCAAGCTCAGGTATGCTTACAGATCGGAAGAGCGGTTCAGCAGGA	TGCAGATATGTTGCACCTGAGTATGCAAGCTCAGGTATGCTTAC	ENA|ACUP03003384|ACUP03003384.1_Chr06_contig_12	30487	1	1.10e-014	Gm06	946650	1	1.12e-014	12:T>G	12	1	0.994898	0.010204	0.989796	0.005102	0.005102	0.010152	0.0202	0.015176	8.85106	5.5	1	0	0	0	0	0	0	0	0	0	0	0	0	0	0	0	0	0	0	0	0	0	0	0	0
100073217|F|0--6:A>G	100073217	TGCAGCATCCACAATAATTACAGATCGGAAGAGCGGTTCAGCAGGAATGCCGAGACCGATCTCGTATGC	TGCAGCATCCACAATAATTAC		0	0	999		0	0	999		6	1	0.010204	0.994898	0.005102	0.989796	0.005102	0.0202	0.010152	0.015176	9	6.73932	1	0	0	0	0	0	0	0	0	0	0	0	0	0	0	0	0	0	0	0	0	0	0	0	0
100073217|F|0-6:A>G-6:A>G	100073217	TGCAGCGTCCACAATATTTACAGATCGGAAGAGCGGTTCAGCAGGAATGCCGAGACCGATCTCGTATGC	TGCAGCGTCCACAATATTTAC		0	0	999		0	0	999	6:A>G	6	1	0.010204	0.994898	0.005102	0.989796	0.005102	0.0202	0.010152	0.015176	9	6.73932	1	1	1	1	1	1	1	1	1	1	1	1	1	1	1	1	1	1	1	1	1	1	1	1	1
100073217|F|0--7:T>G	100073217	TGCAGCATCCACAATAATTACAGATCGGAAGAGCGGTTCAGCAGGAATGCCGAGACCGATCTCGTATGC	TGCAGCATCCACAATAATTAC		0	0	999		0	0	999		7	1	0.010204	0.994898	0.005102	0.989796	0.005102	0.0202	0.010152	0.015176	9	7.15319	1	0	0	0	0	0	0	0	0	0	0	0	0	0	0	0	0	0	0	0	0	0	0	0	0
100073217|F|0-7:T>G-7:T>G	100073217	TGCAGCAGCCACAGTAATTACAGATCGGAAGAGCGGTTCAGCAGGAATGCCGAGACCGATCTCGTATGC	TGCAGCAGCCACAGTAATTAC		0	0	999		0	0	999	7:T>G	7	1	0.010204	0.994898	0.005102	0.989796	0.005102	0.0202	0.010152	0.015176	9	7.15319	1	1	1	1	1	1	1	1	1	1	1	1	1	1	1	1	1	1	1	1	1	1	1	1	1
100073627|F|0--25:G>A	100073627	TGCAGCATGTTTTCAAAATGGAGCAGGAAGAATACAAAAAAGAGGAAATTGATTGGAGTTACATTGAAT	TGCAGCATGTTTTCAAAATGGAGCAGGAAGAATACAAAAAAGAGGAAATTGATTGGAGTTACATTGAAT	ENA|ACUP03012154|ACUP03012154.1_Chr19_contig_603	92959	1	3.95e-027	Gm19	42943867	1	4.03e-027		25	1	0.010204	0.994898	0.005102	0.989796	0.005102	0.0202	0.010152	0.015176	6.5	6.29915	1	0	0	0	0	0	0	0	0	0	0	0	0	0	0	0	0	0	0	0	0	0	0	0	0
100073627|F|0-25:G>A-25:G>A	100073627	TGCAGCATGTTTTCAAAATGGAGCAAGAAGAATACAAAAAAGAGGAGATTGATTGGAGTTACATTGAGT	TGCAGCATGTTTTCAAAATGGAGCAAGAAGAATACAAAAAAGAGGAGATTGATTGGAGTTACATTGAGT	ENA|ACUP03012154|ACUP03012154.1_Chr19_contig_603	92959	1	3.95e-027	Gm19	42943867	1	4.03e-027	25:G>A	25	1	0.010204	0.994898	0.005102	0.989796	0.005102	0.0202	0.010152	0.015176	6.5	6.29915	1	1	1	1	1	1	1	1	1	1	1	1	1	1	1	1	1	1	1	1	1	1	1	1	1
100074181|F|0--18:T>C	100074181	TGCAGATTACTTCTCTTGTACGGCTCTTTCAAGCAGTTACAGATCGGAAGAGCGGTTCAGCAGGAATGC	TGCAGATTACTTCTCTTGTACGGCTCTTTCAAGCAGTTAC	ENA|ACUP03002238|ACUP03002238.1_Chr04_contig_104	118347	1	1.47e-012	Gm04	9213120	1	1.50e-012		18	1	0.994898	0.010204	0.989796	0.005102	0.005102	0.010152	0.0202	0.015176	7.05106	6.5	1	1	1	1	1	1	1	1	1	1	1	1	1	1	1	1	1	1	1	1	1	1	1	1	1
100074181|F|0-18:T>C-18:T>C	100074181	TGCAGATTACTTCTCTTGCACGGCTCTTTCAAGCAGTTACAGATCGGAAGAGCGGTTCAGCAGGAATGC	TGCAGATTACTTCTCTTGCACGGCTCTTTCAAGCAGTTAC	ENA|ACUP03002238|ACUP03002238.1_Chr04_contig_104	118347	1	1.47e-012	Gm04	9213120	1	1.50e-012	18:T>C	18	1	0.994898	0.010204	0.989796	0.005102	0.005102	0.010152	0.0202	0.015176	7.05106	6.5	1	0	0	0	0	0	0	0	0	0	0	0	0	0	0	0	0	0	0	0	0	0	0	0	0
22918639|F|0--20:C>G	22918639	TGCAGTATAGCCAGGTTGGACCTTACAGATCGGAAGAGCGGTTCAGCAGGAATGCCGAGACCGATCTCG	TGCAGTATAGCCAGGTTGGACCTTAC		0	0	999		0	0	999		20	1	0.010204	0.994898	0.005102	0.989796	0.005102	0.0202	0.010152	0.015176	7	5.91064	1	0	0	0	0	0	0	0	0	0	0	0	0	0	0	0	0	0	0	0	0	0	0	0	0
22918639|F|0-20:C>G-20:C>G	22918639	TGCAGTGTAGCCAGGTTGAAGCTTACAGATCGGAAGAGCGGTTCAGCAGGAATGCCGAGACCGATCTCG	TGCAGTGTAGCCAGGTTGAAGCTTAC		0	0	999		0	0	999	20:C>G	20	1	0.010204	0.994898	0.005102	0.989796	0.005102	0.0202	0.010152	0.015176	7	5.91064	1	1	1	1	1	1	1	1	1	1	1	1	1	1	1	1	1	1	1	1	1	1	1	1	1
24388698|F|0--10:C>A	24388698	TGCAGTTTGACAAACTTTACAGATCGGAAGAGCGGTTCAGCAGGAATGCCGAGACCGATCTCGTATGCC	TGCAGTTTGACAAACTTTAC		0	0	999		0	0	999		10	1	0.010204	0.994898	0.005102	0.989796	0.005102	0.0202	0.010152	0.015176	9	7.52991	1	0	0	0	0	0	0	0	0	0	0	0	0	0	0	0	0	0	0	0	0	0	0	0	0
24388698|F|0-10:C>A-10:C>A	24388698	TGCAGTTTGCATAACTTTACAGATCGGAAGAGCGGTTCAGCAGGAATGCCGAGACCGATCTCGTATGCC	TGCAGTTTGCATAACTTTAC		0	0	999		0	0	999	10:C>A	10	1	0.010204	0.994898	0.005102	0.989796	0.005102	0.0202	0.010152	0.015176	9	7.52991	1	1	1	1	1	1	1	1	1	1	1	1	1	1	1	1	1	1	1	1	1	1	1	1	1
100076378|F|0--5:T>A	100076378	TGCAGTCATTGCCTTCTATTACAGATCGGAAGAGCGGTTCAGCAGGAATGCCGAGACCGATCTCGTATG	TGCAGTCATTGCCTTCTATTAC		0	0	999		0	0	999		5	1	0.994898	0.010204	0.989796	0.005102	0.005102	0.010152	0.0202	0.015176	7.37607	7	1	1	1	1	1	1	1	1	1	1	1	1	1	1	1	1	1	1	1	1	1	1	1	1	1
100076378|F|0-5:T>A-5:T>A	100076378	TGCAGATTTTGTCTTCTCTTACAGATCGGAAGAGCGGTTCAGCAGGAATGCCGAGACCGATCTCGTATG	TGCAGATTTTGTCTTCTCTTAC		0	0	999		0	0	999	5:T>A	5	1	0.994898	0.010204	0.989796	0.005102	0.005102	0.010152	0.0202	0.015176	7.37607	7	1	0	0	0	0	0	0	0	0	0	0	0	0	0	0	0	0	0	0	0	0	0	0	0	0
40019675|F|0--8:T>G	40019675	TGCAGATTTTGTCTTCTCTTACAGATCGGAAGAGCGGTTCAGCAGGAATGCCGAGACCGATCTCGTATG	TGCAGATTTTGTCTTCTCTTAC		0	0	999		0	0	999		8	1	0.010204	0.994898	0.005102	0.989796	0.005102	0.0202	0.010152	0.015176	7	6.82979	1	0	0	0	0	0	0	0	0	0	0	0	0	0	0	0	0	0	0	0	0	0	0	0	0
40019675|F|0-8:T>G-8:T>G	40019675	TGCAGATTGAGCCTTTGATTACAGATCGGAAGAGCGGTTCAGCAGGAATGCCGAGACCGATCTCGTATG	TGCAGATTGAGCCTTTGATTAC		0	0	999		0	0	999	8:T>G	8	1	0.010204	0.994898	0.005102	0.989796	0.005102	0.0202	0.010152	0.015176	7	6.82979	1	1	1	1	1	1	1	1	1	1	1	1	1	1	1	1	1	1	1	1	1	1	1	1	1
22919040|F|0--24:T>G	22919040	TGCAGGGCCCAATCATACTCAAAATAAGAGTTTGATCCTGGCTCAGAAGGAACGCTAGCTATATGCTTA	TGCAGGGCCCAATCATACTCAAAATAAGAGTTTGATCCTGGCTCAGAAGGAACGCTAGCTATATGCTTA		0	0	999		0	0	999		24	1	0.994898	0.010204	0.989796	0.005102	0.005102	0.010152	0.0202	0.015176	265.05532	176.5	1	1	1	1	1	1	1	1	1	1	1	1	1	1	1	1	1	1	1	1	1	1	1	1	1
22919040|F|0-24:T>G-24:T>G	22919040	TGCAGGGCCCAATCATACTCAAAAGAAGAGTTTGATCCTGGCTCAGAAGGAACGCTAGCTATATGCTTA	TGCAGGGCCCAATCATACTCAAAAGAAGAGTTTGATCCTGGCTCAGAAGGAACGCTAGCTATATGCTTA		0	0	999		0	0	999	24:T>G	24	1	0.994898	0.010204	0.989796	0.005102	0.005102	0.010152	0.0202	0.015176	265.05532	176.5	1	0	0	0	0	0	0	0	0	0	0	0	0	0	0	0	0	0	0	0	0	0	0	0	0
14971829|F|0--68:C>A	14971829	TGCAGAGGGTACAGGAGGGGCTTACTTTATGATTGATTCAGCGGGGCAAAAGTATGTGTCTGTTTTTAC	TGCAGAGGGTACAGGAGGGGCTTACTTTATGATTGATTCAGCGGGGCAAAAGTATGTGTCTGTTTTTAC	ENA|ACUP03012197|ACUP03012197.1_Chr19_contig_646	167888	1	5.11e-026	Gm19	49906051	1	5.21e-026		68	1	0.994898	0.010204	0.989796	0.005102	0.005102	0.010152	0.0202	0.015176	10.2383	2.5	1	1	1	1	1	1	1	1	1	1	1	1	1	1	1	1	1	1	1	1	1	1	1	1	1
14971829|F|0-68:C>A-68:C>A	14971829	TGCAGAGGGTACAGGAGGAGCTTACTTTATGCTTGATTCAGCAGGGCAAAAGTATGTGTCTGTTTTTAA	TGCAGAGGGTACAGGAGGAGCTTACTTTATGCTTGATTCAGCAGGGCAAAAGTATGTGTCTGTTTTTAA	ENA|ACUP03012197|ACUP03012197.1_Chr19_contig_646	167888	1	5.11e-026	Gm19	49906051	1	5.21e-026	68:C>A	68	1	0.994898	0.010204	0.989796	0.005102	0.005102	0.010152	0.0202	0.015176	10.2383	2.5	1	0	0	0	0	0	0	0	0	0	0	0	0	0	0	0	0	0	0	0	0	0	0	0	0
14972768|F|0--60:A>G	14972768	TGCAGCATTTTTGAACTCCCGACATGTCTCGTCCAACCTGACAATGGTCCTTACTATCAGACCTTCAGG	TGCAGCATTTTTGAACTCCCGACATGTCTCGTCCAACCTGACAATGGTCCTTACTATCAGACCTTCAGG	ENA|ACUP03010892|ACUP03010892.1_Chr18_contig_85	127404	1	8.50e-029	Gm18	6223582	1	8.66e-029		60	1	0.994898	0.010204	0.989796	0.005102	0.005102	0.010152	0.0202	0.015176	8.58723	10	1	1	1	1	1	1	1	1	1	1	1	1	1	1	1	1	1	1	1	1	1	1	1	1	1
14972768|F|0-60:A>G-60:A>G	14972768	TGCAGCATTTTTGAACTCCCGACATGTCTCGTCCAACCTGACAATGGTCCTTACTATCAGGCCTTCAGG	TGCAGCATTTTTGAACTCCCGACATGTCTCGTCCAACCTGACAATGGTCCTTACTATCAGGCCTTCAGG	ENA|ACUP03010892|ACUP03010892.1_Chr18_contig_85	127404	1	8.50e-029	Gm18	6223582	1	8.66e-029	60:A>G	60	1	0.994898	0.010204	0.989796	0.005102	0.005102	0.010152	0.0202	0.015176	8.58723	10	1	0	0	0	0	0	0	0	0	0	0	0	0	0	0	0	0	0	0	0	0	0	0	0	0
14981993|F|0--15:C>A	14981993	TGCAGCCAAAGCAGCCATCAGAGCACAAAAGGAAGCTGAGAAGAAGCTTACAGATCGGAAGAGCGGTTC	TGCAGCCAAAGCAGCCATCAGAGCACAAAAGGAAGCTGAGAAGAAGCTTAC	ENA|ACUP03008393|ACUP03008393.1_Chr13_contig_566	3419	1	1.83e-018	Gm13	36655024	1	1.87e-018		15	1	0.994898	0.010204	0.989796	0.005102	0.005102	0.010152	0.0202	0.015176	15.78298	9.5	1	1	1	1	1	1	1	1	1	1	1	1	1	1	1	1	1	1	1	1	1	1	1	1	1
14981993|F|0-15:C>A-15:C>A	14981993	TGCAGCCAAAGCAGCAATCAGAGCACAAAAGGAAGCTGAGAAGAAGCTTACAGATCGGAAGAGCGGTTC	TGCAGCCAAAGCAGCAATCAGAGCACAAAAGGAAGCTGAGAAGAAGCTTAC	ENA|ACUP03008393|ACUP03008393.1_Chr13_contig_566	3419	1	1.83e-018	Gm13	36655024	1	1.87e-018	15:C>A	15	1	0.994898	0.010204	0.989796	0.005102	0.005102	0.010152	0.0202	0.015176	15.78298	9.5	1	0	0	0	0	0	0	0	0	0	0	0	0	0	0	0	0	0	0	0	0	0	0	0	0
22913342|F|0--7:A>G	22913342	TGCAGAAAATCATTAGATATAGAAAGGCCAACTTACACTAACTTGAACCGTCTGATATCTCAAATTATC	TGCAGAAAATCATTAGATATAGAAAGGCCAACTTACACTAACTTGAACCGTCTGATATCTCAAATTATC	ENA|ACUP03012064|ACUP03012064.1_Chr19_contig_513	24928	1	3.95e-027	Gm19	36560274	1	4.03e-027		7	1	0.010204	0.994898	0.005102	0.989796	0.005102	0.0202	0.010152	0.015176	7.5	14.28085	1	0	0	0	0	0	0	0	0	0	0	0	0	0	0	0	0	0	0	0	0	0	0	0	0
22913342|F|0-7:A>G-7:A>G	22913342	TGCAGAAGATCATTAGATATAGAAAGGCCAACTTACACTAACTTGAACCGTCTGATATCTCAAATTATC	TGCAGAAGATCATTAGATATAGAAAGGCCAACTTACACTAACTTGAACCGTCTGATATCTCAAATTATC	ENA|ACUP03012064|ACUP03012064.1_Chr19_contig_513	24928	1	3.95e-027	Gm19	36560274	1	4.03e-027	7:A>G	7	1	0.010204	0.994898	0.005102	0.989796	0.005102	0.0202	0.010152	0.015176	7.5	14.28085	1	1	1	1	1	1	1	1	1	1	1	1	1	1	1	1	1	1	1	1	1	1	1	1	1
22913350|F|0--22:T>C	22913350	TGCAGAAGCAGATGGGAAGGCTTTCTGCTGAGTTTCCACATGACAACAAAAGGGCTGCCAAAGGCAGAG	TGCAGAAGCAGATGGGAAGGCTTTCTGCTGAGTTTCCACATGACAACAAAAGGGCTGCCAAAGGCAGAG	ENA|ACUP03008269|ACUP03008269.1_Chr13_contig_442	44810	1	3.95e-027	Gm13	27504166	1	4.03e-027		22	1	0.010204	0.994898	0.005102	0.989796	0.005102	0.0202	0.010152	0.015176	7.5	11.99574	1	0	0	0	0	0	0	0	0	0	0	0	0	0	0	0	0	0	0	0	0	0	0	0	0
22913350|F|0-22:T>C-22:T>C	22913350	TGCAGAAGCAGATGGGAAGGCTCTCTGCTGAGTTTCCACATGACAACAAAAGGGCTGCCAAAGGCAGAG	TGCAGAAGCAGATGGGAAGGCTCTCTGCTGAGTTTCCACATGACAACAAAAGGGCTGCCAAAGGCAGAG	ENA|ACUP03008269|ACUP03008269.1_Chr13_contig_442	44810	1	3.95e-027	Gm13	27504166	1	4.03e-027	22:T>C	22	1	0.010204	0.994898	0.005102	0.989796	0.005102	0.0202	0.010152	0.015176	7.5	11.99574	1	1	1	1	1	1	1	1	1	1	1	1	1	1	1	1	1	1	1	1	1	1	1	1	1
22914096|F|0--45:A>G	22914096	TGCAGCTCCTGAAGTGGGTTCTGACAATTTATGTAGAGTCTGGATAATTGATGATACAGACAACAGTTT	TGCAGCTCCTGAAGTGGGTTCTGACAATTTATGTAGAGTCTGGATAATTGATGATACAGACAACAGTTT	ENA|ACUP03004801|ACUP03004801.1_Chr08_contig_55	421352	1	3.95e-027	Gm08	5851808	1	4.03e-027		45	1	0.010204	0.994898	0.005102	0.989796	0.005102	0.0202	0.010152	0.015176	9.5	8.84615	1	0	0	0	0	0	0	0	0	0	0	0	0	0	0	0	0	0	0	0	0	0	0	0	0
22914096|F|0-45:A>G-45:A>G	22914096	TGCAGCTCCTGAAGTGGGTTCTGACAATTTATGTAGAGTCTGGATGATTGATGATACAGACAACAGTTT	TGCAGCTCCTGAAGTGGGTTCTGACAATTTATGTAGAGTCTGGATGATTGATGATACAGACAACAGTTT	ENA|ACUP03004801|ACUP03004801.1_Chr08_contig_55	421352	1	3.95e-027	Gm08	5851808	1	4.03e-027	45:A>G	45	1	0.010204	0.994898	0.005102	0.989796	0.005102	0.0202	0.010152	0.015176	9.5	8.84615	1	1	1	1	1	1	1	1	1	1	1	1	1	1	1	1	1	1	1	1	1	1	1	1	1
22914177|F|0--30:T>C	22914177	TGCAGCTTGCCGGATAAAAAAAAGCTGCCTTTGTTTGGCAACAAATGCTGTTTCTGTAGATCAGTGGGC	TGCAGCTTGCCGGATAAAAAAAAGCTGCCTTTGTTTGGCAACAAATGCTGTTTCTGTAGATCAGTGGGC	ENA|ACUP03004762|ACUP03004762.1_Chr08_contig_16	196221	1	3.95e-027	Gm08	1299223	1	4.03e-027		30	1	0.010204	0.994898	0.005102	0.989796	0.005102	0.0202	0.010152	0.015176	7.5	13.62553	1	0	0	0	0	0	0	0	0	0	0	0	0	0	0	0	0	0	0	0	0	0	0	0	0
22914177|F|0-30:T>C-30:T>C	22914177	TGCAGCTTGCCGGATAAAAAAAAGCTGCCTCTGTTTGGCAACAAATGCTGTTTCTGTAGATCAGTGGGC	TGCAGCTTGCCGGATAAAAAAAAGCTGCCTCTGTTTGGCAACAAATGCTGTTTCTGTAGATCAGTGGGC	ENA|ACUP03004762|ACUP03004762.1_Chr08_contig_16	196221	1	3.95e-027	Gm08	1299223	1	4.03e-027	30:T>C	30	1	0.010204	0.994898	0.005102	0.989796	0.005102	0.0202	0.010152	0.015176	7.5	13.62553	1	1	1	1	1	1	1	1	1	1	1	1	1	1	1	1	1	1	1	1	1	1	1	1	1
22915166|F|0--12:G>A	22915166	TGCAGAAGCAGTGCAAGCTGCTGGTGAACTGCTTTTGCGGCTTACAGATCGGAAGAGCGGTTCAGCAGG	TGCAGAAGCAGTGCAAGCTGCTGGTGAACTGCTTTTGCGGCTTAC	ENA|ACUP03010809|ACUP03010809.1_Chr18_contig_2	185941	1	3.20e-015	Gm18	312522	1	3.26e-015		12	1	0.994898	0.010204	0.989796	0.005102	0.005102	0.010152	0.0202	0.015176	8.57021	5	1	1	1	1	1	1	1	1	1	1	1	1	1	1	1	1	1	1	1	1	1	1	1	1	1
22915166|F|0-12:G>A-12:G>A	22915166	TGCAGAAGCAGTACAAGCTGCTGGTGAACTGCTTTTGCGGCTTACAGATCGGAAGAGCGGTTCAGCAGG	TGCAGAAGCAGTACAAGCTGCTGGTGAACTGCTTTTGCGGCTTAC	ENA|ACUP03010809|ACUP03010809.1_Chr18_contig_2	185941	1	3.20e-015	Gm18	312522	1	3.26e-015	12:G>A	12	1	0.994898	0.010204	0.989796	0.005102	0.005102	0.010152	0.0202	0.015176	8.57021	5	1	0	0	0	0	0	0	0	0	0	0	0	0	0	0	0	0	0	0	0	0	0	0	0	0
22915293|F|0--11:G>C	22915293	TGCAGATTCTCGCCGCTCCCAAACGCCATTACAGATCGGAAGAGCGGTTCAGCAGGAATGCCGAGACCG	TGCAGATTCTCGCCGCTCCCAAACGCCATTAC		0	0	999		0	0	999		11	1	0.010204	0.994898	0.005102	0.989796	0.005102	0.0202	0.010152	0.015176	3.5	5.15152	1	0	0	0	0	0	0	0	0	0	0	0	0	0	0	0	0	0	0	0	0	0	0	0	0
22915293|F|0-11:G>C-11:G>C	22915293	TGCAGATTCTCCCCGCTCCCAAACGCCATTACAGATCGGAAGAGCGGTTCAGCAGGAATGCCGAGACCG	TGCAGATTCTCCCCGCTCCCAAACGCCATTAC		0	0	999		0	0	999	11:G>C	11	1	0.010204	0.994898	0.005102	0.989796	0.005102	0.0202	0.010152	0.015176	3.5	5.15152	1	1	1	1	1	1	1	1	1	1	1	1	1	1	1	1	1	1	1	1	1	1	1	1	1
22915324|F|0--11:A>G	22915324	TGCAGCACCATAATGTGTTGTTACAGATCGGAAGAGCGGTTCAGCAGGAATGCCGAGACCGATCTCGTA	TGCAGCACCATAATGTGTTGTTAC		0	0	999		0	0	999		11	1	0.010204	0.994898	0.005102	0.989796	0.005102	0.0202	0.010152	0.015176	4	5.38197	1	0	0	0	0	0	0	0	0	0	0	0	0	0	0	0	0	0	0	0	0	0	0	0	0
22915324|F|0-11:A>G-11:A>G	22915324	TGCAGCACCATGATGTGTTGTTACAGATCGGAAGAGCGGTTCAGCAGGAATGCCGAGACCGATCTCGTA	TGCAGCACCATGATGTGTTGTTAC		0	0	999		0	0	999	11:A>G	11	1	0.010204	0.994898	0.005102	0.989796	0.005102	0.0202	0.010152	0.015176	4	5.38197	1	1	1	1	1	1	1	1	1	1	1	1	1	1	1	1	1	1	1	1	1	1	1	1	1
22915400|F|0--7:G>A	22915400	TGCAGCGGACAACACTAGCTGGAGCAAAATTACAGATCGGAAGAGCGGTTCAGCAGGAATGCCGAGACC	TGCAGCGGACAACACTAGCTGGAGCAAAATTAC	ENA|ACUP03012180|ACUP03012180.1_Chr19_contig_629	318068	1	7.15e-009	Gm19	47674621	1	7.28e-009		7	1	0.994898	0.010204	0.989796	0.005102	0.005102	0.010152	0.0202	0.015176	14.56596	8	1	1	1	1	1	1	1	1	1	1	1	1	1	1	1	1	1	1	1	1	1	1	1	1	1
22915400|F|0-7:G>A-7:G>A	22915400	TGCAGCGAACAACACTAGCTGGAGCAAAATTACAGATCGGAAGAGCGGTTCAGCAGGAATGCCGAGACC	TGCAGCGAACAACACTAGCTGGAGCAAAATTAC	ENA|ACUP03012180|ACUP03012180.1_Chr19_contig_629	318068	1	7.15e-009	Gm19	47674621	1	7.28e-009	7:G>A	7	1	0.994898	0.010204	0.989796	0.005102	0.005102	0.010152	0.0202	0.015176	14.56596	8	1	0	0	0	0	0	0	0	0	0	0	0	0	0	0	0	0	0	0	0	0	0	0	0	0
22915457|F|0--40:A>G	22915457	TGCAGGAAGCATACTATGACATGCTTGTGAAGTATAGAGAAGAATTACAGATCGGAAGAGCGGTTCAGC	TGCAGGAAGCATACTATGACATGCTTGTGAAGTATAGAGAAGAATTAC	ENA|ACUP03008619|ACUP03008619.1_Chr14_contig_118	81952	1	3.66e-015	Gm14	8599078	1	3.57e-015		40	1	0.010204	0.994898	0.005102	0.989796	0.005102	0.0202	0.010152	0.015176	12	9.41702	1	0	0	0	0	0	0	0	0	0	0	0	0	0	0	0	0	0	0	0	0	0	0	0	0
22915457|F|0-40:A>G-40:A>G	22915457	TGCAGGAAGCATACTATGACATGCTTGTGAAGTATAGAGAGGAATTACAGATCGGAAGAGCGGTTCAGC	TGCAGGAAGCATACTATGACATGCTTGTGAAGTATAGAGAGGAATTAC	ENA|ACUP03008619|ACUP03008619.1_Chr14_contig_118	81952	1	3.66e-015	Gm14	8599078	1	3.57e-015	40:A>G	40	1	0.010204	0.994898	0.005102	0.989796	0.005102	0.0202	0.010152	0.015176	12	9.41702	1	1	1	1	1	1	1	1	1	1	1	1	1	1	1	1	1	1	1	1	1	1	1	1	1
22915502|F|0--19:A>G	22915502	TGCAGGCTCTTGGTGATAGAAAGGGTATTACAGATCGGAAGAGCGGTTCAGCAGGAATGCCGAGACCGA	TGCAGGCTCTTGGTGATAGAAAGGGTATTAC		0	0	999		0	0	999		19	1	0.010204	0.994898	0.005102	0.989796	0.005102	0.0202	0.010152	0.015176	9	10.15745	1	0	0	0	0	0	0	0	0	0	0	0	0	0	0	0	0	0	0	0	0	0	0	0	0
22915502|F|0-19:A>G-19:A>G	22915502	TGCAGGCTCTTGGTGATAGGAAGGGTATTACAGATCGGAAGAGCGGTTCAGCAGGAATGCCGAGACCGA	TGCAGGCTCTTGGTGATAGGAAGGGTATTAC		0	0	999		0	0	999	19:A>G	19	1	0.010204	0.994898	0.005102	0.989796	0.005102	0.0202	0.010152	0.015176	9	10.15745	1	1	1	1	1	1	1	1	1	1	1	1	1	1	1	1	1	1	1	1	1	1	1	1	1
22915548|F|0--20:G>A	22915548	TGCAGGTCCAGTGGGACCAGGTTCTTACAGATCGGAAGAGCGGTTCAGCAGGAATGCCGAGACCGATCT	TGCAGGTCCAGTGGGACCAGGTTCTTAC		0	0	999		0	0	999		20	1	0.010204	0.994898	0.005102	0.989796	0.005102	0.0202	0.010152	0.015176	3	7.33617	1	0	0	0	0	0	0	0	0	0	0	0	0	0	0	0	0	0	0	0	0	0	0	0	0
22915548|F|0-20:G>A-20:G>A	22915548	TGCAGGTCCAGTGGGACCAGATTCTTACAGATCGGAAGAGCGGTTCAGCAGGAATGCCGAGACCGATCT	TGCAGGTCCAGTGGGACCAGATTCTTAC		0	0	999		0	0	999	20:G>A	20	1	0.010204	0.994898	0.005102	0.989796	0.005102	0.0202	0.010152	0.015176	3	7.33617	1	1	1	1	1	1	1	1	1	1	1	1	1	1	1	1	1	1	1	1	1	1	1	1	1
22915860|F|0--14:G>A	22915860	TGCAGAAGCAGGGTGCCATCATTGCATTTATCAGTAACACGTGTCCTCACATAGAAAGGATATGTAAAA	TGCAGAAGCAGGGTGCCATCATTGCATTTATCAGTAACACGTGTCCTCACATAGAAAGGATATGTAAAA	ENA|ACUP03007798|ACUP03007798.1_Chr12_contig_627	26347	1	3.95e-027	Gm12	38043681	1	4.03e-027		14	1	0.010204	0.994898	0.005102	0.989796	0.005102	0.0202	0.010152	0.015176	7	12.72766	1	0	0	0	0	0	0	0	0	0	0	0	0	0	0	0	0	0	0	0	0	0	0	0	0
22915860|F|0-14:G>A-14:G>A	22915860	TGCAGAAGCAGGGTACCATCATTGCATTTATCAGTAACACGTGTCCTCACATAGAAAGGATATGTAAAA	TGCAGAAGCAGGGTACCATCATTGCATTTATCAGTAACACGTGTCCTCACATAGAAAGGATATGTAAAA	ENA|ACUP03007798|ACUP03007798.1_Chr12_contig_627	26347	1	3.95e-027	Gm12	38043681	1	4.03e-027	14:G>A	14	1	0.010204	0.994898	0.005102	0.989796	0.005102	0.0202	0.010152	0.015176	7	12.72766	1	1	1	1	1	1	1	1	1	1	1	1	1	1	1	1	1	1	1	1	1	1	1	1	1
22915860|F|0--62:T>C	22915860	TGCAGAAGCAGGGTGCCATCATTGCATTTATCAGTAACACGTGTCCTCACATAGAAAGGATATGTAAAA	TGCAGAAGCAGGGTGCCATCATTGCATTTATCAGTAACACGTGTCCTCACATAGAAAGGATATGTAAAA	ENA|ACUP03007798|ACUP03007798.1_Chr12_contig_627	26347	1	3.95e-027	Gm12	38043681	1	4.03e-027		62	1	0.010204	0.994898	0.005102	0.989796	0.005102	0.0202	0.010152	0.015176	7	13.78298	1	0	0	0	0	0	0	0	0	0	0	0	0	0	0	0	0	0	0	0	0	0	0	0	0
22915860|F|0-62:T>C-62:T>C	22915860	TGCAGAAGCAGGGTACCATCATTGCATTTATCAGTAACACGTGTCCTCACATAGAAAGGATACGTAAAA	TGCAGAAGCAGGGTACCATCATTGCATTTATCAGTAACACGTGTCCTCACATAGAAAGGATACGTAAAA	ENA|ACUP03007798|ACUP03007798.1_Chr12_contig_627	26347	1	3.95e-027	Gm12	38043681	1	4.03e-027	62:T>C	62	1	0.010204	0.994898	0.005102	0.989796	0.005102	0.0202	0.010152	0.015176	7	13.78298	1	1	1	1	1	1	1	1	1	1	1	1	1	1	1	1	1	1	1	1	1	1	1	1	1
22916002|F|0--66:T>G	22916002	TGCAGATATAATTAGCAAGAACCCAAAGCCATAACCAAATGTCATTCCAGCCACCCACATAGAAGGTGT	TGCAGATATAATTAGCAAGAACCCAAAGCCATAACCAAATGTCATTCCAGCCACCCACATAGAAGGTGT	ENA|ACUP03010390|ACUP03010390.1_Chr17_contig_93	11566	1	3.95e-027	Gm17	11336606	1	4.03e-027		66	1	0.010204	0.994898	0.005102	0.989796	0.005102	0.0202	0.010152	0.015176	16.5	10.55319	1	0	0	0	0	0	0	0	0	0	0	0	0	0	0	0	0	0	0	0	0	0	0	0	0
22916002|F|0-66:T>G-66:T>G	22916002	TGCAGATATAATTAGCAAGAACCCAAAGCCATAACCAAATGTCATTCCAGCCACCCACATGGAAGGGGT	TGCAGATATAATTAGCAAGAACCCAAAGCCATAACCAAATGTCATTCCAGCCACCCACATGGAAGGGGT	ENA|ACUP03010390|ACUP03010390.1_Chr17_contig_93	11566	1	3.95e-027	Gm17	11336606	1	4.03e-027	66:T>G	66	1	0.010204	0.994898	0.005102	0.989796	0.005102	0.0202	0.010152	0.015176	16.5	10.55319	1	1	1	1	1	1	1	1	1	1	1	1	1	1	1	1	1	1	1	1	1	1	1	1	1
22916008|F|0--15:G>T	22916008	TGCAGATCCTTTTTCGATGGCACCACAAAAGGCATTGGAGTCAATTGGAAAAACTTTGAGCAGTCAGTA	TGCAGATCCTTTTTCGATGGCACCACAAAAGGCATTGGAGTCAATTGGAAAAACTTTGAGCAGTCAGTA	ENA|ACUP03011456|ACUP03011456.1_Chr18_contig_649	203574	1	3.95e-027	Gm18	53882480	1	4.03e-027		15	1	0.010204	0.994898	0.005102	0.989796	0.005102	0.0202	0.010152	0.015176	14.5	9.05106	1	0	0	0	0	0	0	0	0	0	0	0	0	0	0	0	0	0	0	0	0	0	0	0	0
22916008|F|0-15:G>T-15:G>T	22916008	TGCAGATCCTTTTTCTATGGCACCACAAAAGGCATTGGAGTCAATTGGAAAAACTTTGAGCAGTCAGTA	TGCAGATCCTTTTTCTATGGCACCACAAAAGGCATTGGAGTCAATTGGAAAAACTTTGAGCAGTCAGTA	ENA|ACUP03011456|ACUP03011456.1_Chr18_contig_649	203574	1	3.95e-027	Gm18	53882480	1	4.03e-027	15:G>T	15	1	0.010204	0.994898	0.005102	0.989796	0.005102	0.0202	0.010152	0.015176	14.5	9.05106	1	1	1	1	1	1	1	1	1	1	1	1	1	1	1	1	1	1	1	1	1	1	1	1	1
22916071|F|0--57:T>C	22916071	TGCAGATTTTGAAGAGACCCTTTTCATAAGGTGCCATGTTTATTGCAACCATGGTAGTGGAAAGCAGCT	TGCAGATTTTGAAGAGACCCTTTTCATAAGGTGCCATGTTTATTGCAACCATGGTAGTGGAAAGCAGCT	ENA|ACUP03010289|ACUP03010289.1_Chr16_contig_462	243294	1	3.95e-027	Gm16	36169260	1	4.03e-027		57	1	0.010204	0.994898	0.005102	0.989796	0.005102	0.0202	0.010152	0.015176	6.5	6.103	1	0	0	0	0	0	0	0	0	0	0	0	0	0	0	0	0	0	0	0	0	0	0	0	0
22916071|F|0-57:T>C-57:T>C	22916071	TGCAGATTTTGAAGAGACCCTTTTCATAAGGTGCCATGTTTATTGCAACCATGGTAGCGGAAAGCAGCT	TGCAGATTTTGAAGAGACCCTTTTCATAAGGTGCCATGTTTATTGCAACCATGGTAGCGGAAAGCAGCT	ENA|ACUP03010289|ACUP03010289.1_Chr16_contig_462	243294	1	3.95e-027	Gm16	36169260	1	4.03e-027	57:T>C	57	1	0.010204	0.994898	0.005102	0.989796	0.005102	0.0202	0.010152	0.015176	6.5	6.103	1	1	1	1	1	1	1	1	1	1	1	1	1	1	1	1	1	1	1	1	1	1	1	1	1
22916085|F|0--33:C>T	22916085	TGCAGCAAGAAAAACTTTTCCAACAAAATTGCCCTTCCTTTTTGGATCCACATAATCCATGCCTAAAAT	TGCAGCAAGAAAAACTTTTCCAACAAAATTGCCCTTCCTTTTTGGATCCACATAATCCATGCCTAAAAT	ENA|ACUP03009257|ACUP03009257.1_Chr15_contig_141	188778	1	3.06e-028	Gm15	10903019	1	3.12e-028		33	1	0.010204	0.994898	0.005102	0.989796	0.005102	0.0202	0.010152	0.015176	8	17.28511	1	0	0	0	0	0	0	0	0	0	0	0	0	0	0	0	0	0	0	0	0	0	0	0	0
22916085|F|0-33:C>T-33:C>T	22916085	TGCAGCAAGAAAAACTTTTCCAACAAAATTGCCTTTCCTTTTTGGATCCACGTAATCCATGCCTAAAAG	TGCAGCAAGAAAAACTTTTCCAACAAAATTGCCTTTCCTTTTTGGATCCACGTAATCCATGCCTAAAAG	ENA|ACUP03009257|ACUP03009257.1_Chr15_contig_141	188778	1	3.06e-028	Gm15	10903019	1	3.12e-028	33:C>T	33	1	0.010204	0.994898	0.005102	0.989796	0.005102	0.0202	0.010152	0.015176	8	17.28511	1	1	1	1	1	1	1	1	1	1	1	1	1	1	1	1	1	1	1	1	1	1	1	1	1
22916121|F|0--37:T>C	22916121	TGCAGCAGCGGGGGGCAAGCATTCAACAAAAGTACATTTGCGAGAAGGTTTTTGATCTTCTAAAGGTTT	TGCAGCAGCGGGGGGCAAGCATTCAACAAAAGTACATTTGCGAGAAGGTTTTTGATCTTCTAAAGGTTT	ENA|ACUP03000117|ACUP03000117.1_Chr01_contig_117	2408	1	8.50e-029	Gm01	8477128	1	8.66e-029		37	1	0.994898	0.010204	0.989796	0.005102	0.005102	0.010152	0.0202	0.015176	12.02979	7.5	1	1	1	1	1	1	1	1	1	1	1	1	1	1	1	1	1	1	1	1	1	1	1	1	1
22916121|F|0-37:T>C-37:T>C	22916121	TGCAGCAGCGGGGAGCAAGCATTCAACAAAAGTACATCTGCGAGAAGGTTTTTGATCTTCTAAAGGTTT	TGCAGCAGCGGGGAGCAAGCATTCAACAAAAGTACATCTGCGAGAAGGTTTTTGATCTTCTAAAGGTTT	ENA|ACUP03000117|ACUP03000117.1_Chr01_contig_117	2408	1	8.50e-029	Gm01	8477128	1	8.66e-029	37:T>C	37	1	0.994898	0.010204	0.989796	0.005102	0.005102	0.010152	0.0202	0.015176	12.02979	7.5	1	0	0	0	0	0	0	0	0	0	0	0	0	0	0	0	0	0	0	0	0	0	0	0	0
22916575|F|0--33:A>T	22916575	TGCAGTTTTCTTTCTATTCTTCATCTTCTCTTCAGCTTCCTCCAATGTCAATTGCTTATATTGAGCAAC	TGCAGTTTTCTTTCTATTCTTCATCTTCTCTTCAGCTTCCTCCAATGTCAATTGCTTATATTGAGCAAC	ENA|ACUP03005390|ACUP03005390.1_Chr09_contig_6	124999	1	3.95e-027	Gm09	777351	1	4.03e-027		33	1	0.010204	0.994898	0.005102	0.989796	0.005102	0.0202	0.010152	0.015176	12	8.64103	1	0	0	0	0	0	0	0	0	0	0	0	0	0	0	0	0	0	0	0	0	0	0	0	0
22916575|F|0-33:A>T-33:A>T	22916575	TGCAGTTTTCTTTCTATTCTTCATCTTCTCTTCTGCTTCCTCCAATGTCAATTGCTTATATTGAGCAAC	TGCAGTTTTCTTTCTATTCTTCATCTTCTCTTCTGCTTCCTCCAATGTCAATTGCTTATATTGAGCAAC	ENA|ACUP03005390|ACUP03005390.1_Chr09_contig_6	124999	1	3.95e-027	Gm09	777351	1	4.03e-027	33:A>T	33	1	0.010204	0.994898	0.005102	0.989796	0.005102	0.0202	0.010152	0.015176	12	8.64103	1	1	1	1	1	1	1	1	1	1	1	1	1	1	1	1	1	1	1	1	1	1	1	1	1
22916575|F|0--66:A>T	22916575	TGCAGTTTTCTTTCTATTCTTCATCTTCTCTTCAGCTTCCTCCAATGTCAATTGCTTATATTGAGCAAC	TGCAGTTTTCTTTCTATTCTTCATCTTCTCTTCAGCTTCCTCCAATGTCAATTGCTTATATTGAGCAAC	ENA|ACUP03005390|ACUP03005390.1_Chr09_contig_6	124999	1	3.95e-027	Gm09	777351	1	4.03e-027		66	1	0.010204	0.994898	0.005102	0.989796	0.005102	0.0202	0.010152	0.015176	12	8.28205	1	0	0	0	0	0	0	0	0	0	0	0	0	0	0	0	0	0	0	0	0	0	0	0	0
22916575|F|0-66:A>T-66:A>T	22916575	TGCAGTTTTCTTTCTATTCTTCATCTTCTCTTCTGCTTCCTCCAATGTCAATTGCTTATATTGAGCTAC	TGCAGTTTTCTTTCTATTCTTCATCTTCTCTTCTGCTTCCTCCAATGTCAATTGCTTATATTGAGCTAC	ENA|ACUP03005390|ACUP03005390.1_Chr09_contig_6	124999	1	3.95e-027	Gm09	777351	1	4.03e-027	66:A>T	66	1	0.010204	0.994898	0.005102	0.989796	0.005102	0.0202	0.010152	0.015176	12	8.28205	1	1	1	1	1	1	1	1	1	1	1	1	1	1	1	1	1	1	1	1	1	1	1	1	1
22916640|F|0--6:G>A	22916640	TGCAGAGGAAGCCAAGCATATTCAGAAATTACAGATCGGAAGAGCGGTTCAGCAGGAATGCCGAGACCG	TGCAGAGGAAGCCAAGCATATTCAGAAATTAC		0	0	999		0	0	999		6	1	0.010204	0.994898	0.005102	0.989796	0.005102	0.0202	0.010152	0.015176	12.5	9.25106	1	0	0	0	0	0	0	0	0	0	0	0	0	0	0	0	0	0	0	0	0	0	0	0	0
22916640|F|0-6:G>A-6:G>A	22916640	TGCAGAAGAAGCCAAGCATATCCAGAAATTACAGATCGGAAGAGCGGTTCAGCAGGAATGCCGAGACCG	TGCAGAAGAAGCCAAGCATATCCAGAAATTAC		0	0	999		0	0	999	6:G>A	6	1	0.010204	0.994898	0.005102	0.989796	0.005102	0.0202	0.010152	0.015176	12.5	9.25106	1	1	1	1	1	1	1	1	1	1	1	1	1	1	1	1	1	1	1	1	1	1	1	1	1
22916742|F|0--30:T>G	22916742	TGCAGATGATTATGAAGAAGGTGCATGGGTTGTATTACAGATCGGAAGAGCGGTTCAGCAGGAATGCCG	TGCAGATGATTATGAAGAAGGTGCATGGGTTGTATTAC	ENA|ACUP03008506|ACUP03008506.1_Chr14_contig_5	345150	1	1.66e-011	Gm14	634645	1	1.69e-011		30	1	0.994898	0.010204	0.989796	0.005102	0.005102	0.010152	0.0202	0.015176	21.68511	6	1	1	1	1	1	1	1	1	1	1	1	1	1	1	1	1	1	1	1	1	1	1	1	1	1
22916742|F|0-30:T>G-30:T>G	22916742	TGCAGATGATTATGAAGAAGGTGCATGGGTGGTATTACAGATCGGAAGAGCGGTTCAGCAGGAATGCCG	TGCAGATGATTATGAAGAAGGTGCATGGGTGGTATTAC	ENA|ACUP03008506|ACUP03008506.1_Chr14_contig_5	345150	1	1.66e-011	Gm14	634645	1	1.69e-011	30:T>G	30	1	0.994898	0.010204	0.989796	0.005102	0.005102	0.010152	0.0202	0.015176	21.68511	6	1	0	0	0	0	0	0	0	0	0	0	0	0	0	0	0	0	0	0	0	0	0	0	0	0
22916868|F|0--26:A>G	22916868	TGCAGCTTGAAGTTGTAAATAATTGAATGACAGCTTCCTGCTTTACAGATCGGAAGAGCGGTTCAGCAG	TGCAGCTTGAAGTTGTAAATAATTGAATGACAGCTTCCTGCTTTAC		0	0	999		0	0	999		26	1	0.010204	0.994898	0.005102	0.989796	0.005102	0.0202	0.010152	0.015176	4.5	6.75641	1	0	0	0	0	0	0	0	0	0	0	0	0	0	0	0	0	0	1	0	0	0	0	0	0
22916868|F|0-26:A>G-26:A>G	22916868	TGCAGCTTGAAGTTGTAAATAATTGAGTGACAGTTTCCTGCTTTACAGATCGGAAGAGCGGTTCAGCAG	TGCAGCTTGAAGTTGTAAATAATTGAGTGACAGTTTCCTGCTTTAC		0	0	999		0	0	999	26:A>G	26	1	0.010204	0.994898	0.005102	0.989796	0.005102	0.0202	0.010152	0.015176	4.5	6.75641	1	1	1	1	1	1	1	1	1	1	1	1	1	1	1	1	1	1	1	1	1	1	1	1	1
22916872|F|0--27:G>A	22916872	TGCAGCTTGGTTACACTTACCAGAACTGATAACATCTAAGTTACAGATCGGAAGAGCGGTTCAGCAGGA	TGCAGCTTGGTTACACTTACCAGAACTGATAACATCTAAGTTAC	ENA|ACUP03003384|ACUP03003384.1_Chr06_contig_12	104453	1	5.10e-013	Gm06	1020614	1	5.20e-013		27	1	0.010204	0.994898	0.005102	0.989796	0.005102	0.0202	0.010152	0.015176	7	9.74894	1	0	0	0	0	0	0	0	0	0	0	0	0	0	0	0	0	0	0	0	0	0	0	0	0
22916872|F|0-27:G>A-27:G>A	22916872	TGCAGCTTGGTTACACTTACCAGAACTAATAACATCCAAATTACAGATCGGAAGAGCGGTTCAGCAGGA	TGCAGCTTGGTTACACTTACCAGAACTAATAACATCCAAATTAC	ENA|ACUP03003384|ACUP03003384.1_Chr06_contig_12	104453	1	5.10e-013	Gm06	1020614	1	5.20e-013	27:G>A	27	1	0.010204	0.994898	0.005102	0.989796	0.005102	0.0202	0.010152	0.015176	7	9.74894	1	1	1	1	1	1	1	1	1	1	1	1	1	1	1	1	1	1	1	1	1	1	1	1	1
22917011|F|0--14:T>G	22917011	TGCAGTCTAAACCCTTGAAGAATTTACAGATCGGAAGAGCGGTTCAGCAGGAATGCCGAGACCGATCTC	TGCAGTCTAAACCCTTGAAGAATTTAC		0	0	999		0	0	999		14	1	0.994898	0.010204	0.989796	0.005102	0.005102	0.010152	0.0202	0.015176	11.65957	10.5	1	1	1	1	1	1	1	1	1	1	1	1	1	1	1	1	1	1	1	1	1	1	1	1	1
22917011|F|0-14:T>G-14:T>G	22917011	TGCAGTCTAAACCCGTAAAGAATTTACAGATCGGAAGAGCGGTTCAGCAGGAATGCCGAGACCGATCTC	TGCAGTCTAAACCCGTAAAGAATTTAC		0	0	999		0	0	999	14:T>G	14	1	0.994898	0.010204	0.989796	0.005102	0.005102	0.010152	0.0202	0.015176	11.65957	10.5	1	0	0	0	0	0	0	0	0	0	0	0	0	0	0	0	0	0	0	0	0	0	0	0	0
22917027|F|0--23:C>T	22917027	TGCAGTGGAGATCAAGATTCAGTCATCCCATTACAGATCGGAAGAGCGGTTCAGCAGGAATGCCGAGAC	TGCAGTGGAGATCAAGATTCAGTCATCCCATTAC	ENA|ACUP03006377|ACUP03006377.1_Chr10_contig_294	129799	1	1.99e-009	Gm10	24005355	1	2.02e-009		23	1	0.994898	0.010204	0.989796	0.005102	0.005102	0.010152	0.0202	0.015176	7.56596	6	1	1	1	1	1	1	1	1	1	1	1	1	1	1	1	1	1	1	1	1	1	1	1	1	1
22917027|F|0-23:C>T-23:C>T	22917027	TGCAGTGGAGATCAAGATTCAGTTATCCCATTACAGATCGGAAGAGCGGTTCAGCAGGAATGCCGAGAC	TGCAGTGGAGATCAAGATTCAGTTATCCCATTAC	ENA|ACUP03006377|ACUP03006377.1_Chr10_contig_294	129799	1	1.99e-009	Gm10	24005355	1	2.02e-009	23:C>T	23	1	0.994898	0.010204	0.989796	0.005102	0.005102	0.010152	0.0202	0.015176	7.56596	6	1	0	0	0	0	0	0	0	0	0	0	0	0	0	0	0	0	0	0	0	0	0	0	0	0
22917130|F|0--45:A>T	22917130	TGCAGATGTTAGGCTGACTACCCAATCACTTCTTTCTCAGCTTCTACAGAAACTTCGCTCAAATATTCA	TGCAGATGTTAGGCTGACTACCCAATCACTTCTTTCTCAGCTTCTACAGAAACTTCGCTCAAATATTCA	ENA|ACUP03010141|ACUP03010141.1_Chr16_contig_314	7787	1	3.95e-027	Gm16	26509681	1	4.03e-027		45	1	0.010204	0.994898	0.005102	0.989796	0.005102	0.0202	0.010152	0.015176	14.5	8.64681	1	0	0	0	0	0	0	0	0	0	0	0	0	0	0	0	0	0	0	0	0	0	0	0	0
22917130|F|0-45:A>T-45:A>T	22917130	TGCAGATGTTAGGCTGACTACCCAATCACTTCTTTCTCAGCTTCTTCAGAAACTTCGCTCAAATATTCA	TGCAGATGTTAGGCTGACTACCCAATCACTTCTTTCTCAGCTTCTTCAGAAACTTCGCTCAAATATTCA	ENA|ACUP03010141|ACUP03010141.1_Chr16_contig_314	7787	1	3.95e-027	Gm16	26509681	1	4.03e-027	45:A>T	45	1	0.010204	0.994898	0.005102	0.989796	0.005102	0.0202	0.010152	0.015176	14.5	8.64681	1	1	1	1	1	1	1	1	1	1	1	1	1	1	1	1	1	1	1	1	1	1	1	1	1
22917130|F|0--6:T>A	22917130	TGCAGATGTTAGGCTGACTACCCAATCACTTCTTTCTCAGCTTCTACAGAAACTTCGCTCAAATATTCA	TGCAGATGTTAGGCTGACTACCCAATCACTTCTTTCTCAGCTTCTACAGAAACTTCGCTCAAATATTCA	ENA|ACUP03010141|ACUP03010141.1_Chr16_contig_314	7787	1	3.95e-027	Gm16	26509681	1	4.03e-027		6	1	0.010204	0.994898	0.005102	0.989796	0.005102	0.0202	0.010152	0.015176	14.5	8.59149	1	0	0	0	0	0	0	0	0	0	0	0	0	0	0	0	0	0	0	0	0	0	0	0	0
22917130|F|0-6:T>A-6:T>A	22917130	TGCAGAAGTTAGGCTGACTACCCAATCACTTCTTTCTCAGCTTCTACAGAAACTTCGCTCAAATATTCA	TGCAGAAGTTAGGCTGACTACCCAATCACTTCTTTCTCAGCTTCTACAGAAACTTCGCTCAAATATTCA	ENA|ACUP03010141|ACUP03010141.1_Chr16_contig_314	7787	1	3.95e-027	Gm16	26509681	1	4.03e-027	6:T>A	6	1	0.010204	0.994898	0.005102	0.989796	0.005102	0.0202	0.010152	0.015176	14.5	8.59149	1	1	1	1	1	1	1	1	1	1	1	1	1	1	1	1	1	1	1	1	1	1	1	1	1
22917150|F|0--18:T>C	22917150	TGCAGACCTCCTACTGCTTTCTTCCAGTTATGAGGATGCATTCTGCTATGTTGAGACCATGAACTTGGA	TGCAGACCTCCTACTGCTTTCTTCCAGTTATGAGGATGCATTCTGCTATGTTGAGACCATGAACTTGGA	ENA|ACUP03000860|ACUP03000860.1_Chr02_contig_173	98326	1	3.95e-027	Gm02	12916865	1	4.03e-027		18	1	0.010204	0.994898	0.005102	0.989796	0.005102	0.0202	0.010152	0.015176	6	8.63404	1	0	0	0	0	0	0	0	0	0	0	0	0	0	0	0	0	0	0	0	0	0	0	0	0
22917150|F|0-18:T>C-18:T>C	22917150	TGCAGACCTCCTACTGCTCTCATCCAGTTATGAGGATGCATTCTGCTATGTTGAAACCATGAACTTGGA	TGCAGACCTCCTACTGCTCTCATCCAGTTATGAGGATGCATTCTGCTATGTTGAAACCATGAACTTGGA	ENA|ACUP03000860|ACUP03000860.1_Chr02_contig_173	98326	1	3.95e-027	Gm02	12916865	1	4.03e-027	18:T>C	18	1	0.010204	0.994898	0.005102	0.989796	0.005102	0.0202	0.010152	0.015176	6	8.63404	1	1	1	1	1	1	1	1	1	1	1	1	1	1	1	1	1	1	1	1	1	1	1	1	1
22917184|F|0--20:A>G	22917184	TGCAGATGGACAGTGCAAATAGGACATGCAACTTCCTTCATCCGCCTTGCAGATCCATCAGACTTGGAA	TGCAGATGGACAGTGCAAATAGGACATGCAACTTCCTTCATCCGCCTTGCAGATCCATCAGACTTGGAA	ENA|ACUP03003387|ACUP03003387.1_Chr06_contig_15	283117	1	3.95e-027	Gm06	1702349	1	4.03e-027		20	1	0.010204	0.994898	0.005102	0.989796	0.005102	0.0202	0.010152	0.015176	4.5	5.13734	1	0	0	0	0	0	0	0	0	0	0	0	0	0	0	0	0	0	0	0	0	0	0	0	0
22917184|F|0-20:A>G-20:A>G	22917184	TGCAGATGGACAGTGCAAATGGGACATGCAACTTCCTTCATCCGTCTTGCAGATCCATCAGACTTGGAA	TGCAGATGGACAGTGCAAATGGGACATGCAACTTCCTTCATCCGTCTTGCAGATCCATCAGACTTGGAA	ENA|ACUP03003387|ACUP03003387.1_Chr06_contig_15	283117	1	3.95e-027	Gm06	1702349	1	4.03e-027	20:A>G	20	1	0.010204	0.994898	0.005102	0.989796	0.005102	0.0202	0.010152	0.015176	4.5	5.13734	1	1	1	1	1	1	1	1	1	1	1	1	1	1	1	1	1	1	1	1	1	1	1	1	1
22917200|F|0--63:T>C	22917200	TGCAGCAATGAAAGCTAAATTGTTTGCGGATCATGAAGAGCGAGAAATTCAGAGGCTATGTGCTAATAT	TGCAGCAATGAAAGCTAAATTGTTTGCGGATCATGAAGAGCGAGAAATTCAGAGGCTATGTGCTAATAT	ENA|ACUP03008892|ACUP03008892.1_Chr14_contig_391	82793	1	3.95e-027	Gm14	29103364	1	4.03e-027		63	1	0.010204	0.994898	0.005102	0.989796	0.005102	0.0202	0.010152	0.015176	22	13.25532	1	0	0	0	0	0	0	0	0	0	0	0	0	0	0	0	0	0	0	0	0	0	0	0	0
22917200|F|0-63:T>C-63:T>C	22917200	TGCAGCAATGAAAGCTAAATTGTTTGCTGATCATGAAGAGCGAGAAATTCAGAGGCTATGTGCCAATAT	TGCAGCAATGAAAGCTAAATTGTTTGCTGATCATGAAGAGCGAGAAATTCAGAGGCTATGTGCCAATAT	ENA|ACUP03008892|ACUP03008892.1_Chr14_contig_391	82793	1	3.95e-027	Gm14	29103364	1	4.03e-027	63:T>C	63	1	0.010204	0.994898	0.005102	0.989796	0.005102	0.0202	0.010152	0.015176	22	13.25532	1	1	1	1	1	1	1	1	1	1	1	1	1	1	1	1	1	1	1	1	1	1	1	1	1
22917335|F|0--29:G>T	22917335	TGCAGGTAGGACCTTCAACCTTTTTCAGCGCAAAACAGTTTGAAGTTTTTGATGTTGAGCTATTACAGA	TGCAGGTAGGACCTTCAACCTTTTTCAGCGCAAAACAGTTTGAAGTTTTTGATGTTGAGCTATTACAGA	ENA|ACUP03001985|ACUP03001985.1_Chr03_contig_687	6549	1	6.62e-025	Gm03	34154481	1	6.74e-025		29	1	0.010204	0.994898	0.005102	0.989796	0.005102	0.0202	0.010152	0.015176	5.5	7.08085	1	0	0	0	0	0	0	0	0	0	0	0	0	0	0	0	0	0	0	0	0	0	0	0	0
22917335|F|0-29:G>T-29:G>T	22917335	TGCAGGTAGGACCTTCAACCTTTTTCAGCTCAAAACAGTTTGAAGTTTTTGATGTTGAGCTATTACAGA	TGCAGGTAGGACCTTCAACCTTTTTCAGCTCAAAACAGTTTGAAGTTTTTGATGTTGAGCTATTACAGA	ENA|ACUP03001985|ACUP03001985.1_Chr03_contig_687	6549	1	6.62e-025	Gm03	34154481	1	6.74e-025	29:G>T	29	1	0.010204	0.994898	0.005102	0.989796	0.005102	0.0202	0.010152	0.015176	5.5	7.08085	1	1	1	1	1	1	1	1	1	1	1	1	1	1	1	1	1	1	1	1	1	1	1	1	1
22917494|F|0--25:C>G	22917494	TGCAGACCAAAGCAAAGCAAAGATTCTCAAGTACCATGTTGTTACAGATCGGAAGAGCGGTTCAGCAGG	TGCAGACCAAAGCAAAGCAAAGATTCTCAAGTACCATGTTGTTAC	ENA|ACUP03007160|ACUP03007160.1_Chr11_contig_422	88691	1	3.20e-015	Gm11	38146724	1	3.26e-015		25	1	0.994898	0.010204	0.989796	0.005102	0.005102	0.010152	0.0202	0.015176	13.13191	6	1	1	1	1	1	1	1	1	1	1	1	1	1	1	1	1	1	1	1	1	1	1	1	1	1
22917494|F|0-25:C>G-25:C>G	22917494	TGCAGACCAAAGCAAAGCAAAGATTGTCAAGTACCATGTTGTTACAGATCGGAAGAGCGGTTCAGCAGG	TGCAGACCAAAGCAAAGCAAAGATTGTCAAGTACCATGTTGTTAC	ENA|ACUP03007160|ACUP03007160.1_Chr11_contig_422	88691	1	3.20e-015	Gm11	38146724	1	3.26e-015	25:C>G	25	1	0.994898	0.010204	0.989796	0.005102	0.005102	0.010152	0.0202	0.015176	13.13191	6	1	0	0	0	0	0	0	0	0	0	0	0	0	0	0	0	0	0	0	0	0	0	0	0	0
22917519|F|0--15:C>T	22917519	TGCAGACTTGCCTTGCACTGTGAAGTTACAGATCGGAAGAGCGGTTCAGCAGGAATGCCGAGACCGATC	TGCAGACTTGCCTTGCACTGTGAAGTTAC		0	0	999		0	0	999		15	1	0.010204	0.994898	0.005102	0.989796	0.005102	0.0202	0.010152	0.015176	6.5	7.22222	1	0	0	0	0	0	0	0	0	0	0	0	0	0	0	0	0	0	0	0	0	0	0	0	0
22917519|F|0-15:C>T-15:C>T	22917519	TGCAGAGTTGCCTTGTACTGTGAAGTTACAGATCGGAAGAGCGGTTCAGCAGGAATGCCGAGACCGATC	TGCAGAGTTGCCTTGTACTGTGAAGTTAC		0	0	999		0	0	999	15:C>T	15	1	0.010204	0.994898	0.005102	0.989796	0.005102	0.0202	0.010152	0.015176	6.5	7.22222	1	1	1	1	1	1	1	1	1	1	1	1	1	1	1	1	1	1	1	1	1	1	1	1	1
22917519|F|0--6:C>G	22917519	TGCAGACTTGCCTTGCACTGTGAAGTTACAGATCGGAAGAGCGGTTCAGCAGGAATGCCGAGACCGATC	TGCAGACTTGCCTTGCACTGTGAAGTTAC		0	0	999		0	0	999		6	1	0.010204	0.994898	0.005102	0.989796	0.005102	0.0202	0.010152	0.015176	6.5	6.91489	1	0	0	0	0	0	0	0	0	0	0	0	0	0	0	0	0	0	0	0	0	0	0	0	0
22917519|F|0-6:C>G-6:C>G	22917519	TGCAGAGTTGCCTTGCACTGTGAAGTTACAGATCGGAAGAGCGGTTCAGCAGGAATGCCGAGACCGATC	TGCAGAGTTGCCTTGCACTGTGAAGTTAC		0	0	999		0	0	999	6:C>G	6	1	0.010204	0.994898	0.005102	0.989796	0.005102	0.0202	0.010152	0.015176	6.5	6.91489	1	1	1	1	1	1	1	1	1	1	1	1	1	1	1	1	1	1	1	1	1	1	1	1	1
22917521|F|0--16:T>G	22917521	TGCAGATAAATGGATCTGGCTTGATATCTGCATCTTGCATTTGTAAATATAGCTTTACAGATCGGAAGA	TGCAGATAAATGGATCTGGCTTGATATCTGCATCTTGCATTTGTAAATATAGCTTTAC	ENA|ACUP03009814|ACUP03009814.1_Chr15_contig_698	33171	1	1.39e-020	Gm15	50262490	1	1.42e-020		16	1	0.010204	0.994898	0.005102	0.989796	0.005102	0.0202	0.010152	0.015176	16	12.71064	1	0	0	0	0	0	0	0	0	0	0	0	0	0	0	0	0	0	0	0	0	0	0	0	0
22917521|F|0-16:T>G-16:T>G	22917521	TGCAGATAAATGGATCGGGCTTGATATCTGCATCTTGCATTTGTAAATATAGCTTTACAGATCGGAAGA	TGCAGATAAATGGATCGGGCTTGATATCTGCATCTTGCATTTGTAAATATAGCTTTAC	ENA|ACUP03009814|ACUP03009814.1_Chr15_contig_698	33171	1	1.39e-020	Gm15	50262490	1	1.42e-020	16:T>G	16	1	0.010204	0.994898	0.005102	0.989796	0.005102	0.0202	0.010152	0.015176	16	12.71064	1	1	1	1	1	1	1	1	1	1	1	1	1	1	1	1	1	1	1	1	1	1	1	1	1
22917549|F|0--27:A>G	22917549	TGCAGCAAATTCTCATGAGTGGTATGGAAAGAAAGCAGATATTACAGATCGGAAGAGCGGTTCAGCAGG	TGCAGCAAATTCTCATGAGTGGTATGGAAAGAAAGCAGATATTAC		0	0	999		0	0	999		27	1	0.010204	0.994898	0.005102	0.989796	0.005102	0.0202	0.010152	0.015176	9	11.01277	1	0	0	0	0	0	0	0	0	0	0	0	0	0	0	0	0	0	0	0	0	0	0	0	0
22917549|F|0-27:A>G-27:A>G	22917549	TGCAGCAAATTCTCATGAGTGGTATGGGAAGAAGGCAGATATTACAGATCGGAAGAGCGGTTCAGCAGG	TGCAGCAAATTCTCATGAGTGGTATGGGAAGAAGGCAGATATTAC		0	0	999		0	0	999	27:A>G	27	1	0.010204	0.994898	0.005102	0.989796	0.005102	0.0202	0.010152	0.015176	9	11.01277	1	1	1	1	1	1	1	1	1	1	1	1	1	1	1	1	1	1	1	1	1	1	1	1	1
22917586|F|0--33:A>G	22917586	TGCAGCCTTCGGTTCACTATCATTTGTGGCACCACGGAAGTTACAGATCGGAAGAGCGGTTCAGCAGGA	TGCAGCCTTCGGTTCACTATCATTTGTGGCACCACGGAAGTTAC	ENA|ACUP03012206|ACUP03012206.1_Chr20_contig_5	34538	1	5.10e-013	Gm20	520369	1	5.20e-013		33	1	0.010204	0.994898	0.005102	0.989796	0.005102	0.0202	0.010152	0.015176	8.5	6.78298	1	0	0	0	0	0	0	0	0	0	0	0	1	0	0	0	0	0	0	0	0	0	0	0	0
22917586|F|0-33:A>G-33:A>G	22917586	TGCAGCCTTCGGTTCACTATCATTTGTGGCACCGCGGAAGTTACAGATCGGAAGAGCGGTTCAGCAGGA	TGCAGCCTTCGGTTCACTATCATTTGTGGCACCGCGGAAGTTAC	ENA|ACUP03012206|ACUP03012206.1_Chr20_contig_5	34538	1	5.10e-013	Gm20	520369	1	5.20e-013	33:A>G	33	1	0.010204	0.994898	0.005102	0.989796	0.005102	0.0202	0.010152	0.015176	8.5	6.78298	1	1	1	1	1	1	1	1	1	1	1	1	1	1	1	1	1	1	1	1	1	1	1	1	1
22917655|F|0--15:T>A	22917655	TGCAGGTGCAGTTGTTAGAGTTACAGATCGGAAGAGCGGTTCAGCAGGAATGCCGAGACCGATCTCGTA	TGCAGGTGCAGTTGTTAGAGTTAC		0	0	999		0	0	999		15	1	0.994898	0.010204	0.989796	0.005102	0.005102	0.010152	0.0202	0.015176	10.64957	9	1	1	1	1	1	1	1	1	1	1	1	1	1	1	1	1	1	1	1	1	1	1	1	1	1
22917655|F|0-15:T>A-15:T>A	22917655	TGCAGGTGCAGTTGTAAGAGTTACAGATCGGAAGAGCGGTTCAGCAGGAATGCCGAGACCGATCTCGTA	TGCAGGTGCAGTTGTAAGAGTTAC		0	0	999		0	0	999	15:T>A	15	1	0.994898	0.010204	0.989796	0.005102	0.005102	0.010152	0.0202	0.015176	10.64957	9	1	0	0	0	0	0	0	1	0	0	0	0	0	0	0	0	0	0	0	0	0	0	0	0	0
22917668|F|0--23:T>C	22917668	TGCAGTAGAACAAGCTCAATTCCTTGCCCCTTTTTTACAGATCGGAAGAGCGGTTCAGCAGGAATGCCG	TGCAGTAGAACAAGCTCAATTCCTTGCCCCTTTTTTAC		0	0	999		0	0	999		23	1	0.010204	0.994898	0.005102	0.989796	0.005102	0.0202	0.010152	0.015176	13	11.34468	1	0	0	0	0	0	0	0	0	0	0	0	0	0	0	0	0	0	0	0	1	0	0	0	0
22917668|F|0-23:T>C-23:T>C	22917668	TGCAGTAGAACAAGCTCAATTCCCTGCCCCTTTTTTACAGATCGGAAGAGCGGTTCAGCAGGAATGCCG	TGCAGTAGAACAAGCTCAATTCCCTGCCCCTTTTTTAC		0	0	999		0	0	999	23:T>C	23	1	0.010204	0.994898	0.005102	0.989796	0.005102	0.0202	0.010152	0.015176	13	11.34468	1	1	1	1	1	1	1	1	1	1	1	1	1	1	1	1	1	1	1	1	1	1	1	1	1
22917668|F|0--32:T>C	22917668	TGCAGTAGAACAAGCTCAATTCCTTGCCCCTTTTTTACAGATCGGAAGAGCGGTTCAGCAGGAATGCCG	TGCAGTAGAACAAGCTCAATTCCTTGCCCCTTTTTTAC		0	0	999		0	0	999		32	1	0.010204	0.994898	0.005102	0.989796	0.005102	0.0202	0.010152	0.015176	13	7.81277	1	0	0	0	0	0	0	0	0	0	0	0	0	0	0	0	0	0	0	0	1	0	0	0	0
22917668|F|0-32:T>C-32:T>C	22917668	TGCAGTAGAACAAGCTCAATTCCCTGCCCCTTCTTTACAGATCGGAAGAGCGGTTCAGCAGGAATGCCG	TGCAGTAGAACAAGCTCAATTCCCTGCCCCTTCTTTAC		0	0	999		0	0	999	32:T>C	32	1	0.010204	0.994898	0.005102	0.989796	0.005102	0.0202	0.010152	0.015176	13	7.81277	1	1	1	1	1	1	1	1	1	1	1	1	1	1	1	1	1	1	1	1	1	1	1	1	1
22917911|F|0--6:A>C	22917911	TGCAGAACCTCCAACTGTTTCTGAGACAAAGTTACAGATCGGAAGAGCGGTTCAGCAGGAATGCCGAGA	TGCAGAACCTCCAACTGTTTCTGAGACAAAGTTAC	ENA|ACUP03007278|ACUP03007278.1_Chr12_contig_107	51484	1	6.08e-010	Gm12	9704968	1	6.19e-010		6	1	0.994898	0.010204	0.989796	0.005102	0.005102	0.010152	0.0202	0.015176	16.71064	10	1	1	1	1	1	1	1	1	1	1	1	1	1	1	1	1	1	1	1	1	1	1	1	1	1
22917911|F|0-6:A>C-6:A>C	22917911	TGCAGACCCTCCAACTGTTTCTGAGACAAAGTTACAGATCGGAAGAGCGGTTCAGCAGGAATGCCGAGA	TGCAGACCCTCCAACTGTTTCTGAGACAAAGTTAC	ENA|ACUP03007278|ACUP03007278.1_Chr12_contig_107	51484	1	6.08e-010	Gm12	9704968	1	6.19e-010	6:A>C	6	1	0.994898	0.010204	0.989796	0.005102	0.005102	0.010152	0.0202	0.015176	16.71064	10	1	0	0	0	0	0	0	0	0	0	0	0	0	0	0	0	0	0	0	0	0	0	0	0	0
22917928|F|0--20:T>A	22917928	TGCAGAGAGCTGTTACTCTCTTTTACAGATCGGAAGAGCGGTTCAGCAGGAATGCCGAGACCGATCTCG	TGCAGAGAGCTGTTACTCTCTTTTAC		0	0	999		0	0	999		20	1	0.994898	0.010204	0.989796	0.005102	0.005102	0.010152	0.0202	0.015176	18.79149	7	1	1	1	1	1	1	1	1	1	1	1	1	1	1	1	1	1	1	1	1	1	1	1	1	1
22917928|F|0-20:T>A-20:T>A	22917928	TGCAGAGAGCTGTTACTCTCATTTACAGATCGGAAGAGCGGTTCAGCAGGAATGCCGAGACCGATCTCG	TGCAGAGAGCTGTTACTCTCATTTAC		0	0	999		0	0	999	20:T>A	20	1	0.994898	0.010204	0.989796	0.005102	0.005102	0.010152	0.0202	0.015176	18.79149	7	1	0	0	0	0	0	0	0	0	0	0	0	0	0	0	0	0	0	0	0	0	0	0	0	0
22917983|F|0--22:A>G	22917983	TGCAGCATAGTTGGCCATACATAAGCAATTCATTATCTCTTACAGATCGGAAGAGCGGTTCAGCAGGAA	TGCAGCATAGTTGGCCATACATAAGCAATTCATTATCTCTTAC	ENA|ACUP03000669|ACUP03000669.1_Chr01_contig_669	159851	1	3.75e-014	Gm01	52694552	1	3.82e-014		22	1	0.994898	0.010204	0.989796	0.005102	0.005102	0.010152	0.0202	0.015176	9.08085	11	1	1	1	1	1	1	1	1	1	1	1	1	1	1	1	1	1	1	1	1	1	1	1	1	1
22917983|F|0-22:A>G-22:A>G	22917983	TGCAGCATAGTTGGCCATACATGAGTAATTCATTATCTCTTACAGATCGGAAGAGCGGTTCAGCAGGAA	TGCAGCATAGTTGGCCATACATGAGTAATTCATTATCTCTTAC	ENA|ACUP03000669|ACUP03000669.1_Chr01_contig_669	159851	1	3.75e-014	Gm01	52694552	1	3.82e-014	22:A>G	22	1	0.994898	0.010204	0.989796	0.005102	0.005102	0.010152	0.0202	0.015176	9.08085	11	1	0	0	0	0	0	0	0	0	0	0	0	0	0	0	0	0	0	0	0	0	0	0	0	0
22918015|F|0--35:A>T	22918015	TGCAGCTTCACAAACTGTGGAGGACCACCTGTATCACGATTCTCTAGCTTTTTTACAGATCGGAAGAGC	TGCAGCTTCACAAACTGTGGAGGACCACCTGTATCACGATTCTCTAGCTTTTTTAC	ENA|ACUP03002590|ACUP03002590.1_Chr04_contig_456	25439	1	1.69e-019	Gm04	25183946	1	1.72e-019		35	1	0.010204	0.994898	0.005102	0.989796	0.005102	0.0202	0.010152	0.015176	14.5	7.79574	1	0	0	0	0	0	0	0	0	0	0	0	0	0	0	0	0	0	0	0	0	0	0	0	0
22918015|F|0-35:A>T-35:A>T	22918015	TGCAGCTTCACAAACTGTGGAGGACCACCTGTATCTCGATTCTCTAGCTTTCTTACAGATCGGAAGAGC	TGCAGCTTCACAAACTGTGGAGGACCACCTGTATCTCGATTCTCTAGCTTTCTTAC	ENA|ACUP03002590|ACUP03002590.1_Chr04_contig_456	25439	1	1.69e-019	Gm04	25183946	1	1.72e-019	35:A>T	35	1	0.010204	0.994898	0.005102	0.989796	0.005102	0.0202	0.010152	0.015176	14.5	7.79574	1	1	1	1	1	1	1	1	1	1	1	1	1	1	1	1	1	1	1	1	1	1	1	1	1
22918015|F|0--51:T>C	22918015	TGCAGCTTCACAAACTGTGGAGGACCACCTGTATCACGATTCTCTAGCTTTTTTACAGATCGGAAGAGC	TGCAGCTTCACAAACTGTGGAGGACCACCTGTATCACGATTCTCTAGCTTTTTTAC	ENA|ACUP03002590|ACUP03002590.1_Chr04_contig_456	25439	1	1.69e-019	Gm04	25183946	1	1.72e-019		51	1	0.010204	0.994898	0.005102	0.989796	0.005102	0.0202	0.010152	0.015176	14.5	8.26809	1	0	0	0	0	0	0	0	0	0	0	0	0	0	0	0	0	0	0	0	0	0	0	0	0
22918015|F|0-51:T>C-51:T>C	22918015	TGCAGCTTCACAAACTGTGGAGGACCACCTGTATCACGATTCTCTAGCTTTCTTACAGATCGGAAGAGC	TGCAGCTTCACAAACTGTGGAGGACCACCTGTATCACGATTCTCTAGCTTTCTTAC	ENA|ACUP03002590|ACUP03002590.1_Chr04_contig_456	25439	1	1.69e-019	Gm04	25183946	1	1.72e-019	51:T>C	51	1	0.010204	0.994898	0.005102	0.989796	0.005102	0.0202	0.010152	0.015176	14.5	8.26809	1	1	1	1	1	1	1	1	1	1	1	1	1	1	1	1	1	1	1	1	1	1	1	1	1
22918027|F|0--21:C>T	22918027	TGCAGGACGGATCTATATTGGCATGGAAGTTTACAGATCGGAAGAGCGGTTCAGCAGGAATGCCGAGAC	TGCAGGACGGATCTATATTGGCATGGAAGTTTAC	ENA|ACUP03010285|ACUP03010285.1_Chr16_contig_458	270904	1	1.99e-009	Gm16	35561194	1	2.02e-009		21	1	0.994898	0.010204	0.989796	0.005102	0.005102	0.010152	0.0202	0.015176	19.98723	10	1	1	1	1	1	1	1	1	1	1	1	1	1	1	1	1	1	1	1	1	1	1	1	1	1
22918027|F|0-21:C>T-21:C>T	22918027	TGCAGGATGGATCTATATTGGTATGGAAGTTTACAGATCGGAAGAGCGGTTCAGCAGGAATGCCGAGAC	TGCAGGATGGATCTATATTGGTATGGAAGTTTAC	ENA|ACUP03010285|ACUP03010285.1_Chr16_contig_458	270904	1	1.99e-009	Gm16	35561194	1	2.02e-009	21:C>T	21	1	0.994898	0.010204	0.989796	0.005102	0.005102	0.010152	0.0202	0.015176	19.98723	10	1	0	0	0	0	0	0	0	0	0	0	0	0	0	0	0	0	0	0	0	0	0	0	0	0
22918070|F|0--23:G>C	22918070	TGCAGTGGAGTTTGGGATTGATGGCTCCATTACAGATCGGAAGAGCGGTTCAGCAGGAATGCCGAGACC	TGCAGTGGAGTTTGGGATTGATGGCTCCATTAC		0	0	999		0	0	999		23	1	0.010204	0.994898	0.005102	0.989796	0.005102	0.0202	0.010152	0.015176	6	6.57872	1	0	0	0	0	0	0	0	0	0	0	0	0	0	0	0	0	0	0	0	0	0	0	0	0
22918070|F|0-23:G>C-23:G>C	22918070	TGCAGTGGAGTTTGGGATTGATGCCTCCATTACAGATCGGAAGAGCGGTTCAGCAGGAATGCCGAGACC	TGCAGTGGAGTTTGGGATTGATGCCTCCATTAC		0	0	999		0	0	999	23:G>C	23	1	0.010204	0.994898	0.005102	0.989796	0.005102	0.0202	0.010152	0.015176	6	6.57872	1	1	1	1	1	1	1	1	1	1	1	1	1	1	1	1	1	1	1	1	1	1	1	1	1
22918070|F|0--6:G>T	22918070	TGCAGTGGAGTTTGGGATTGATGGCTCCATTACAGATCGGAAGAGCGGTTCAGCAGGAATGCCGAGACC	TGCAGTGGAGTTTGGGATTGATGGCTCCATTAC		0	0	999		0	0	999		6	1	0.010204	0.994898	0.005102	0.989796	0.005102	0.0202	0.010152	0.015176	6	6.86809	1	0	0	0	0	0	0	0	0	0	0	0	0	0	0	0	0	0	0	0	0	0	0	0	0
22918070|F|0-6:G>T-6:G>T	22918070	TGCAGTTGAGTTTGGGATTGATGGCTCCATTACAGATCGGAAGAGCGGTTCAGCAGGAATGCCGAGACC	TGCAGTTGAGTTTGGGATTGATGGCTCCATTAC		0	0	999		0	0	999	6:G>T	6	1	0.010204	0.994898	0.005102	0.989796	0.005102	0.0202	0.010152	0.015176	6	6.86809	1	1	1	1	1	1	1	1	1	1	1	1	1	1	1	1	1	1	1	1	1	1	1	1	1
22918074|F|0--33:A>G	22918074	TGCAGTGTGGATACCTGCTCCAGGCCAAGACATATCCAGTTTGCAAGTTACAGATCGGAAGAGCGGTTC	TGCAGTGTGGATACCTGCTCCAGGCCAAGACATATCCAGTTTGCAAGTTAC	ENA|ACUP03008508|ACUP03008508.1_Chr14_contig_7	139809	1	8.52e-017	Gm14	918992	1	8.69e-017		33	1	0.010204	0.994898	0.005102	0.989796	0.005102	0.0202	0.010152	0.015176	8	8.27234	1	0	0	0	0	0	0	0	0	0	0	0	0	0	0	0	0	0	0	0	0	0	0	0	0
22918074|F|0-33:A>G-33:A>G	22918074	TGCAGTGTGGATACCTGCTCCAGGCCAAGACATGTCCAGTTTGCAAGTTACAGATCGGAAGAGCGGTTC	TGCAGTGTGGATACCTGCTCCAGGCCAAGACATGTCCAGTTTGCAAGTTAC	ENA|ACUP03008508|ACUP03008508.1_Chr14_contig_7	139809	1	8.52e-017	Gm14	918992	1	8.69e-017	33:A>G	33	1	0.010204	0.994898	0.005102	0.989796	0.005102	0.0202	0.010152	0.015176	8	8.27234	1	1	1	1	1	1	1	1	1	1	1	1	1	1	1	1	1	1	1	1	1	1	1	1	1
22918160|F|0--27:A>G	22918160	TGCAGTCCTTTTTGTTGTATTTGCTTCATGTTTCCTGTTTATGCTTTACAAACTGATGTCGTCGTGGTT	TGCAGTCCTTTTTGTTGTATTTGCTTCATGTTTCCTGTTTATGCTTTACAAACTGATGTCGTCGTGGTT	ENA|ACUP03003542|ACUP03003542.1_Chr06_contig_170	96707	1	3.95e-027	Gm06	16808468	1	4.03e-027		27	1	0.010204	0.994898	0.005102	0.989796	0.005102	0.0202	0.010152	0.015176	10	15.35745	1	0	0	0	0	0	0	0	0	0	0	0	0	0	0	0	0	0	0	0	0	0	0	0	0
22918160|F|0-27:A>G-27:A>G	22918160	TGCAGTCCTTTTTGTTGTATTTGCTTCGTGTTTCCTGTTTATGCTTTACAAACTGATGTCGTCGTGGTT	TGCAGTCCTTTTTGTTGTATTTGCTTCGTGTTTCCTGTTTATGCTTTACAAACTGATGTCGTCGTGGTT	ENA|ACUP03003542|ACUP03003542.1_Chr06_contig_170	96707	1	3.95e-027	Gm06	16808468	1	4.03e-027	27:A>G	27	1	0.010204	0.994898	0.005102	0.989796	0.005102	0.0202	0.010152	0.015176	10	15.35745	1	1	1	1	1	1	1	1	1	1	1	1	1	1	1	1	1	1	1	1	1	1	1	1	1
22918160|F|0--6:C>G	22918160	TGCAGTCCTTTTTGTTGTATTTGCTTCATGTTTCCTGTTTATGCTTTACAAACTGATGTCGTCGTGGTT	TGCAGTCCTTTTTGTTGTATTTGCTTCATGTTTCCTGTTTATGCTTTACAAACTGATGTCGTCGTGGTT	ENA|ACUP03003542|ACUP03003542.1_Chr06_contig_170	96707	1	3.95e-027	Gm06	16808468	1	4.03e-027		6	1	0.010204	0.994898	0.005102	0.989796	0.005102	0.0202	0.010152	0.015176	10	6.89316	1	0	0	0	0	0	0	0	0	0	0	0	0	0	0	0	0	0	0	0	0	0	0	0	0
22918160|F|0-6:C>G-6:C>G	22918160	TGCAGTGCTTTTTGTTGTATTTGCTTCATGTTTCCTGTTTATGCTTTACAAATTGATGTCGTCGTGGTT	TGCAGTGCTTTTTGTTGTATTTGCTTCATGTTTCCTGTTTATGCTTTACAAATTGATGTCGTCGTGGTT	ENA|ACUP03003542|ACUP03003542.1_Chr06_contig_170	96707	1	3.95e-027	Gm06	16808468	1	4.03e-027	6:C>G	6	1	0.010204	0.994898	0.005102	0.989796	0.005102	0.0202	0.010152	0.015176	10	6.89316	1	1	1	1	1	1	1	1	1	1	1	1	1	1	1	1	1	1	1	1	1	1	1	1	1
22918208|F|0--6:T>C	22918208	TGCAGGTCTGATGATGATCCTGATGCTGTTTGGGGAGTTACAGATCGGAAGAGCGGTTCAGCAGGAATG	TGCAGGTCTGATGATGATCCTGATGCTGTTTGGGGAGTTAC	ENA|ACUP03012148|ACUP03012148.1_Chr19_contig_597	99176	1	4.34e-013	Gm19	42487394	1	4.42e-013		6	1	0.994898	0.010204	0.989796	0.005102	0.005102	0.010152	0.0202	0.015176	5.93562	5	1	1	1	1	1	1	1	1	1	1	1	1	1	1	1	1	1	1	1	1	1	1	1	1	1
22918208|F|0-6:T>C-6:T>C	22918208	TGCAGTCCTGATGATGATCCTGATGCTGTTTGGGGAGTTACAGATCGGAAGAGCGGTTCAGCAGGAATG	TGCAGTCCTGATGATGATCCTGATGCTGTTTGGGGAGTTAC	ENA|ACUP03012148|ACUP03012148.1_Chr19_contig_597	99176	1	4.34e-013	Gm19	42487394	1	4.42e-013	6:T>C	6	1	0.994898	0.010204	0.989796	0.005102	0.005102	0.010152	0.0202	0.015176	5.93562	5	1	0	0	0	0	0	0	0	0	0	0	0	0	0	0	0	0	0	0	0	0	0	0	0	0
22918209|F|0--5:T>A	22918209	TGCAGTCCTGATGATGATCCTGATGCTGTTTGGGGAGTTACAGATCGGAAGAGCGGTTCAGCAGGAATG	TGCAGTCCTGATGATGATCCTGATGCTGTTTGGGGAGTTAC	ENA|ACUP03006116|ACUP03006116.1_Chr10_contig_33	128402	1	2.02e-011	Gm10	3366007	1	2.06e-011		5	1	0.010204	0.994898	0.005102	0.989796	0.005102	0.0202	0.010152	0.015176	5	5.97021	1	0	0	0	0	0	0	0	0	0	0	0	0	0	0	0	0	0	0	0	0	0	0	0	0
22918209|F|0-5:T>A-5:T>A	22918209	TGCAGATCTGATGATGATCCTGATGCTGTTTTGGGAGTTACAGATCGGAAGAGCGGTTCAGCAGGAATG	TGCAGATCTGATGATGATCCTGATGCTGTTTTGGGAGTTAC	ENA|ACUP03006116|ACUP03006116.1_Chr10_contig_33	128402	1	2.02e-011	Gm10	3366007	1	2.06e-011	5:T>A	5	1	0.010204	0.994898	0.005102	0.989796	0.005102	0.0202	0.010152	0.015176	5	5.97021	1	1	1	1	1	1	1	1	1	1	1	1	1	1	1	1	1	1	1	1	1	1	1	1	1
22918244|F|0--33:A>G	22918244	TGCAGCTGCTTGAGATTGCCATCTCTCTATGGCATGATGATCTTTACAGATCGGAAGAGCGGTTCAGCA	TGCAGCTGCTTGAGATTGCCATCTCTCTATGGCATGATGATCTTTAC	ENA|ACUP03010799|ACUP03010799.1_Chr17_contig_502	27991	1	1.26e-014	Gm17	41215688	1	1.29e-014		33	1	0.010204	0.994898	0.005102	0.989796	0.005102	0.0202	0.010152	0.015176	14	9.97021	1	0	0	0	0	0	0	0	0	0	0	0	0	0	0	0	0	0	0	0	0	0	0	0	0
22918244|F|0-33:A>G-33:A>G	22918244	TGCAGCTGCTTGAGATTGCCATCTCTCTATGGCGTGATGGTCTTTACAGATCGGAAGAGCGGTTCAGCA	TGCAGCTGCTTGAGATTGCCATCTCTCTATGGCGTGATGGTCTTTAC	ENA|ACUP03010799|ACUP03010799.1_Chr17_contig_502	27991	1	1.26e-014	Gm17	41215688	1	1.29e-014	33:A>G	33	1	0.010204	0.994898	0.005102	0.989796	0.005102	0.0202	0.010152	0.015176	14	9.97021	1	1	1	1	1	1	1	1	1	1	1	1	1	1	1	1	1	1	1	1	1	1	1	1	1
22918321|F|0--9:G>A	22918321	TGCAGCATTGGCTGGTGGGACAACAATGCACATTGACTTTGTTATACCACATAAAGGAAGTTTACAGAT	TGCAGCATTGGCTGGTGGGACAACAATGCACATTGACTTTGTTATACCACATAAAGGAAGTTTAC	ENA|ACUP03009162|ACUP03009162.1_Chr15_contig_46	156093	1	2.16e-024	Gm15	4324815	1	2.20e-024		9	1	0.010204	0.994898	0.005102	0.989796	0.005102	0.0202	0.010152	0.015176	9	10.62979	1	0	0	0	0	0	0	0	0	0	0	0	0	0	0	0	0	0	0	0	0	0	0	0	0
22918321|F|0-9:G>A-9:G>A	22918321	TGCAGCATTAGCTGGTGGGACAACAATGCACATTGACTTTGTTATACCACATAAAGGAAGTTTACAGAT	TGCAGCATTAGCTGGTGGGACAACAATGCACATTGACTTTGTTATACCACATAAAGGAAGTTTAC	ENA|ACUP03009162|ACUP03009162.1_Chr15_contig_46	156093	1	2.16e-024	Gm15	4324815	1	2.20e-024	9:G>A	9	1	0.010204	0.994898	0.005102	0.989796	0.005102	0.0202	0.010152	0.015176	9	10.62979	1	1	1	1	1	1	1	1	1	1	1	1	1	1	1	1	1	1	1	1	1	1	1	1	1
22918484|F|0--16:T>A	22918484	TGCAGCCCCAGTTCAATATGGTAACATTTACAGATCGGAAGAGCGGTTCAGCAGGAATGCCGAGACCGA	TGCAGCCCCAGTTCAATATGGTAACATTTAC		0	0	999		0	0	999		16	1	0.010204	0.994898	0.005102	0.989796	0.005102	0.0202	0.010152	0.015176	7.5	9.34468	1	0	0	0	0	0	0	0	0	0	0	0	0	0	0	0	0	0	0	0	0	0	0	0	0
22918484|F|0-16:T>A-16:T>A	22918484	TGCAGCCCCAGTTCAAAAGGGAGACCTTTACAGATCGGAAGAGCGGTTCAGCAGGAATGCCGAGACCGA	TGCAGCCCCAGTTCAAAAGGGAGACCTTTAC		0	0	999		0	0	999	16:T>A	16	1	0.010204	0.994898	0.005102	0.989796	0.005102	0.0202	0.010152	0.015176	7.5	9.34468	1	1	1	1	1	1	1	1	1	1	1	1	1	1	1	1	1	1	1	1	1	1	1	1	1
22918484|F|0--9:A>G	22918484	TGCAGCCCCAGTTCAATATGGTAACATTTACAGATCGGAAGAGCGGTTCAGCAGGAATGCCGAGACCGA	TGCAGCCCCAGTTCAATATGGTAACATTTAC		0	0	999		0	0	999		9	1	0.010204	0.994898	0.005102	0.989796	0.005102	0.0202	0.010152	0.015176	7.5	6.7094	1	0	0	0	0	0	0	0	0	0	0	0	0	0	0	0	0	0	0	0	0	0	0	0	0
22918484|F|0-9:A>G-9:A>G	22918484	TGCAGCCCCGGTTCAATATGGTGACATTTACAGATCGGAAGAGCGGTTCAGCAGGAATGCCGAGACCGA	TGCAGCCCCGGTTCAATATGGTGACATTTAC		0	0	999		0	0	999	9:A>G	9	1	0.010204	0.994898	0.005102	0.989796	0.005102	0.0202	0.010152	0.015176	7.5	6.7094	1	1	1	1	1	1	1	1	1	1	1	1	1	1	1	1	1	1	1	1	1	1	1	1	1
22918541|F|0--20:T>C	22918541	TGCAGATTACTTCTCTTGTATGGCTCTTTCAAACGGTTACAGATCGGAAGAGCGGTTCAGCAGGAATGC	TGCAGATTACTTCTCTTGTATGGCTCTTTCAAACGGTTAC	ENA|ACUP03003449|ACUP03003449.1_Chr06_contig_77	81730	1	1.47e-012	Gm06	8163132	1	1.50e-012		20	1	0.994898	0.010204	0.989796	0.005102	0.005102	0.010152	0.0202	0.015176	10.17021	6.5	1	1	1	1	1	1	1	1	1	1	1	1	1	1	1	1	1	1	1	1	1	1	1	1	1
22918541|F|0-20:T>C-20:T>C	22918541	TGCAGATTACTTCTCTTGCACGGCTCTTTCAAGCAGTTACAGATCGGAAGAGCGGTTCAGCAGGAATGC	TGCAGATTACTTCTCTTGCACGGCTCTTTCAAGCAGTTAC	ENA|ACUP03003449|ACUP03003449.1_Chr06_contig_77	81730	1	1.47e-012	Gm06	8163132	1	1.50e-012	20:T>C	20	1	0.994898	0.010204	0.989796	0.005102	0.005102	0.010152	0.0202	0.015176	10.17021	6.5	1	0	0	0	0	0	0	0	0	0	0	0	0	0	0	0	0	0	0	0	0	0	0	0	0
22918542|F|0--10:G>T	22918542	TGCAGATTACGTCTCTTGCACGGCACTTTCAAACAGTTACAGATCGGAAGAGCGGTTCAGCAGGAATGC	TGCAGATTACGTCTCTTGCACGGCACTTTCAAACAGTTAC	ENA|ACUP03003450|ACUP03003450.1_Chr06_contig_78	1359	1	1.47e-012	Gm06	8186217	1	1.50e-012		10	1	0.994898	0.010204	0.989796	0.005102	0.005102	0.010152	0.0202	0.015176	10.60426	6.5	1	1	1	1	1	1	1	1	1	1	1	1	1	1	1	1	1	1	1	1	1	1	1	1	1
22918542|F|0-10:G>T-10:G>T	22918542	TGCAGATTACTTCTCTTGCACGGCTCTTTCAAGCAGTTACAGATCGGAAGAGCGGTTCAGCAGGAATGC	TGCAGATTACTTCTCTTGCACGGCTCTTTCAAGCAGTTAC	ENA|ACUP03003450|ACUP03003450.1_Chr06_contig_78	1359	1	1.47e-012	Gm06	8186217	1	1.50e-012	10:G>T	10	1	0.994898	0.010204	0.989796	0.005102	0.005102	0.010152	0.0202	0.015176	10.60426	6.5	1	0	0	0	0	0	0	0	0	0	0	0	0	0	0	0	0	0	0	0	0	0	0	0	0
22930982|F|0--47:A>G	22930982	TGCAGCATCTGCTGTTCCTGCTGATGTTTCAGTTGGTGTTGAAGTGCACTGGAACCTGACTGAAGGGAA	TGCAGCATCTGCTGTTCCTGCTGATGTTTCAGTTGGTGTTGAAGTGCACTGGAACCTGACTGAAGGGAA	ENA|ACUP03004940|ACUP03004940.1_Chr08_contig_194	79649	1	5.11e-026	Gm08	17466202	1	5.21e-026		47	1	0.010204	0.994898	0.005102	0.989796	0.005102	0.0202	0.010152	0.015176	14	12.11915	1	0	0	0	0	0	0	0	0	0	0	0	0	0	0	0	0	0	0	0	0	0	0	0	0
22930982|F|0-47:A>G-47:A>G	22930982	TGCAGCATCTGCTGTTCCTGCTGATGTTTCAGTTGGTGTTGAAGTGCGCTGGAACCTGACTGAAGGGCA	TGCAGCATCTGCTGTTCCTGCTGATGTTTCAGTTGGTGTTGAAGTGCGCTGGAACCTGACTGAAGGGCA	ENA|ACUP03004940|ACUP03004940.1_Chr08_contig_194	79649	1	5.11e-026	Gm08	17466202	1	5.21e-026	47:A>G	47	1	0.010204	0.994898	0.005102	0.989796	0.005102	0.0202	0.010152	0.015176	14	12.11915	1	1	1	1	1	1	1	1	1	1	1	1	1	1	1	1	1	1	1	1	1	1	1	1	1
22931230|F|0--23:C>T	22931230	TGCAGAAGAATCCAAAATTATTTCCATAGGAATTACAGATCGGAAGAGCGGTTCAGCAGGAATGCCGAG	TGCAGAAGAATCCAAAATTATTTCCATAGGAATTAC	ENA|ACUP03004908|ACUP03004908.1_Chr08_contig_162	137610	1	1.84e-010	Gm08	14095290	1	1.88e-010		23	1	0.994898	0.010204	0.989796	0.005102	0.005102	0.010152	0.0202	0.015176	7.84188	11	1	1	1	1	1	1	1	1	1	1	1	1	1	1	1	1	1	1	1	1	1	1	1	1	1
22931230|F|0-23:C>T-23:C>T	22931230	TGCAGAAGAATCCAAAATTATTTTCACAGGAATTACAGATCGGAAGAGCGGTTCAGCAGGAATGCCGAG	TGCAGAAGAATCCAAAATTATTTTCACAGGAATTAC	ENA|ACUP03004908|ACUP03004908.1_Chr08_contig_162	137610	1	1.84e-010	Gm08	14095290	1	1.88e-010	23:C>T	23	1	0.994898	0.010204	0.989796	0.005102	0.005102	0.010152	0.0202	0.015176	7.84188	11	1	0	0	0	0	0	0	0	0	0	0	0	0	0	0	0	0	0	0	0	0	0	0	0	0
29306191|F|0--7:A>G	29306191	TGCAGCCATCCATTTCAACACCTTTTCAACCTGCACAACCTGCTCAGTCGAGTGGTGCTTTTGGCTTTA	TGCAGCCATCCATTTCAACACCTTTTCAACCTGCACAACCTGCTCAGTCGAGTGGTGCTTTTGGCTTTA	ENA|ACUP03008380|ACUP03008380.1_Chr13_contig_553	158790	1	8.50e-029	Gm13	35574497	1	8.66e-029		7	1	0.994898	0.010204	0.989796	0.005102	0.005102	0.010152	0.0202	0.015176	5.16239	4	1	1	1	1	1	1	1	1	1	1	1	1	1	1	1	1	1	1	1	1	1	1	1	1	1
29306191|F|0-7:A>G-7:A>G	29306191	TGCAGCCGTCCATTTCAACACCTTTTCAACCTGCACAACCTGCTCAGTCGAGTGGTGCTTTTGGCTTTA	TGCAGCCGTCCATTTCAACACCTTTTCAACCTGCACAACCTGCTCAGTCGAGTGGTGCTTTTGGCTTTA	ENA|ACUP03008380|ACUP03008380.1_Chr13_contig_553	158790	1	8.50e-029	Gm13	35574497	1	8.66e-029	7:A>G	7	1	0.994898	0.010204	0.989796	0.005102	0.005102	0.010152	0.0202	0.015176	5.16239	4	1	0	0	0	0	0	0	0	0	0	0	0	0	0	0	0	0	0	0	0	0	0	0	0	0
29306367|F|0--12:C>G	29306367	TGCAGATTTTTCCAACCCTTGGTACGCCTGATGAGAAAATTTGGCCAGGATTATTCAAATTACCTGGGG	TGCAGATTTTTCCAACCCTTGGTACGCCTGATGAGAAAATTTGGCCAGGATTATTCAAATTACCTGGGG	ENA|ACUP03002823|ACUP03002823.1_Chr05_contig_43	39830	2	8.50e-029	Gm05	2406793	2	8.66e-029		12	1	0.994898	0.010204	0.989796	0.005102	0.005102	0.010152	0.0202	0.015176	13.37021	3.5	1	1	1	1	1	1	1	1	1	1	1	1	1	1	1	1	1	1	1	1	1	1	1	1	1
29306367|F|0-12:C>G-12:C>G	29306367	TGCAGATTTTTCGAACCCTGGGTACACCCGATGAGAAAATTTGGCCAGGATTATCCAAATTACCTGGGG	TGCAGATTTTTCGAACCCTGGGTACACCCGATGAGAAAATTTGGCCAGGATTATCCAAATTACCTGGGG	ENA|ACUP03002823|ACUP03002823.1_Chr05_contig_43	39830	2	8.50e-029	Gm05	2406793	2	8.66e-029	12:C>G	12	1	0.994898	0.010204	0.989796	0.005102	0.005102	0.010152	0.0202	0.015176	13.37021	3.5	1	0	0	0	0	0	0	0	0	0	0	0	0	0	0	0	0	0	0	0	0	0	0	0	0
40017289|F|0--28:A>T	40017289	TGCAGGGGTGTATATCAGTGAGCATGTCATTTTATCAGACAAGTTTTTGCTTTATCTGTAGTCATTTGG	TGCAGGGGTGTATATCAGTGAGCATGTCATTTTATCAGACAAGTTTTTGCTTTATCTGTAGTCATTTGG	ENA|ACUP03009685|ACUP03009685.1_Chr15_contig_569	478926	1	8.50e-029	Gm15	39827191	1	8.66e-029		28	1	0.994898	0.010204	0.989796	0.005102	0.005102	0.010152	0.0202	0.015176	14.6	8.5	1	1	1	1	1	1	1	1	1	1	1	1	1	1	1	1	1	1	1	1	1	1	1	1	1
40017289|F|0-28:A>T-28:A>T	40017289	TGCAGGGGTGTATATCAGTGAGCATGTCTTTTTATCAGACAAGTTTTTGCTTTATCTGTAGTCATTTGG	TGCAGGGGTGTATATCAGTGAGCATGTCTTTTTATCAGACAAGTTTTTGCTTTATCTGTAGTCATTTGG	ENA|ACUP03009685|ACUP03009685.1_Chr15_contig_569	478926	1	8.50e-029	Gm15	39827191	1	8.66e-029	28:A>T	28	1	0.994898	0.010204	0.989796	0.005102	0.005102	0.010152	0.0202	0.015176	14.6	8.5	1	0	0	0	0	0	0	0	0	0	0	0	1	0	0	0	0	0	0	0	0	0	0	0	0
40018410|F|0--42:C>T	40018410	TGCAGCAAGAAGCCCCAAGTGCATACTATCACTTGACAACACCGAAGAAGGCATCACAGTTTGTGGTCG	TGCAGCAAGAAGCCCCAAGTGCATACTATCACTTGACAACACCGAAGAAGGCATCACAGTTTGTGGTCG	ENA|ACUP03008353|ACUP03008353.1_Chr13_contig_526	12916	1	8.50e-029	Gm13	32249273	1	8.66e-029		42	1	0.994898	0.010204	0.989796	0.005102	0.005102	0.010152	0.0202	0.015176	7.61111	10	1	1	1	1	1	1	1	1	1	1	1	1	1	1	1	1	1	1	1	1	1	1	1	1	1
40018410|F|0-42:C>T-42:C>T	40018410	TGCAGCAAGAAGCCCCAAGTGCATACTATCACTTGACAACACTGAAGAAGGCATCACAGTTTGTGGCCG	TGCAGCAAGAAGCCCCAAGTGCATACTATCACTTGACAACACTGAAGAAGGCATCACAGTTTGTGGCCG	ENA|ACUP03008353|ACUP03008353.1_Chr13_contig_526	12916	1	8.50e-029	Gm13	32249273	1	8.66e-029	42:C>T	42	1	0.994898	0.010204	0.989796	0.005102	0.005102	0.010152	0.0202	0.015176	7.61111	10	1	0	0	0	1	0	0	0	0	0	0	0	0	0	0	0	0	0	0	0	0	0	0	0	0
100073118|F|0--6:C>G	100073118	TGCAGTCCTAATGAAACTTTACAGATCGGAAGAGCGGTTCAGCAGGAATGCCGAGACCGATCTCGTATG	TGCAGTCCTAATGAAACTTTAC		0	0	999		0	0	999		6	1	1	0.015306	0.984694	0	0.015306	0	0.030144	0.015072	19.96186	9	1	1	1	1	1	1	1	1	1	1	1	1	1	1	1	1	1	1	1	1	1	1	1	1	1
100073118|F|0-6:C>G-6:C>G	100073118	TGCAGTGAAAATGAAACTTTACAGATCGGAAGAGCGGTTCAGCAGGAATGCCGAGACCGATCTCGTATG	TGCAGTGAAAATGAAACTTTAC		0	0	999		0	0	999	6:C>G	6	1	1	0.015306	0.984694	0	0.015306	0	0.030144	0.015072	19.96186	9	1	0	0	0	0	0	0	0	0	0	0	0	0	0	0	0	0	0	0	0	0	0	0	0	0
100043911|F|0--65:G>T	100043911	TGCAGCATCTAAAAGTAGTTGAAAAACCAACATATACATACCAAGGGGTAAAGTCAAGCCAGCTTGGTT	TGCAGCATCTAAAAGTAGTTGAAAAACCAACATATACATACCAAGGGGTAAAGTCAAGCCAGCTTGGTT	ENA|ACUP03003440|ACUP03003440.1_Chr06_contig_68	211253	1	3.95e-027	Gm06	6954696	1	4.03e-027		65	1	0.005102	0.994898	0.005102	0.994898	0	0.010152	0.010152	0.010152	17	6.11489	1	0	0	0	0	0	0	0	0	0	0	0	0	0	0	0	0	0	0	0	0	0	0	0	0
100043911|F|0-65:G>T-65:G>T	100043911	TGCAGCATCTAAAAGTAGTTGAAAAACCAACATATACATACCAAGGGGTAAAGTCAAGCCAGCTTTGTT	TGCAGCATCTAAAAGTAGTTGAAAAACCAACATATACATACCAAGGGGTAAAGTCAAGCCAGCTTTGTT	ENA|ACUP03003440|ACUP03003440.1_Chr06_contig_68	211253	1	3.95e-027	Gm06	6954696	1	4.03e-027	65:G>T	65	1	0.005102	0.994898	0.005102	0.994898	0	0.010152	0.010152	0.010152	17	6.11489	1	1	1	1	1	1	1	1	1	1	1	1	1	1	1	1	1	1	1	1	1	1	1	1	1
50681480|F|0--15:G>A	50681480	TGCAGAGGCTCAAGAGGCTCTTGAAGAGGAGTCTCTTTCTAAAGTGGAGAGTGAAGTTAGACAAGAATT	TGCAGAGGCTCAAGAGGCTCTTGAAGAGGAGTCTCTTTCTAAAGTGGAGAGTGAAGTTAGACAAGAATT	ENA|ACUP03012787|ACUP03012787.1_Chr20_contig_586	297616	1	8.50e-029	Gm20	45032102	1	8.66e-029		15	1	0.994898	0.005102	0.994898	0.005102	0	0.010152	0.010152	0.010152	22.92766	11	1	1	1	1	1	1	1	1	1	1	1	1	1	1	1	1	1	1	1	1	1	1	1	1	1
50681480|F|0-15:G>A-15:G>A	50681480	TGCAGAGGCTCAAGAAGCTCTTGAAGAGGAGTCTCTTTCTAAAGTGGAGATTGAAGTTAGACAAGAACT	TGCAGAGGCTCAAGAAGCTCTTGAAGAGGAGTCTCTTTCTAAAGTGGAGATTGAAGTTAGACAAGAACT	ENA|ACUP03012787|ACUP03012787.1_Chr20_contig_586	297616	1	8.50e-029	Gm20	45032102	1	8.66e-029	15:G>A	15	1	0.994898	0.005102	0.994898	0.005102	0	0.010152	0.010152	0.010152	22.92766	11	1	0	0	0	0	0	0	0	0	0	0	0	0	0	0	0	0	0	0	0	0	0	0	0	0
100043972|F|0--14:A>C	100043972	TGCAGAGTAGATGTATAAGGAAAGCTGGACGTATTGAAATCACTGCAAAGTTTGAGCTGAAGCCACCAC	TGCAGAGTAGATGTATAAGGAAAGCTGGACGTATTGAAATCACTGCAAAGTTTGAGCTGAAGCCACCAC	ENA|ACUP03000770|ACUP03000770.1_Chr02_contig_83	36004	1	8.56e-024	Gm02	7572706	1	8.72e-024		14	1	0.005102	0.994898	0.005102	0.994898	0	0.010152	0.010152	0.010152	11	8.2	1	0	0	0	0	0	0	0	0	0	0	0	0	0	0	0	0	0	0	0	0	0	0	0	0
100043972|F|0-14:A>C-14:A>C	100043972	TGCAGAGTAGATGTCTAAGGAAAGCTGGACGTACTAAAATCACTGCAAAGTTTGAGCTGAAGCCACCAC	TGCAGAGTAGATGTCTAAGGAAAGCTGGACGTACTAAAATCACTGCAAAGTTTGAGCTGAAGCCACCAC	ENA|ACUP03000770|ACUP03000770.1_Chr02_contig_83	36004	1	8.56e-024	Gm02	7572706	1	8.72e-024	14:A>C	14	1	0.005102	0.994898	0.005102	0.994898	0	0.010152	0.010152	0.010152	11	8.2	1	1	1	1	1	1	1	1	1	1	1	1	1	1	1	1	1	1	1	1	1	1	1	1	1
50681484|F|0--30:T>C	50681484	TGCAGCAAATTGTGCAGCCAGTGCTGCCCTTTTCTCCTCATTGATTTTTTTTATTTCAAGGTTCTGTCA	TGCAGCAAATTGTGCAGCCAGTGCTGCCCTTTTCTCCTCATTGATTTTTTTTATTTCAAGGTTCTGTCA	ENA|ACUP03012096|ACUP03012096.1_Chr19_contig_545	117223	1	8.50e-029	Gm19	38757620	1	8.66e-029		30	1	0.994898	0.005102	0.994898	0.005102	0	0.010152	0.010152	0.010152	19.60851	7	1	1	1	1	1	1	1	1	1	1	1	1	1	1	1	1	1	1	1	1	1	1	1	1	1
50681484|F|0-30:T>C-30:T>C	50681484	TGCAGCAAATTGTGCAGCCAGTGCTGCCCTCTTCTCTTCATTGATTTTTTTTGTTTCAAGGTTCTGTCA	TGCAGCAAATTGTGCAGCCAGTGCTGCCCTCTTCTCTTCATTGATTTTTTTTGTTTCAAGGTTCTGTCA	ENA|ACUP03012096|ACUP03012096.1_Chr19_contig_545	117223	1	8.50e-029	Gm19	38757620	1	8.66e-029	30:T>C	30	1	0.994898	0.005102	0.994898	0.005102	0	0.010152	0.010152	0.010152	19.60851	7	1	0	0	0	0	0	0	0	0	0	0	0	0	0	0	0	0	0	0	0	0	0	0	0	0
100044009|F|0--49:A>T	100044009	TGCAGCATCTAATTTGAACATCTCTCTCAAATTCCTGGAAATATATGCTAGTGTAATTATGCAAAGAAA	TGCAGCATCTAATTTGAACATCTCTCTCAAATTCCTGGAAATATATGCTAGTGTAATTATGCAAAGAAA	ENA|ACUP03004854|ACUP03004854.1_Chr08_contig_108	61118	1	1.84e-025	Gm08	9852610	2	1.87e-025		49	1	0.005102	0.994898	0.005102	0.994898	0	0.010152	0.010152	0.010152	27	18.58298	1	0	0	0	0	0	0	0	0	0	0	0	0	0	0	0	0	0	0	0	0	0	0	0	0
100044009|F|0-49:A>T-49:A>T	100044009	TGCAGCATCTAATTTGAACATCTCTCTCAAATTCCTGGAAATATATGCTTATGTAATTATGCAAAGAAA	TGCAGCATCTAATTTGAACATCTCTCTCAAATTCCTGGAAATATATGCTTATGTAATTATGCAAAGAAA	ENA|ACUP03004854|ACUP03004854.1_Chr08_contig_108	61118	1	1.84e-025	Gm08	9852610	2	1.87e-025	49:A>T	49	1	0.005102	0.994898	0.005102	0.994898	0	0.010152	0.010152	0.010152	27	18.58298	1	1	1	1	1	1	1	1	1	1	1	1	1	1	1	1	1	1	1	1	1	1	1	1	1
100044054|F|0--33:C>T	100044054	TGCAGGTGCAGCTAGAGGAATATCATATCTTCACCATGATTGCATCCCTCACATTATCCACAGAGACAT	TGCAGGTGCAGCTAGAGGAATATCATATCTTCACCATGATTGCATCCCTCACATTATCCACAGAGACAT	ENA|ACUP03009753|ACUP03009753.1_Chr15_contig_637	83544	1	8.50e-029	Gm15	45615379	1	8.66e-029		33	1	0.994898	0.005102	0.994898	0.005102	0	0.010152	0.010152	0.010152	7.63404	3	1	1	1	1	1	1	1	1	1	1	1	1	1	1	1	1	1	1	1	1	1	1	1	1	1
100044054|F|0-33:C>T-33:C>T	100044054	TGCAGGTGCAGCTAGAGGAATATCATATCTTCATCATGATTGCATCCCTCGCATTATCCACAGAGACAT	TGCAGGTGCAGCTAGAGGAATATCATATCTTCATCATGATTGCATCCCTCGCATTATCCACAGAGACAT	ENA|ACUP03009753|ACUP03009753.1_Chr15_contig_637	83544	1	8.50e-029	Gm15	45615379	1	8.66e-029	33:C>T	33	1	0.994898	0.005102	0.994898	0.005102	0	0.010152	0.010152	0.010152	7.63404	3	1	0	0	0	0	0	0	0	0	0	0	0	0	0	0	0	0	0	0	0	0	0	0	0	0
100044082|F|0--6:T>C	100044082	TGCAGTTGCCAATCAGAGTGGTAGGTGGAGGAATCAGATGCGAAGGGCTGCTCATAATGGTTGCTGTCG	TGCAGTTGCCAATCAGAGTGGTAGGTGGAGGAATCAGATGCGAAGGGCTGCTCATAATGGTTGCTGTCG	ENA|ACUP03008841|ACUP03008841.1_Chr14_contig_340	62781	1	8.56e-024	Gm14	23507993	1	8.72e-024		6	1	0.005102	0.994898	0.005102	0.994898	0	0.010152	0.010152	0.010152	20	10.75745	1	0	0	0	0	0	0	0	0	0	0	0	0	0	0	0	0	0	0	0	0	0	0	0	0
100044082|F|0-6:T>C-6:T>C	100044082	TGCAGTCGCCAATCAGAGTGGCAGGTGGAGGAATCAGATGCGAAGGGCTGCTCATAATGGTTGCTGCCG	TGCAGTCGCCAATCAGAGTGGCAGGTGGAGGAATCAGATGCGAAGGGCTGCTCATAATGGTTGCTGCCG	ENA|ACUP03008841|ACUP03008841.1_Chr14_contig_340	62781	1	8.56e-024	Gm14	23507993	1	8.72e-024	6:T>C	6	1	0.005102	0.994898	0.005102	0.994898	0	0.010152	0.010152	0.010152	20	10.75745	1	1	1	1	1	1	1	1	1	1	1	1	1	1	1	1	1	1	1	1	1	1	1	1	1
50681554|F|0--45:G>A	50681554	TGCAGCATCATCCAAACTGTTTCGAGATCCAAAACATAGCCCAGGGATTACCTCTTCAAATCCTGGAAG	TGCAGCATCATCCAAACTGTTTCGAGATCCAAAACATAGCCCAGGGATTACCTCTTCAAATCCTGGAAG	ENA|ACUP03004124|ACUP03004124.1_Chr06_contig_752	56618	1	8.50e-029	Gm06	50602970	1	8.66e-029		45	1	0.994898	0.005102	0.994898	0.005102	0	0.010152	0.010152	0.010152	12.94894	4	1	1	1	1	1	1	1	1	1	1	1	1	1	1	1	1	1	1	1	1	1	1	1	1	1
50681554|F|0-45:G>A-45:G>A	50681554	TGCAGCATCATCCAAACTGTTTCGAGATCCAAAACATAGCCCAGGAATTACCTCTTCAAACCCGGGAAG	TGCAGCATCATCCAAACTGTTTCGAGATCCAAAACATAGCCCAGGAATTACCTCTTCAAACCCGGGAAG	ENA|ACUP03004124|ACUP03004124.1_Chr06_contig_752	56618	1	8.50e-029	Gm06	50602970	1	8.66e-029	45:G>A	45	1	0.994898	0.005102	0.994898	0.005102	0	0.010152	0.010152	0.010152	12.94894	4	1	0	0	0	0	0	0	0	0	0	0	0	0	0	0	0	0	0	0	0	0	0	0	0	0
100044167|F|0--55:T>C	100044167	TGCAGGAGTGCCTTATGGGGATTCTCAAAGAGAAAACTATAATTTTTGTTACACATCAAGTTGAGTTTC	TGCAGGAGTGCCTTATGGGGATTCTCAAAGAGAAAACTATAATTTTTGTTACACATCAAGTTGAGTTTC	ENA|ACUP03004324|ACUP03004324.1_Chr07_contig_188	3280	1	3.95e-027	Gm07	11048233	1	4.03e-027		55	1	0.005102	0.994898	0.005102	0.994898	0	0.010152	0.010152	0.010152	29	12.69787	1	0	0	0	0	0	0	0	0	0	0	0	0	0	0	0	0	0	0	0	0	0	0	0	0
100044167|F|0-55:T>C-55:T>C	100044167	TGCAGGAGTGCCTTATGGGGATTCTCAAAGAGAAAACTATAATTTTTGTTACACACCAAGTTGAGTTTC	TGCAGGAGTGCCTTATGGGGATTCTCAAAGAGAAAACTATAATTTTTGTTACACACCAAGTTGAGTTTC	ENA|ACUP03004324|ACUP03004324.1_Chr07_contig_188	3280	1	3.95e-027	Gm07	11048233	1	4.03e-027	55:T>C	55	1	0.005102	0.994898	0.005102	0.994898	0	0.010152	0.010152	0.010152	29	12.69787	1	1	1	1	1	1	1	1	1	1	1	1	1	1	1	1	1	1	1	1	1	1	1	1	1
100044200|F|0--50:A>T	100044200	TGCAGTTCCAATCTCCTGGTCTGCTCATTTTCCCTTCATAGTTTCCAAATACCACCATGCATATATATA	TGCAGTTCCAATCTCCTGGTCTGCTCATTTTCCCTTCATAGTTTCCAAATACCACCATGCATATATATA	ENA|ACUP03002192|ACUP03002192.1_Chr04_contig_58	82587	1	2.38e-024	Gm04	5649913	1	2.43e-024		50	1	0.005102	0.994898	0.005102	0.994898	0	0.010152	0.010152	0.010152	20	12.28511	1	0	0	0	0	0	0	0	0	0	0	0	0	0	0	0	0	0	0	0	0	0	0	0	0
100044200|F|0-50:A>T-50:A>T	100044200	TGCAGTTCCAATCTCCTGGTCTGCTCATTTTCCCTTCATAGTTTCCAAATTCCACCATGCACATATAAA	TGCAGTTCCAATCTCCTGGTCTGCTCATTTTCCCTTCATAGTTTCCAAATTCCACCATGCACATATAAA	ENA|ACUP03002192|ACUP03002192.1_Chr04_contig_58	82587	1	2.38e-024	Gm04	5649913	1	2.43e-024	50:A>T	50	1	0.005102	0.994898	0.005102	0.994898	0	0.010152	0.010152	0.010152	20	12.28511	1	1	1	1	1	1	1	1	1	1	1	1	1	1	1	1	1	1	1	1	1	1	1	1	1
22913216|F|0--23:C>T	22913216	TGCAGAAAACTGAAAGTTCTAAACCTTTGTGGATGTGTTAGAGCTGCATCTGATACTGCATTGCAGGTA	TGCAGAAAACTGAAAGTTCTAAACCTTTGTGGATGTGTTAGAGCTGCATCTGATACTGCATTGCAGGTA	ENA|ACUP03002773|ACUP03002773.1_Chr04_contig_639	7905	1	8.56e-024	Gm04	47934556	1	8.72e-024		23	1	0.005102	0.994898	0.005102	0.994898	0	0.010152	0.010152	0.010152	41	12.60851	1	0	0	0	0	0	0	0	0	0	0	0	0	0	0	0	0	0	0	0	0	0	0	0	0
22913216|F|0-23:C>T-23:C>T	22913216	TGCAGAAAACTGAAAGTTCTAAATCTTTGTGGATGTGTTAGAGCTGCATCCGATACTGCATTACAGGTA	TGCAGAAAACTGAAAGTTCTAAATCTTTGTGGATGTGTTAGAGCTGCATCCGATACTGCATTACAGGTA	ENA|ACUP03002773|ACUP03002773.1_Chr04_contig_639	7905	1	8.56e-024	Gm04	47934556	1	8.72e-024	23:C>T	23	1	0.005102	0.994898	0.005102	0.994898	0	0.010152	0.010152	0.010152	41	12.60851	1	1	1	1	1	1	1	1	1	1	1	1	1	1	1	1	1	1	1	1	1	1	1	1	1
50681595|F|0--55:A>G	50681595	TGCAGAAAACTGTGTCAATGAACTTTGAGTCAGTGGAAACCATCAGAATTATTGAACAATCACAAATGA	TGCAGAAAACTGTGTCAATGAACTTTGAGTCAGTGGAAACCATCAGAATTATTGAACAATCACAAATGA	ENA|ACUP03003479|ACUP03003479.1_Chr06_contig_107	52382	1	8.50e-029	Gm06	10872451	1	8.66e-029		55	1	0.994898	0.005102	0.994898	0.005102	0	0.010152	0.010152	0.010152	35.97021	8	1	1	1	1	1	1	1	1	1	1	1	1	1	1	1	1	1	1	1	1	1	1	1	1	1
50681595|F|0-55:A>G-55:A>G	50681595	TGCAGAAAACTGTGTCAATGAACTTTGAGTCAGTGGAAACCATCAGAATTATTGAGCAATCATGAATGA	TGCAGAAAACTGTGTCAATGAACTTTGAGTCAGTGGAAACCATCAGAATTATTGAGCAATCATGAATGA	ENA|ACUP03003479|ACUP03003479.1_Chr06_contig_107	52382	1	8.50e-029	Gm06	10872451	1	8.66e-029	55:A>G	55	1	0.994898	0.005102	0.994898	0.005102	0	0.010152	0.010152	0.010152	35.97021	8	1	0	0	0	0	0	0	0	0	0	0	0	0	0	0	0	0	0	0	0	0	0	0	0	0
100044349|F|0--12:C>T	100044349	TGCAGAAAAGTACAAGAGGAAAATAGCTGTTGAATTTGGGATTCCTCTCTACCTTCAGAGGGTAGTTCA	TGCAGAAAAGTACAAGAGGAAAATAGCTGTTGAATTTGGGATTCCTCTCTACCTTCAGAGGGTAGTTCA	ENA|ACUP03007261|ACUP03007261.1_Chr12_contig_90	50517	1	8.56e-024	Gm12	8485496	1	8.72e-024		12	1	0.005102	0.994898	0.005102	0.994898	0	0.010152	0.010152	0.010152	28	6.5234	1	0	0	0	0	0	0	0	0	0	0	0	0	0	0	0	0	0	0	0	0	0	0	0	0
100044349|F|0-12:C>T-12:C>T	100044349	TGCAGAAAAGTATAAGAGAAAAGTAGCTGTTGAATTTGGGATTCCTCTCTACCTTCAGAGGGTAGTTCA	TGCAGAAAAGTATAAGAGAAAAGTAGCTGTTGAATTTGGGATTCCTCTCTACCTTCAGAGGGTAGTTCA	ENA|ACUP03007261|ACUP03007261.1_Chr12_contig_90	50517	1	8.56e-024	Gm12	8485496	1	8.72e-024	12:C>T	12	1	0.005102	0.994898	0.005102	0.994898	0	0.010152	0.010152	0.010152	28	6.5234	1	1	1	1	1	1	1	1	1	1	1	1	1	1	1	1	1	1	1	1	1	1	1	1	1
100044568|F|0--14:A>C	100044568	TGCAGAAAGCATCTAGAGGCTGGTGCGAGAAAATGGTTGATGTGGCAGAAGATTCATCGTAAGTATTGT	TGCAGAAAGCATCTAGAGGCTGGTGCGAGAAAATGGTTGATGTGGCAGAAGATTCATCGTAAGTATTGT	ENA|ACUP03006799|ACUP03006799.1_Chr11_contig_61	46962	1	8.56e-024	Gm11	7527047	1	8.72e-024		14	1	0.005102	0.994898	0.005102	0.994898	0	0.010152	0.010152	0.010152	14	8.65532	1	0	0	0	0	0	0	0	0	0	0	0	0	0	0	0	0	0	0	0	0	0	0	0	0
100044568|F|0-14:A>C-14:A>C	100044568	TGCAGAAAGCATCTCGTGGCTGGTGTGAGAAAATGGTTGATGTGGCAGAAGATTCATCGTAAGTATTGT	TGCAGAAAGCATCTCGTGGCTGGTGTGAGAAAATGGTTGATGTGGCAGAAGATTCATCGTAAGTATTGT	ENA|ACUP03006799|ACUP03006799.1_Chr11_contig_61	46962	1	8.56e-024	Gm11	7527047	1	8.72e-024	14:A>C	14	1	0.005102	0.994898	0.005102	0.994898	0	0.010152	0.010152	0.010152	14	8.65532	1	1	1	1	1	1	1	1	1	1	1	1	1	1	1	1	1	1	1	1	1	1	1	1	1
100044589|F|0--10:C>A	100044589	TGCAGAAAGGCTGTCCCTGCTCTTACCCTGACAATCTCATGAACCATGCCTCCATAGCCATGAATCTCT	TGCAGAAAGGCTGTCCCTGCTCTTACCCTGACAATCTCATGAACCATGCCTCCATAGCCATGAATCTCT	ENA|ACUP03009753|ACUP03009753.1_Chr15_contig_637	94481	1	8.56e-024	Gm15	45626316	1	8.72e-024		10	1	0.005102	0.994898	0.005102	0.994898	0	0.010152	0.010152	0.010152	14	8.74359	1	0	0	0	0	0	0	0	0	0	0	0	0	0	0	0	0	0	0	0	0	0	0	0	0
100044589|F|0-10:C>A-10:C>A	100044589	TGCAGAAAGGATGCCCCTGCTCTTACCCTGACAATCTCATGAACCATGCTTCCATAGCCATGAATCTCT	TGCAGAAAGGATGCCCCTGCTCTTACCCTGACAATCTCATGAACCATGCTTCCATAGCCATGAATCTCT	ENA|ACUP03009753|ACUP03009753.1_Chr15_contig_637	94481	1	8.56e-024	Gm15	45626316	1	8.72e-024	10:C>A	10	1	0.005102	0.994898	0.005102	0.994898	0	0.010152	0.010152	0.010152	14	8.74359	1	1	1	1	1	1	1	1	1	1	1	1	1	1	1	1	1	1	1	1	1	1	1	1	1
100044653|F|0--23:C>T	100044653	TGCAGAAATATTGGCCCCAATGGCGATATGGGTCACCTCGAGTATCTCCTCCTTCATTCCAATCCTCTT	TGCAGAAATATTGGCCCCAATGGCGATATGGGTCACCTCGAGTATCTCCTCCTTCATTCCAATCCTCTT	ENA|ACUP03006096|ACUP03006096.1_Chr10_contig_13	49066	1	1.84e-025	Gm10	1009547	1	1.87e-025		23	1	0.005102	0.994898	0.005102	0.994898	0	0.010152	0.010152	0.010152	10	9.74043	1	0	0	0	0	0	0	0	0	0	0	0	0	0	0	0	0	0	0	0	0	0	0	0	0
100044653|F|0-23:C>T-23:C>T	100044653	TGCAGAAATATTGGCCCCAATGGTGATATGGGTCACCTCGAGTATCTCCTCCTTCATACCAATCCTCTT	TGCAGAAATATTGGCCCCAATGGTGATATGGGTCACCTCGAGTATCTCCTCCTTCATACCAATCCTCTT	ENA|ACUP03006096|ACUP03006096.1_Chr10_contig_13	49066	1	1.84e-025	Gm10	1009547	1	1.87e-025	23:C>T	23	1	0.005102	0.994898	0.005102	0.994898	0	0.010152	0.010152	0.010152	10	9.74043	1	1	1	1	1	1	1	1	1	1	1	1	1	1	1	1	1	1	1	1	1	1	1	1	1
100044666|F|0--34:G>A	100044666	TGCAGAAATCTGAAGGGTGCTGATCTTGGTTCTTGTTTGATAAGCAGTTTCTAGCATACAGAACAACCC	TGCAGAAATCTGAAGGGTGCTGATCTTGGTTCTTGTTTGATAAGCAGTTTCTAGCATACAGAACAACCC	ENA|ACUP03009553|ACUP03009553.1_Chr15_contig_437	18509	1	8.50e-029	Gm15	32734465	1	8.66e-029		34	1	0.994898	0.005102	0.994898	0.005102	0	0.010152	0.010152	0.010152	8.71368	3	1	1	1	1	1	1	1	1	1	1	1	1	1	1	1	1	1	1	1	1	1	1	1	1	1
100044666|F|0-34:G>A-34:G>A	100044666	TGCAGAAATCTGAAGGGTGCTGATCTTGGTTCTTAGTTGATAAGCAGTTTCTAGCATACAGAACAACCC	TGCAGAAATCTGAAGGGTGCTGATCTTGGTTCTTAGTTGATAAGCAGTTTCTAGCATACAGAACAACCC	ENA|ACUP03009553|ACUP03009553.1_Chr15_contig_437	18509	1	8.50e-029	Gm15	32734465	1	8.66e-029	34:G>A	34	1	0.994898	0.005102	0.994898	0.005102	0	0.010152	0.010152	0.010152	8.71368	3	1	0	0	0	0	0	0	0	0	0	0	0	0	0	0	0	0	0	0	0	0	0	0	0	0
22913288|F|0--36:A>G	22913288	TGCAGAAATGGGTTCTGGGATAATGGAGGTTTTGCAATGTTTGGCTTCAGTGGGAATTGAAAAGCTCTC	TGCAGAAATGGGTTCTGGGATAATGGAGGTTTTGCAATGTTTGGCTTCAGTGGGAATTGAAAAGCTCTC	ENA|ACUP03009333|ACUP03009333.1_Chr15_contig_217	69114	1	1.84e-025	Gm15	15848343	1	1.87e-025		36	1	0.005102	0.994898	0.005102	0.994898	0	0.010152	0.010152	0.010152	14	9.82553	1	0	0	0	0	0	0	0	0	0	0	0	0	0	0	0	0	0	0	0	0	0	0	0	0
22913288|F|0-36:A>G-36:A>G	22913288	TGCAGAAATGGGTTCTGGGATAATGGAGGTTTTGCAGTGTTTGGCTTCAGTGGGTATTGAAAAGCTCTC	TGCAGAAATGGGTTCTGGGATAATGGAGGTTTTGCAGTGTTTGGCTTCAGTGGGTATTGAAAAGCTCTC	ENA|ACUP03009333|ACUP03009333.1_Chr15_contig_217	69114	1	1.84e-025	Gm15	15848343	1	1.87e-025	36:A>G	36	1	0.005102	0.994898	0.005102	0.994898	0	0.010152	0.010152	0.010152	14	9.82553	1	1	1	1	1	1	1	1	1	1	1	1	1	1	1	1	1	1	1	1	1	1	1	1	1
50681718|F|0--10:C>T	50681718	TGCAGAAATTCGATAGTGTCCAGGTAGCATTTCTTAGCATAGAAAGCTTGGCATGCTCATTCAATTGTG	TGCAGAAATTCGATAGTGTCCAGGTAGCATTTCTTAGCATAGAAAGCTTGGCATGCTCATTCAATTGTG	ENA|ACUP03012180|ACUP03012180.1_Chr19_contig_629	595415	1	8.50e-029	Gm19	47951966	1	8.66e-029		10	1	0.994898	0.005102	0.994898	0.005102	0	0.010152	0.010152	0.010152	24.01277	18	1	1	1	1	1	1	1	1	1	1	1	1	1	1	1	1	1	1	1	1	1	1	1	1	1
50681718|F|0-10:C>T-10:C>T	50681718	TGCAGAAATTTGAGAGTGTCCAGGTAGCATTTCTTAGCATAGAAAGTTTGGCATGCTCATTCAATTGTG	TGCAGAAATTTGAGAGTGTCCAGGTAGCATTTCTTAGCATAGAAAGTTTGGCATGCTCATTCAATTGTG	ENA|ACUP03012180|ACUP03012180.1_Chr19_contig_629	595415	1	8.50e-029	Gm19	47951966	1	8.66e-029	10:C>T	10	1	0.994898	0.005102	0.994898	0.005102	0	0.010152	0.010152	0.010152	24.01277	18	1	0	0	0	0	0	0	0	0	0	0	0	0	0	0	0	0	0	0	0	0	0	0	0	0
100044736|F|0--23:C>T	100044736	TGCAGAAATTGTTGCAGGTTGGGCGAGGCAAGCAAGAAACAGGGCTATTTCTGAGCAAGCTGTGCTACT	TGCAGAAATTGTTGCAGGTTGGGCGAGGCAAGCAAGAAACAGGGCTATTTCTGAGCAAGCTGTGCTACT	ENA|ACUP03004861|ACUP03004861.1_Chr08_contig_115	133769	1	8.56e-024	Gm08	10761278	1	8.72e-024		23	1	0.005102	0.994898	0.005102	0.994898	0	0.010152	0.010152	0.010152	10	8.69787	1	0	0	0	0	0	0	0	0	0	0	0	0	0	0	0	0	0	0	0	0	0	0	0	0
100044736|F|0-23:C>T-23:C>T	100044736	TGCAGAAATTGTTGCAGGTTGGGTGAGACAAGCAAGAAACAGGGCTATTTCTGAGCAAGCTGTGCTGCT	TGCAGAAATTGTTGCAGGTTGGGTGAGACAAGCAAGAAACAGGGCTATTTCTGAGCAAGCTGTGCTGCT	ENA|ACUP03004861|ACUP03004861.1_Chr08_contig_115	133769	1	8.56e-024	Gm08	10761278	1	8.72e-024	23:C>T	23	1	0.005102	0.994898	0.005102	0.994898	0	0.010152	0.010152	0.010152	10	8.69787	1	1	1	1	1	1	1	1	1	1	1	1	1	1	1	1	1	1	1	1	1	1	1	1	1
100044856|F|0--35:T>C	100044856	TGCAGAACCCCATTTTATGGAGACAATGAATTATATATGCATATGTCTACAGAACATTATACTTGTCAT	TGCAGAACCCCATTTTATGGAGACAATGAATTATATATGCATATGTCTACAGAACATTATACTTGTCAT	ENA|ACUP03002109|ACUP03002109.1_Chr03_contig_811	184358	1	3.95e-027	Gm03	44579489	1	4.03e-027		35	1	0.005102	0.994898	0.005102	0.994898	0	0.010152	0.010152	0.010152	12	7.22979	1	0	0	0	0	0	0	0	0	0	0	0	0	0	0	0	0	0	0	0	0	0	0	0	0
100044856|F|0-35:T>C-35:T>C	100044856	TGCAGAACCCCATTTTATGGAGACAATGAATTATACATGCATATGTCTACAGAACATTATACTTGTCAT	TGCAGAACCCCATTTTATGGAGACAATGAATTATACATGCATATGTCTACAGAACATTATACTTGTCAT	ENA|ACUP03002109|ACUP03002109.1_Chr03_contig_811	184358	1	3.95e-027	Gm03	44579489	1	4.03e-027	35:T>C	35	1	0.005102	0.994898	0.005102	0.994898	0	0.010152	0.010152	0.010152	12	7.22979	1	1	1	1	1	1	1	1	1	1	1	1	1	1	1	1	1	1	1	1	1	1	1	1	1
100044866|F|0--27:A>G	100044866	TGCAGAACCTAGGTAAGAATGAAGAATAACCCCAGCAGGAAAAGGCCCCATAGACCTGGAAATATTGAA	TGCAGAACCTAGGTAAGAATGAAGAATAACCCCAGCAGGAAAAGGCCCCATAGACCTGGAAATATTGAA	ENA|ACUP03010190|ACUP03010190.1_Chr16_contig_363	75981	1	1.84e-025	Gm16	30756507	1	1.87e-025		27	1	0.005102	0.994898	0.005102	0.994898	0	0.010152	0.010152	0.010152	24	10.80426	1	0	0	0	0	0	0	0	0	0	0	0	0	0	0	0	0	0	0	0	0	0	0	0	0
100044866|F|0-27:A>G-27:A>G	100044866	TGCAGAACCTAGGTAAGAATGAAGAATGACACCAGCAGGAAAAGGCCCCATAGACCTGGAAATATTGAA	TGCAGAACCTAGGTAAGAATGAAGAATGACACCAGCAGGAAAAGGCCCCATAGACCTGGAAATATTGAA	ENA|ACUP03010190|ACUP03010190.1_Chr16_contig_363	75981	1	1.84e-025	Gm16	30756507	1	1.87e-025	27:A>G	27	1	0.005102	0.994898	0.005102	0.994898	0	0.010152	0.010152	0.010152	24	10.80426	1	1	1	1	1	1	1	1	1	1	1	1	1	1	1	1	1	1	1	1	1	1	1	1	1
100044876|F|0--56:C>G	100044876	TGCAGAACCTGGGAGCTCACAGCAGCATGGACTGGAGTACAGATCAAGGTACCGGTCAAGTTTATTGTG	TGCAGAACCTGGGAGCTCACAGCAGCATGGACTGGAGTACAGATCAAGGTACCGGTCAAGTTTATTGTG	ENA|ACUP03002107|ACUP03002107.1_Chr03_contig_809	47795	1	8.50e-029	Gm03	43992111	1	8.66e-029		56	1	0.994898	0.005102	0.994898	0.005102	0	0.010152	0.010152	0.010152	5.71674	5	1	1	1	1	1	1	1	1	1	1	1	1	1	1	1	1	1	1	1	1	1	1	1	1	1
100044876|F|0-56:C>G-56:C>G	100044876	TGCAGAACCTGGGAGCTCACAGCAGCATGGACTGGAGTACAGATCAAGGTACCGGTGAAGTTTATTGTG	TGCAGAACCTGGGAGCTCACAGCAGCATGGACTGGAGTACAGATCAAGGTACCGGTGAAGTTTATTGTG	ENA|ACUP03002107|ACUP03002107.1_Chr03_contig_809	47795	1	8.50e-029	Gm03	43992111	1	8.66e-029	56:C>G	56	1	0.994898	0.005102	0.994898	0.005102	0	0.010152	0.010152	0.010152	5.71674	5	1	0	0	0	0	0	0	0	0	0	0	0	0	0	0	0	0	0	0	0	0	0	0	0	0
100044893|F|0--24:T>A	100044893	TGCAGAACGAGGGTGTGTGTGTGGTGGGTTGATGCTGCCACCTGGGAACTCAAGGATTGCATATGAGAC	TGCAGAACGAGGGTGTGTGTGTGGTGGGTTGATGCTGCCACCTGGGAACTCAAGGATTGCATATGAGAC	ENA|ACUP03012669|ACUP03012669.1_Chr20_contig_468	97806	1	8.50e-029	Gm20	35111357	1	8.66e-029		24	1	0.994898	0.005102	0.994898	0.005102	0	0.010152	0.010152	0.010152	9.42128	6	1	1	1	1	1	1	1	1	1	1	1	1	1	1	1	1	1	1	1	1	1	1	1	1	1
100044893|F|0-24:T>A-24:T>A	100044893	TGCAGAACGAGGGTGTGTGTGTGGAGGGTTGATGCTGCCACCTGGGAATTCAAGGACTGCATATGAGAC	TGCAGAACGAGGGTGTGTGTGTGGAGGGTTGATGCTGCCACCTGGGAATTCAAGGACTGCATATGAGAC	ENA|ACUP03012669|ACUP03012669.1_Chr20_contig_468	97806	1	8.50e-029	Gm20	35111357	1	8.66e-029	24:T>A	24	1	0.994898	0.005102	0.994898	0.005102	0	0.010152	0.010152	0.010152	9.42128	6	1	0	0	0	0	0	0	0	0	0	0	0	0	0	0	0	0	0	0	0	0	0	0	0	0
100044922|F|0--13:C>A	100044922	TGCAGAACTCACCCTGTGATCCATGTTGTGTACACTGCTGCATGCACTGGTGTGCCTTGTGTCAAGAGC	TGCAGAACTCACCCTGTGATCCATGTTGTGTACACTGCTGCATGCACTGGTGTGCCTTGTGTCAAGAGC	ENA|ACUP03004117|ACUP03004117.1_Chr06_contig_745	88931	1	1.84e-025	Gm06	49975527	1	1.87e-025		13	1	0.005102	0.994898	0.005102	0.994898	0	0.010152	0.010152	0.010152	9	4.90129	1	0	0	0	0	0	0	0	0	0	0	0	0	0	0	0	0	0	0	0	0	0	0	0	0
100044922|F|0-13:C>A-13:C>A	100044922	TGCAGAACTCACCATGTGATCCATGTTGTGTGCACTGCTGCATGCACTGGTGTGCCTTGTGTCAAGAGC	TGCAGAACTCACCATGTGATCCATGTTGTGTGCACTGCTGCATGCACTGGTGTGCCTTGTGTCAAGAGC	ENA|ACUP03004117|ACUP03004117.1_Chr06_contig_745	88931	1	1.84e-025	Gm06	49975527	1	1.87e-025	13:C>A	13	1	0.005102	0.994898	0.005102	0.994898	0	0.010152	0.010152	0.010152	9	4.90129	1	1	1	1	1	1	1	1	1	1	1	1	1	1	1	1	1	1	1	1	1	1	1	1	1
100044954|F|0--29:C>T	100044954	TGCAGAACTGTGTCTGGCTGGACATTTCCCTTCACTACCACCTTCTTTTCCTTCAAATCAATGTCATAT	TGCAGAACTGTGTCTGGCTGGACATTTCCCTTCACTACCACCTTCTTTTCCTTCAAATCAATGTCATAT	ENA|ACUP03012745|ACUP03012745.1_Chr20_contig_544	86837	1	1.84e-025	Gm20	41452549	1	1.87e-025		29	1	0.005102	0.994898	0.005102	0.994898	0	0.010152	0.010152	0.010152	26	10.66809	1	0	0	0	0	0	0	0	0	0	0	0	0	0	0	0	0	0	0	0	0	0	0	0	0
100044954|F|0-29:C>T-29:C>T	100044954	TGCAGAACTGTGTCTGGCTGGACATTTCCTTTCACTACCACCTTTTGTTCCTTCAAATCAATGTCATAT	TGCAGAACTGTGTCTGGCTGGACATTTCCTTTCACTACCACCTTTTGTTCCTTCAAATCAATGTCATAT	ENA|ACUP03012745|ACUP03012745.1_Chr20_contig_544	86837	1	1.84e-025	Gm20	41452549	1	1.87e-025	29:C>T	29	1	0.005102	0.994898	0.005102	0.994898	0	0.010152	0.010152	0.010152	26	10.66809	1	1	1	1	1	1	1	1	1	1	1	1	1	1	1	1	1	1	1	1	1	1	1	1	1
100045016|F|0--12:C>T	100045016	TGCAGAAGAAGACAAGTTGGTGTTTTTCCCAACCACTAGGACGCAGAAGAGGTATCCTATCATAGTGAA	TGCAGAAGAAGACAAGTTGGTGTTTTTCCCAACCACTAGGACGCAGAAGAGGTATCCTATCATAGTGAA	ENA|ACUP03008560|ACUP03008560.1_Chr14_contig_59	63061	1	6.62e-025	Gm14	4753574	1	6.74e-025		12	1	0.005102	0.994898	0.005102	0.994898	0	0.010152	0.010152	0.010152	18	13.89787	1	0	0	0	0	0	0	0	0	0	0	0	0	0	0	0	0	0	0	0	0	0	0	0	0
100045016|F|0-12:C>T-12:C>T	100045016	TGCAGAAGAAGATAAGTTGGTGTTTTTTCCAACGACTAGGACGCAGAAGAGGTATCCTATCATAGTGAA	TGCAGAAGAAGATAAGTTGGTGTTTTTTCCAACGACTAGGACGCAGAAGAGGTATCCTATCATAGTGAA	ENA|ACUP03008560|ACUP03008560.1_Chr14_contig_59	63061	1	6.62e-025	Gm14	4753574	1	6.74e-025	12:C>T	12	1	0.005102	0.994898	0.005102	0.994898	0	0.010152	0.010152	0.010152	18	13.89787	1	1	1	1	1	1	1	1	1	1	1	1	1	1	1	1	1	1	1	1	1	1	1	1	1
50681800|F|0--45:A>T	50681800	TGCAGAAGAATAGAGACGGTAACAGTGTCCAGGTCCAGTTCTTCCAGATCTGCCTGCACGCTGTGCGGC	TGCAGAAGAATAGAGACGGTAACAGTGTCCAGGTCCAGTTCTTCCAGATCTGCCTGCACGCTGTGCGGC	ENA|ACUP03001324|ACUP03001324.1_Chr03_contig_26	52616	1	8.50e-029	Gm03	2538099	1	8.66e-029		45	1	0.994898	0.005102	0.994898	0.005102	0	0.010152	0.010152	0.010152	10.91489	5	1	1	1	1	1	1	1	1	1	1	1	1	1	1	1	1	1	1	1	1	1	1	1	1	1
50681800|F|0-45:A>T-45:A>T	50681800	TGCAGAAGAATAGAGACGGTAACAGTGTCCAGGTCCAGTTCTTCCTGATCTGCCTGCACGCTGTGCAGC	TGCAGAAGAATAGAGACGGTAACAGTGTCCAGGTCCAGTTCTTCCTGATCTGCCTGCACGCTGTGCAGC	ENA|ACUP03001324|ACUP03001324.1_Chr03_contig_26	52616	1	8.50e-029	Gm03	2538099	1	8.66e-029	45:A>T	45	1	0.994898	0.005102	0.994898	0.005102	0	0.010152	0.010152	0.010152	10.91489	5	1	0	0	0	0	0	0	0	0	0	0	0	0	0	0	0	0	0	0	0	0	0	0	0	0
100045038|F|0--27:A>T	100045038	TGCAGAAGAATCTGATGCAACAGAATCACATGGTGTTGGAGCTAGTGTTCAAATTGCCAAAAACATGCA	TGCAGAAGAATCTGATGCAACAGAATCACATGGTGTTGGAGCTAGTGTTCAAATTGCCAAAAACATGCA	ENA|ACUP03010377|ACUP03010377.1_Chr17_contig_80	10149	1	8.56e-024	Gm17	9879785	1	8.72e-024		27	1	0.005102	0.994898	0.005102	0.994898	0	0.010152	0.010152	0.010152	11	6.86695	1	0	0	0	0	0	0	0	0	0	0	0	0	0	0	0	0	0	0	0	0	0	0	0	0
100045038|F|0-27:A>T-27:A>T	100045038	TGCAGAAGAATCTGATGCAACAGAATCTCATGGTGTCGGTGCTAGTGTTCAAATTGCCAAAAACATGCA	TGCAGAAGAATCTGATGCAACAGAATCTCATGGTGTCGGTGCTAGTGTTCAAATTGCCAAAAACATGCA	ENA|ACUP03010377|ACUP03010377.1_Chr17_contig_80	10149	1	8.56e-024	Gm17	9879785	1	8.72e-024	27:A>T	27	1	0.005102	0.994898	0.005102	0.994898	0	0.010152	0.010152	0.010152	11	6.86695	1	1	1	1	1	1	1	1	1	1	1	1	1	1	1	1	1	1	1	1	1	1	1	1	1
100045234|F|0--12:A>G	100045234	TGCAGAAGCTGTAGAAGCCATGGCAGTTGCACCCACAGGGAGTGGATGATTATGTGTCCCTTCATAGGT	TGCAGAAGCTGTAGAAGCCATGGCAGTTGCACCCACAGGGAGTGGATGATTATGTGTCCCTTCATAGGT		0	0	999		0	0	999		12	1	0.005102	0.994898	0.005102	0.994898	0	0.010152	0.010152	0.010152	25	10.8	1	0	0	0	0	0	0	0	0	0	0	0	0	0	0	0	0	0	0	0	0	0	0	0	0
100045234|F|0-12:A>G-12:A>G	100045234	TGCAGAAGCTGTGGAAGCCATAGCAGTTGCACCCACAGGGAGTGGATGGTTATGTGTCCCTTCATAGGT	TGCAGAAGCTGTGGAAGCCATAGCAGTTGCACCCACAGGGAGTGGATGGTTATGTGTCCCTTCATAGGT		0	0	999		0	0	999	12:A>G	12	1	0.005102	0.994898	0.005102	0.994898	0	0.010152	0.010152	0.010152	25	10.8	1	1	1	1	1	1	1	1	1	1	1	1	1	1	1	1	1	1	1	1	1	1	1	1	1
100045325|F|0--7:A>G	100045325	TGCAGAAATATCACTTGAATCATCACTTTCGGATCCAGGATAAAGGCTTTGGAATCACTTCATCACTAT	TGCAGAAATATCACTTGAATCATCACTTTCGGATCCAGGATAAAGGCTTTGGAATCACTTCATCACTAT	ENA|ACUP03009255|ACUP03009255.1_Chr15_contig_139	91133	1	8.56e-024	Gm15	10571999	1	8.72e-024		7	1	0.005102	0.994898	0.005102	0.994898	0	0.010152	0.010152	0.010152	31	9.90638	1	0	0	0	0	0	0	0	0	0	0	0	0	0	0	0	0	0	0	0	0	0	0	0	0
100045325|F|0-7:A>G-7:A>G	100045325	TGCAGAAGTACCACTTGAATCATCACTTTCGGATCCAGGATAAAGGCTTTGGGATCACTTCATCACTAT	TGCAGAAGTACCACTTGAATCATCACTTTCGGATCCAGGATAAAGGCTTTGGGATCACTTCATCACTAT	ENA|ACUP03009255|ACUP03009255.1_Chr15_contig_139	91133	1	8.56e-024	Gm15	10571999	1	8.72e-024	7:A>G	7	1	0.005102	0.994898	0.005102	0.994898	0	0.010152	0.010152	0.010152	31	9.90638	1	1	1	1	1	1	1	1	1	1	1	1	1	1	1	1	1	1	1	1	1	1	1	1	1
100045329|F|0--32:T>C	100045329	TGCAGAAGTAGGATTGTGGAAAACAGCTTGTGTTTGTATGGTTGGTCCACTGCTTCCATGATAGTTTGG	TGCAGAAGTAGGATTGTGGAAAACAGCTTGTGTTTGTATGGTTGGTCCACTGCTTCCATGATAGTTTGG	ENA|ACUP03012197|ACUP03012197.1_Chr19_contig_646	63398	1	8.50e-029	Gm19	49801561	1	8.66e-029		32	1	0.994898	0.005102	0.994898	0.005102	0	0.010152	0.010152	0.010152	5.75319	3	1	1	1	1	1	1	1	1	1	1	1	1	1	1	1	1	1	1	1	1	1	1	1	1	1
100045329|F|0-32:T>C-32:T>C	100045329	TGCAGAAGTAGGATTGTGGAAAACAGCTTGTGCATGTATGGTTGGTCCACTGCTTCCATGATAGTTTGT	TGCAGAAGTAGGATTGTGGAAAACAGCTTGTGCATGTATGGTTGGTCCACTGCTTCCATGATAGTTTGT	ENA|ACUP03012197|ACUP03012197.1_Chr19_contig_646	63398	1	8.50e-029	Gm19	49801561	1	8.66e-029	32:T>C	32	1	0.994898	0.005102	0.994898	0.005102	0	0.010152	0.010152	0.010152	5.75319	3	1	0	0	0	0	0	0	0	0	0	0	0	0	0	0	0	0	0	0	0	0	0	0	0	0
100045379|F|0--48:A>G	100045379	TGCAGAAGTGTTTGATGAGGAGCTTCTGAGAGGGCAATATGTTGAAGAAGAAATGGTGCAGATGCTTCA	TGCAGAAGTGTTTGATGAGGAGCTTCTGAGAGGGCAATATGTTGAAGAAGAAATGGTGCAGATGCTTCA	ENA|ACUP03003485|ACUP03003485.1_Chr06_contig_113	289065	1	8.56e-024	Gm06	11472105	1	8.72e-024		48	1	0.005102	0.994898	0.005102	0.994898	0	0.010152	0.010152	0.010152	21	9.75641	1	0	0	0	0	0	0	0	0	0	0	0	0	0	0	0	0	0	0	0	0	0	0	0	0
100045379|F|0-48:A>G-48:A>G	100045379	TGCAGAAGTGTTTGATGAGGAGCTTCTGAGAGGGCAATATGTTGAAGAGGAGATGGTTCAGATGCTTCA	TGCAGAAGTGTTTGATGAGGAGCTTCTGAGAGGGCAATATGTTGAAGAGGAGATGGTTCAGATGCTTCA	ENA|ACUP03003485|ACUP03003485.1_Chr06_contig_113	289065	1	8.56e-024	Gm06	11472105	1	8.72e-024	48:A>G	48	1	0.005102	0.994898	0.005102	0.994898	0	0.010152	0.010152	0.010152	21	9.75641	1	1	1	1	1	1	1	1	1	1	1	1	1	1	1	1	1	1	1	1	1	1	1	1	1
100045399|F|0--32:T>C	100045399	TGCAGAAGTTTCGGCTTCCTCACTCATCAAGTTGGTGGAAGAAGAGGCTGTACTCTTTTCTACATGATA	TGCAGAAGTTTCGGCTTCCTCACTCATCAAGTTGGTGGAAGAAGAGGCTGTACTCTTTTCTACATGATA	ENA|ACUP03003238|ACUP03003238.1_Chr05_contig_458	24194	1	8.50e-029	Gm05	29747873	1	8.66e-029		32	1	0.994898	0.005102	0.994898	0.005102	0	0.010152	0.010152	0.010152	7.26383	4	1	1	1	1	1	1	1	1	1	1	1	1	1	1	1	1	1	1	1	1	1	1	1	1	1
100045399|F|0-32:T>C-32:T>C	100045399	TGCAGAAGTTTCGGCTTCCTCACTCATCAAGTCGGTGGAAGAAGAGGTTGTACTCTTTTCTACATGATA	TGCAGAAGTTTCGGCTTCCTCACTCATCAAGTCGGTGGAAGAAGAGGTTGTACTCTTTTCTACATGATA	ENA|ACUP03003238|ACUP03003238.1_Chr05_contig_458	24194	1	8.50e-029	Gm05	29747873	1	8.66e-029	32:T>C	32	1	0.994898	0.005102	0.994898	0.005102	0	0.010152	0.010152	0.010152	7.26383	4	1	0	0	0	0	0	0	0	0	0	0	0	0	0	0	0	0	0	0	0	0	0	0	0	0
50681945|F|0--16:T>A	50681945	TGCAGAATCAAGAGGCTTGTCTGGAGCAACTCCATCAACCTGAATCCAAGGGTGACCTGCAAAGAATCA	TGCAGAATCAAGAGGCTTGTCTGGAGCAACTCCATCAACCTGAATCCAAGGGTGACCTGCAAAGAATCA	ENA|ACUP03012168|ACUP03012168.1_Chr19_contig_617	252793	1	8.50e-029	Gm19	45740908	1	8.66e-029		16	1	0.994898	0.005102	0.994898	0.005102	0	0.010152	0.010152	0.010152	15.31064	6	1	1	1	1	1	1	1	1	1	1	1	1	1	1	1	1	1	1	1	1	1	1	1	1	1
50681945|F|0-16:T>A-16:T>A	50681945	TGCAGAATCAAGAGGCATGTCTGGAGCAACTCCATCCACTTGAATCCAAGGGTGACCTGCAAAGAATCA	TGCAGAATCAAGAGGCATGTCTGGAGCAACTCCATCCACTTGAATCCAAGGGTGACCTGCAAAGAATCA	ENA|ACUP03012168|ACUP03012168.1_Chr19_contig_617	252793	1	8.50e-029	Gm19	45740908	1	8.66e-029	16:T>A	16	1	0.994898	0.005102	0.994898	0.005102	0	0.010152	0.010152	0.010152	15.31064	6	1	0	0	0	0	0	0	0	0	0	0	0	0	0	0	0	0	0	0	0	0	0	0	0	0
100045522|F|0--18:T>C	100045522	TGCAGAATCAGCTGCTCTTGCAACTAGTTGCTCAATAAGAAATTTTGCTGGATCACCAAAAGGGTTTCT	TGCAGAATCAGCTGCTCTTGCAACTAGTTGCTCAATAAGAAATTTTGCTGGATCACCAAAAGGGTTTCT	ENA|ACUP03005427|ACUP03005427.1_Chr09_contig_43	1317	1	8.50e-029	Gm09	3822446	1	8.66e-029		18	1	0.994898	0.005102	0.994898	0.005102	0	0.010152	0.010152	0.010152	7.40426	5	1	1	1	1	1	1	1	1	1	1	1	1	1	1	1	1	1	1	1	1	1	1	1	1	1
100045522|F|0-18:T>C-18:T>C	100045522	TGCAGAATCAGCTGCTCTCGCAACTAATTGCTCAATAAGAAATTTTGCTGGATCACCAAAAGGATTTCT	TGCAGAATCAGCTGCTCTCGCAACTAATTGCTCAATAAGAAATTTTGCTGGATCACCAAAAGGATTTCT	ENA|ACUP03005427|ACUP03005427.1_Chr09_contig_43	1317	1	8.50e-029	Gm09	3822446	1	8.66e-029	18:T>C	18	1	0.994898	0.005102	0.994898	0.005102	0	0.010152	0.010152	0.010152	7.40426	5	1	0	0	0	0	0	0	0	0	0	0	0	0	0	0	0	0	0	0	0	0	0	0	0	0
100045602|F|0--10:G>A	100045602	TGCAGAATGAGTTATCATGCATTTCCATCCCTGGACAAGAAATTGAGCAAAAACAATCAAATTCATCCA	TGCAGAATGAGTTATCATGCATTTCCATCCCTGGACAAGAAATTGAGCAAAAACAATCAAATTCATCCA	ENA|ACUP03002101|ACUP03002101.1_Chr03_contig_803	68313	1	8.50e-029	Gm03	43431804	1	8.66e-029		10	1	0.994898	0.005102	0.994898	0.005102	0	0.010152	0.010152	0.010152	7.64681	7	1	1	1	1	1	1	1	1	1	1	1	1	1	1	1	1	1	1	1	1	1	1	1	1	1
100045602|F|0-10:G>A-10:G>A	100045602	TGCAGAATGAATTATCATGTATTTCCATCCCTGGACAAGAAATTGAGCAAAAACCATCAAATTCATCCA	TGCAGAATGAATTATCATGTATTTCCATCCCTGGACAAGAAATTGAGCAAAAACCATCAAATTCATCCA	ENA|ACUP03002101|ACUP03002101.1_Chr03_contig_803	68313	1	8.50e-029	Gm03	43431804	1	8.66e-029	10:G>A	10	1	0.994898	0.005102	0.994898	0.005102	0	0.010152	0.010152	0.010152	7.64681	7	1	0	0	0	0	0	0	0	0	0	0	0	0	0	0	0	0	0	0	0	0	0	0	0	0
100045619|F|0--13:A>T	100045619	TGCAGAATGCAGTAGCAGTTCAATCACTACATCAGACAACTTGGACAGCCATCGATTTTATCCCCCTGG	TGCAGAATGCAGTAGCAGTTCAATCACTACATCAGACAACTTGGACAGCCATCGATTTTATCCCCCTGG	ENA|ACUP03005421|ACUP03005421.1_Chr09_contig_37	21114	1	1.84e-025	Gm09	3404076	1	1.87e-025		13	1	0.005102	0.994898	0.005102	0.994898	0	0.010152	0.010152	0.010152	5	4.61702	1	0	0	0	0	0	0	0	0	0	0	0	0	0	0	0	0	0	0	0	0	0	0	0	0
100045619|F|0-13:A>T-13:A>T	100045619	TGCAGAATGCAGTTGCAGTTCAATCACAACATCAGACAACTTGGACAGCCATCGATTTTATCCCCCTGG	TGCAGAATGCAGTTGCAGTTCAATCACAACATCAGACAACTTGGACAGCCATCGATTTTATCCCCCTGG	ENA|ACUP03005421|ACUP03005421.1_Chr09_contig_37	21114	1	1.84e-025	Gm09	3404076	1	1.87e-025	13:A>T	13	1	0.005102	0.994898	0.005102	0.994898	0	0.010152	0.010152	0.010152	5	4.61702	1	1	1	1	1	1	1	1	1	1	1	1	1	1	1	1	1	1	1	1	1	1	1	1	1
100045654|F|0--53:A>G	100045654	TGCAGAATGTAACCTGTTGCTGCTGTTCCAAAGACACCAGCCAATACTCCAGCAGTATTAGATAGACCA	TGCAGAATGTAACCTGTTGCTGCTGTTCCAAAGACACCAGCCAATACTCCAGCAGTATTAGATAGACCA	ENA|ACUP03010890|ACUP03010890.1_Chr18_contig_83	83207	1	1.84e-025	Gm18	6005632	1	1.87e-025		53	1	0.005102	0.994898	0.005102	0.994898	0	0.010152	0.010152	0.010152	14	6.66239	1	0	0	0	0	0	0	0	0	0	0	0	0	0	0	0	0	0	0	0	0	0	0	0	0
100045654|F|0-53:A>G-53:A>G	100045654	TGCAGAATGTAACCTGTTGCTGCTGTTCCAAAGACACCAGCCAATACTCCAGCGGTATTAGATAAACCA	TGCAGAATGTAACCTGTTGCTGCTGTTCCAAAGACACCAGCCAATACTCCAGCGGTATTAGATAAACCA	ENA|ACUP03010890|ACUP03010890.1_Chr18_contig_83	83207	1	1.84e-025	Gm18	6005632	1	1.87e-025	53:A>G	53	1	0.005102	0.994898	0.005102	0.994898	0	0.010152	0.010152	0.010152	14	6.66239	1	1	1	1	1	1	1	1	1	1	1	1	1	1	1	1	1	1	1	1	1	1	1	1	1
100045693|F|0--7:C>T	100045693	TGCAGAACTCATACATATCATGATCTTGTAATCATCATCTCCCAAATCAGGGATAGCCTTGGCCTTCTT	TGCAGAACTCATACATATCATGATCTTGTAATCATCATCTCCCAAATCAGGGATAGCCTTGGCCTTCTT	ENA|ACUP03011557|ACUP03011557.1_Chr19_contig_6	188057	1	8.56e-024	Gm19	381245	1	8.72e-024		7	1	0.005102	0.994898	0.005102	0.994898	0	0.010152	0.010152	0.010152	21	8.33191	1	0	0	0	0	0	0	0	0	0	0	0	0	0	0	0	0	0	0	0	0	0	0	0	0
100045693|F|0-7:C>T-7:C>T	100045693	TGCAGAATTCACACACATCATGATCTTGTAATCATCATCTCCCAAATCAGGGATAGCCTTGGCCTTCTT	TGCAGAATTCACACACATCATGATCTTGTAATCATCATCTCCCAAATCAGGGATAGCCTTGGCCTTCTT	ENA|ACUP03011557|ACUP03011557.1_Chr19_contig_6	188057	1	8.56e-024	Gm19	381245	1	8.72e-024	7:C>T	7	1	0.005102	0.994898	0.005102	0.994898	0	0.010152	0.010152	0.010152	21	8.33191	1	1	1	1	1	1	1	1	1	1	1	1	1	1	1	1	1	1	1	1	1	1	1	1	1
100045726|F|0--35:C>A	100045726	TGCAGAATTGAATCTGAGGTACCTGGAGAATGTCCCTCTTCTTCCAGCCATCAGGATGATTCTGGACAT	TGCAGAATTGAATCTGAGGTACCTGGAGAATGTCCCTCTTCTTCCAGCCATCAGGATGATTCTGGACAT	ENA|ACUP03010091|ACUP03010091.1_Chr16_contig_264	27188	1	8.50e-029	Gm16	19318098	1	8.66e-029		35	1	0.994898	0.005102	0.994898	0.005102	0	0.010152	0.010152	0.010152	5.36752	4	1	1	1	1	1	1	1	1	1	1	1	1	1	1	1	1	1	1	1	1	1	1	1	1	1
100045726|F|0-35:C>A-35:C>A	100045726	TGCAGAATTGAATCTGAGGTACCTGGAGAATGTCCATCTTCTTCAAGCCATCGGGATGATTCTGGACAT	TGCAGAATTGAATCTGAGGTACCTGGAGAATGTCCATCTTCTTCAAGCCATCGGGATGATTCTGGACAT	ENA|ACUP03010091|ACUP03010091.1_Chr16_contig_264	27188	1	8.50e-029	Gm16	19318098	1	8.66e-029	35:C>A	35	1	0.994898	0.005102	0.994898	0.005102	0	0.010152	0.010152	0.010152	5.36752	4	1	0	0	0	0	0	0	0	0	0	0	0	0	0	0	0	0	0	0	0	0	0	0	0	0
100045735|F|0--8:G>T	100045735	TGCAGAATGGCACCAATTACTTTGGAGAAACGCAGCCTCAGAAGGAGACACTTCTTTTCAACTTGTAAC	TGCAGAATGGCACCAATTACTTTGGAGAAACGCAGCCTCAGAAGGAGACACTTCTTTTCAACTTGTAAC	ENA|ACUP03003341|ACUP03003341.1_Chr05_contig_561	148217	1	8.56e-024	Gm05	37838590	1	8.72e-024		8	1	0.005102	0.994898	0.005102	0.994898	0	0.010152	0.010152	0.010152	15	5.69397	1	0	0	0	0	0	0	0	0	0	0	0	0	0	0	0	0	0	0	0	0	0	0	0	0
100045735|F|0-8:G>T-8:G>T	100045735	TGCAGAATTGCACCAATTACTTTAGAGAAACGCAGCCTCAAAAGGAGACACTTCTTTTCAACTTGTAAC	TGCAGAATTGCACCAATTACTTTAGAGAAACGCAGCCTCAAAAGGAGACACTTCTTTTCAACTTGTAAC	ENA|ACUP03003341|ACUP03003341.1_Chr05_contig_561	148217	1	8.56e-024	Gm05	37838590	1	8.72e-024	8:G>T	8	1	0.005102	0.994898	0.005102	0.994898	0	0.010152	0.010152	0.010152	15	5.69397	1	1	1	1	1	1	1	1	1	1	1	1	1	1	1	1	1	1	1	1	1	1	1	1	1
100045740|F|0--26:A>G	100045740	TGCAGAATTGCCTGTTGGTCAACTAAATCAAGCAGTGCCAACTGTTTCCTCATCGAGCTTATCACAGAC	TGCAGAATTGCCTGTTGGTCAACTAAATCAAGCAGTGCCAACTGTTTCCTCATCGAGCTTATCACAGAC	ENA|ACUP03005780|ACUP03005780.1_Chr09_contig_396	292259	1	3.95e-027	Gm09	27432584	1	4.03e-027		26	1	0.005102	0.994898	0.005102	0.994898	0	0.010152	0.010152	0.010152	13	5.64681	1	0	0	0	0	0	0	0	0	0	0	0	0	0	0	0	0	0	0	0	0	0	0	0	0
100045740|F|0-26:A>G-26:A>G	100045740	TGCAGAATTGCCTGTTGGTCAACTAAGTCAAGCAGTGCCAACTGTTTCCTCATCGAGCTTATCACAGAC	TGCAGAATTGCCTGTTGGTCAACTAAGTCAAGCAGTGCCAACTGTTTCCTCATCGAGCTTATCACAGAC	ENA|ACUP03005780|ACUP03005780.1_Chr09_contig_396	292259	1	3.95e-027	Gm09	27432584	1	4.03e-027	26:A>G	26	1	0.005102	0.994898	0.005102	0.994898	0	0.010152	0.010152	0.010152	13	5.64681	1	1	1	1	1	1	1	1	1	1	1	1	1	1	1	1	1	1	1	1	1	1	1	1	1
100045768|F|0--23:A>C	100045768	TGCAGAATTTCCTGATGACCAAGAACTTGGTAACCATTGGATGGACAGTCATAAAAAGGAGGCACAGTG	TGCAGAATTTCCTGATGACCAAGAACTTGGTAACCATTGGATGGACAGTCATAAAAAGGAGGCACAGTG	ENA|ACUP03006770|ACUP03006770.1_Chr11_contig_32	45785	1	1.84e-025	Gm11	4663270	1	1.87e-025		23	1	0.005102	0.994898	0.005102	0.994898	0	0.010152	0.010152	0.010152	12	11.13191	1	0	0	0	0	0	0	0	0	0	0	0	0	0	0	0	0	0	0	0	0	0	0	0	0
100045768|F|0-23:A>C-23:A>C	100045768	TGCAGAATTTCCTGATGACCAAGCACTTGGTAACCATTGGATGGACAGTCATAAAAAGGAAGCACAGTG	TGCAGAATTTCCTGATGACCAAGCACTTGGTAACCATTGGATGGACAGTCATAAAAAGGAAGCACAGTG	ENA|ACUP03006770|ACUP03006770.1_Chr11_contig_32	45785	1	1.84e-025	Gm11	4663270	1	1.87e-025	23:A>C	23	1	0.005102	0.994898	0.005102	0.994898	0	0.010152	0.010152	0.010152	12	11.13191	1	1	1	1	1	1	1	1	1	1	1	1	1	1	1	1	1	1	1	1	1	1	1	1	1
100045871|F|0--18:A>C	100045871	TGCAGACACAAACACTGGAACTGCTGAGGCTGTCAGGGGATTTCGAATGGCTGTTCTTACATCCTTGAA	TGCAGACACAAACACTGGAACTGCTGAGGCTGTCAGGGGATTTCGAATGGCTGTTCTTACATCCTTGAA	ENA|ACUP03004861|ACUP03004861.1_Chr08_contig_115	361681	1	1.84e-025	Gm08	10989190	1	1.87e-025		18	1	0.005102	0.994898	0.005102	0.994898	0	0.010152	0.010152	0.010152	15	14.00851	1	0	0	0	0	0	0	0	0	0	0	0	0	0	0	0	0	0	0	0	0	0	0	0	0
100045871|F|0-18:A>C-18:A>C	100045871	TGCAGACACAAACACTGGCACTGCTGAGGCTGTCAGAGGATTTCGAATGGCTGTTCTTACATCCTTGAA	TGCAGACACAAACACTGGCACTGCTGAGGCTGTCAGAGGATTTCGAATGGCTGTTCTTACATCCTTGAA	ENA|ACUP03004861|ACUP03004861.1_Chr08_contig_115	361681	1	1.84e-025	Gm08	10989190	1	1.87e-025	18:A>C	18	1	0.005102	0.994898	0.005102	0.994898	0	0.010152	0.010152	0.010152	15	14.00851	1	1	1	1	1	1	1	1	1	1	1	1	1	1	1	1	1	1	1	1	1	1	1	1	1
100045964|F|0--22:A>T	100045964	TGCAGACATGGAGGTCCCTTCCAGATTCAAACGAGGTTTCCAAGGACTTCCCAGCCATTGTGATTGGCA	TGCAGACATGGAGGTCCCTTCCAGATTCAAACGAGGTTTCCAAGGACTTCCCAGCCATTGTGATTGGCA	ENA|ACUP03006746|ACUP03006746.1_Chr11_contig_8	343516	1	8.50e-029	Gm11	1076941	2	8.66e-029		22	1	0.994898	0.005102	0.994898	0.005102	0	0.010152	0.010152	0.010152	8.6766	7	1	1	1	1	1	1	1	1	1	1	1	1	1	1	1	1	1	1	1	1	1	1	1	1	1
100045964|F|0-22:A>T-22:A>T	100045964	TGCAGACATGGAGGTCCCTTCCTGATTCAAACGAGGTTTCCAAGGACTTCCCAGCCATTGTAATTGGCA	TGCAGACATGGAGGTCCCTTCCTGATTCAAACGAGGTTTCCAAGGACTTCCCAGCCATTGTAATTGGCA	ENA|ACUP03006746|ACUP03006746.1_Chr11_contig_8	343516	1	8.50e-029	Gm11	1076941	2	8.66e-029	22:A>T	22	1	0.994898	0.005102	0.994898	0.005102	0	0.010152	0.010152	0.010152	8.6766	7	1	0	0	0	0	0	0	0	0	0	0	0	0	0	0	0	0	0	0	0	0	0	0	0	0
100045981|F|0--7:T>A	100045981	TGCAGACTTTGCTACTTAGAGCTGATTGGGCGAAGTCTCTTTCTTATACAATTGACGGACTCATGGCCC	TGCAGACTTTGCTACTTAGAGCTGATTGGGCGAAGTCTCTTTCTTATACAATTGACGGACTCATGGCCC		0	0	999		0	0	999		7	1	0.005102	0.994898	0.005102	0.994898	0	0.010152	0.010152	0.010152	12	9.24681	1	0	0	0	0	0	0	0	0	0	0	0	0	0	0	0	0	0	0	0	0	0	0	0	0
100045981|F|0-7:T>A-7:T>A	100045981	TGCAGACATTGCTACTTAGAGCTGATTGGGCAAAGTCTCTTTCTTACACAATTGACGGACTCATGGCCC	TGCAGACATTGCTACTTAGAGCTGATTGGGCAAAGTCTCTTTCTTACACAATTGACGGACTCATGGCCC		0	0	999		0	0	999	7:T>A	7	1	0.005102	0.994898	0.005102	0.994898	0	0.010152	0.010152	0.010152	12	9.24681	1	1	1	1	1	1	1	1	1	1	1	1	1	1	1	1	1	1	1	1	1	1	1	1	1
100046068|F|0--19:G>T	100046068	TGCAGACCTGCTCGTTTGAGCTCAGTTATCTTATCATTGAATTGTTGGATCCAAACCAAGTTTTCACTC	TGCAGACCTGCTCGTTTGAGCTCAGTTATCTTATCATTGAATTGTTGGATCCAAACCAAGTTTTCACTC	ENA|ACUP03007155|ACUP03007155.1_Chr11_contig_417	101584	1	3.95e-027	Gm11	38733619	1	4.03e-027		19	1	0.005102	0.994898	0.005102	0.994898	0	0.010152	0.010152	0.010152	23	7.82979	1	0	0	0	0	0	0	0	0	0	0	0	0	0	0	0	0	0	0	0	0	0	0	0	0
100046068|F|0-19:G>T-19:G>T	100046068	TGCAGACCTGCTCGTTTGATCTCAGTTATCTTATCATTGAATTGTTGGATCCAAACCAAGTTTTCACTC	TGCAGACCTGCTCGTTTGATCTCAGTTATCTTATCATTGAATTGTTGGATCCAAACCAAGTTTTCACTC	ENA|ACUP03007155|ACUP03007155.1_Chr11_contig_417	101584	1	3.95e-027	Gm11	38733619	1	4.03e-027	19:G>T	19	1	0.005102	0.994898	0.005102	0.994898	0	0.010152	0.010152	0.010152	23	7.82979	1	1	1	1	1	1	1	1	1	1	1	1	1	1	1	1	1	1	1	1	1	1	1	1	1
100046071|F|0--64:C>A	100046071	TGCAGACCTGGCCTCAGTTTCTTCAGCCTTCTGGAGGATTGAATGCTCAAGGGAGGAAGAGACGCAGAA	TGCAGACCTGGCCTCAGTTTCTTCAGCCTTCTGGAGGATTGAATGCTCAAGGGAGGAAGAGACGCAGAA	ENA|ACUP03008457|ACUP03008457.1_Chr13_contig_630	10853	1	3.95e-027	Gm13	40823375	1	4.03e-027		64	1	0.005102	0.994898	0.005102	0.994898	0	0.010152	0.010152	0.010152	13	7.36596	1	0	0	0	0	0	0	0	0	0	0	0	0	0	0	0	0	0	0	0	0	0	0	0	0
100046071|F|0-64:C>A-64:C>A	100046071	TGCAGACCTGGCCTCAGTTTCTTCAGCCTTCTGGAGGATTGAATGCTCAAGGGAGGAAGAGACGAAGAA	TGCAGACCTGGCCTCAGTTTCTTCAGCCTTCTGGAGGATTGAATGCTCAAGGGAGGAAGAGACGAAGAA	ENA|ACUP03008457|ACUP03008457.1_Chr13_contig_630	10853	1	3.95e-027	Gm13	40823375	1	4.03e-027	64:C>A	64	1	0.005102	0.994898	0.005102	0.994898	0	0.010152	0.010152	0.010152	13	7.36596	1	1	1	1	1	1	1	1	1	1	1	1	1	1	1	1	1	1	1	1	1	1	1	1	1
100046160|F|0--15:G>C	100046160	TGCAGACTGATGCTGGGCGTGTTCATAACCTTGCTCCCATACTAACAGAGCATCTGTTTTCCTTCCCAA	TGCAGACTGATGCTGGGCGTGTTCATAACCTTGCTCCCATACTAACAGAGCATCTGTTTTCCTTCCCAA	ENA|ACUP03000657|ACUP03000657.1_Chr01_contig_657	24552	1	8.50e-029	Gm01	51689689	1	8.66e-029		15	1	0.994898	0.005102	0.994898	0.005102	0	0.010152	0.010152	0.010152	7.32906	6	1	1	1	1	1	1	1	1	1	1	1	1	1	1	1	1	1	1	1	1	1	1	1	1	1
100046160|F|0-15:G>C-15:G>C	100046160	TGCAGACTGATGCTGCGCGTGTTCATAACCTTGCTCTCATACTAACAGAGCATCTGCTTTCCTTCCCAA	TGCAGACTGATGCTGCGCGTGTTCATAACCTTGCTCTCATACTAACAGAGCATCTGCTTTCCTTCCCAA	ENA|ACUP03000657|ACUP03000657.1_Chr01_contig_657	24552	1	8.50e-029	Gm01	51689689	1	8.66e-029	15:G>C	15	1	0.994898	0.005102	0.994898	0.005102	0	0.010152	0.010152	0.010152	7.32906	6	1	0	0	0	0	0	0	0	0	0	0	0	0	0	0	0	0	0	0	0	0	0	0	0	0
50682203|F|0--22:T>C	50682203	TGCAGAGAAGAACGAAGCATGCTCTTCCCACGCGTGGCGCCGTCACAGTTCACGCTGCTGCTACGCCAG	TGCAGAGAAGAACGAAGCATGCTCTTCCCACGCGTGGCGCCGTCACAGTTCACGCTGCTGCTACGCCAG	ENA|ACUP03003491|ACUP03003491.1_Chr06_contig_119	156891	1	8.50e-029	Gm06	11975096	1	8.66e-029		22	1	0.994898	0.005102	0.994898	0.005102	0	0.010152	0.010152	0.010152	14.64255	7	1	1	1	1	1	1	1	1	1	1	1	1	1	1	1	1	1	1	1	1	1	1	1	1	1
50682203|F|0-22:T>C-22:T>C	50682203	TGCAGAGAAGAACGAAGCATGCCCTTCCCACGTGTGGCGCTGTCACAGTTCACGCTGCTGCTACGCCAG	TGCAGAGAAGAACGAAGCATGCCCTTCCCACGTGTGGCGCTGTCACAGTTCACGCTGCTGCTACGCCAG	ENA|ACUP03003491|ACUP03003491.1_Chr06_contig_119	156891	1	8.50e-029	Gm06	11975096	1	8.66e-029	22:T>C	22	1	0.994898	0.005102	0.994898	0.005102	0	0.010152	0.010152	0.010152	14.64255	7	1	0	0	0	0	0	0	0	0	0	0	0	0	0	0	0	0	0	0	0	0	0	0	0	0
100046328|F|0--44:A>G	100046328	TGCAGAGAATCCAGCATTTGGTTGTCACTTGGAGGCTTCCAAGAAAAAGGATCCGATCCTCAACGCTTG	TGCAGAGAATCCAGCATTTGGTTGTCACTTGGAGGCTTCCAAGAAAAAGGATCCGATCCTCAACGCTTG	ENA|ACUP03006736|ACUP03006736.1_Chr10_contig_653	17366	1	8.50e-029	Gm10	50474496	1	8.66e-029		44	1	0.994898	0.005102	0.994898	0.005102	0	0.010152	0.010152	0.010152	8.45957	8	1	1	1	1	1	1	1	1	1	1	1	1	1	1	1	1	1	1	1	1	1	1	1	1	1
100046328|F|0-44:A>G-44:A>G	100046328	TGCAGAGAATCCAGCATTTGGTTGTCACTTGGAGGCTTCCAAGAGAAAGGATCTGATCCTCAACACTTG	TGCAGAGAATCCAGCATTTGGTTGTCACTTGGAGGCTTCCAAGAGAAAGGATCTGATCCTCAACACTTG	ENA|ACUP03006736|ACUP03006736.1_Chr10_contig_653	17366	1	8.50e-029	Gm10	50474496	1	8.66e-029	44:A>G	44	1	0.994898	0.005102	0.994898	0.005102	0	0.010152	0.010152	0.010152	8.45957	8	1	0	0	0	0	0	0	0	0	0	0	0	0	0	0	0	0	0	0	0	0	0	0	0	0
100046353|F|0--18:A>C	100046353	TGCAGAGACAAATTCTTTACCATATTTAGTAGTAAACAAGTTCTTGATGTGCAATAAGTCTGGTACATC	TGCAGAGACAAATTCTTTACCATATTTAGTAGTAAACAAGTTCTTGATGTGCAATAAGTCTGGTACATC	ENA|ACUP03012666|ACUP03012666.1_Chr20_contig_465	49467	1	1.84e-025	Gm20	34713797	1	1.87e-025		18	1	0.005102	0.994898	0.005102	0.994898	0	0.010152	0.010152	0.010152	11	9.04255	1	0	0	0	0	0	0	0	0	0	0	0	0	0	0	0	0	0	0	0	0	0	0	0	0
100046353|F|0-18:A>C-18:A>C	100046353	TGCAGAGACAAATTCTTTCCCATATTTAGTGGTAAACAAGTTCTTGATGTGCAATAAGTCTGGTACATC	TGCAGAGACAAATTCTTTCCCATATTTAGTGGTAAACAAGTTCTTGATGTGCAATAAGTCTGGTACATC	ENA|ACUP03012666|ACUP03012666.1_Chr20_contig_465	49467	1	1.84e-025	Gm20	34713797	1	1.87e-025	18:A>C	18	1	0.005102	0.994898	0.005102	0.994898	0	0.010152	0.010152	0.010152	11	9.04255	1	1	1	1	1	1	1	1	1	1	1	1	1	1	1	1	1	1	1	1	1	1	1	1	1
100046415|F|0--22:G>T	100046415	TGCAGAGAGCATTGCTGAATGGGGATAAGAATTTTGATCAATACAAGCAAGAAGCTGAGAATTTTATGT	TGCAGAGAGCATTGCTGAATGGGGATAAGAATTTTGATCAATACAAGCAAGAAGCTGAGAATTTTATGT	ENA|ACUP03002299|ACUP03002299.1_Chr04_contig_165	62637	1	3.95e-027	Gm04	11269291	1	4.03e-027		22	1	0.005102	0.994898	0.005102	0.994898	0	0.010152	0.010152	0.010152	13	5.94894	1	0	0	0	0	0	0	0	0	0	0	0	0	0	0	0	0	0	0	0	0	0	0	0	0
100046415|F|0-22:G>T-22:G>T	100046415	TGCAGAGAGCATTGCTGAATGGTGATAAGAATTTTGATCAATACAAGCAAGAAGCTGAGAATTTTATGT	TGCAGAGAGCATTGCTGAATGGTGATAAGAATTTTGATCAATACAAGCAAGAAGCTGAGAATTTTATGT	ENA|ACUP03002299|ACUP03002299.1_Chr04_contig_165	62637	1	3.95e-027	Gm04	11269291	1	4.03e-027	22:G>T	22	1	0.005102	0.994898	0.005102	0.994898	0	0.010152	0.010152	0.010152	13	5.94894	1	1	1	1	1	1	1	1	1	1	1	1	1	1	1	1	1	1	1	1	1	1	1	1	1
100046502|F|0--21:C>A	100046502	TGCAGAGATTAGAGACTCATCCAAGAAAGGTGCTAGAGTTTGGCTTGGAACATTTGACACGGCTGAAGA	TGCAGAGATTAGAGACTCATCCAAGAAAGGTGCTAGAGTTTGGCTTGGAACATTTGACACGGCTGAAGA	ENA|ACUP03009182|ACUP03009182.1_Chr15_contig_66	38953	1	1.84e-025	Gm15	6071508	1	1.87e-025		21	1	0.005102	0.994898	0.005102	0.994898	0	0.010152	0.010152	0.010152	8	6.69362	1	0	0	0	0	0	0	0	0	0	0	0	0	0	0	0	0	0	0	0	0	0	0	0	0
100046502|F|0-21:C>A-21:C>A	100046502	TGCAGAGATTAGAGACTCATCAAAGAAAGGTGCTAGAGTTTGGCTTGGAACATTTGACACTGCTGAAGA	TGCAGAGATTAGAGACTCATCAAAGAAAGGTGCTAGAGTTTGGCTTGGAACATTTGACACTGCTGAAGA	ENA|ACUP03009182|ACUP03009182.1_Chr15_contig_66	38953	1	1.84e-025	Gm15	6071508	1	1.87e-025	21:C>A	21	1	0.005102	0.994898	0.005102	0.994898	0	0.010152	0.010152	0.010152	8	6.69362	1	1	1	1	1	1	1	1	1	1	1	1	1	1	1	1	1	1	1	1	1	1	1	1	1
100046541|F|0--7:C>T	100046541	TGCAGAGCAATACTTGACGTGGAAATTTTGACTTGAACTGCAACATTTCGTAGTTGAGTGTTCCTTCCT	TGCAGAGCAATACTTGACGTGGAAATTTTGACTTGAACTGCAACATTTCGTAGTTGAGTGTTCCTTCCT	ENA|ACUP03006538|ACUP03006538.1_Chr10_contig_455	36263	1	8.50e-029	Gm10	34839970	1	8.66e-029		7	1	0.994898	0.005102	0.994898	0.005102	0	0.010152	0.010152	0.010152	7.05128	3	1	1	1	1	1	1	1	1	1	1	1	1	1	1	1	1	1	1	1	1	1	1	1	1	1
100046541|F|0-7:C>T-7:C>T	100046541	TGCAGAGTAATACTTGACGTGGAAATTTTGACTTGAACTGCAACATTTCCCAGTTGAGTGTTCCTTCCT	TGCAGAGTAATACTTGACGTGGAAATTTTGACTTGAACTGCAACATTTCCCAGTTGAGTGTTCCTTCCT	ENA|ACUP03006538|ACUP03006538.1_Chr10_contig_455	36263	1	8.50e-029	Gm10	34839970	1	8.66e-029	7:C>T	7	1	0.994898	0.005102	0.994898	0.005102	0	0.010152	0.010152	0.010152	7.05128	3	1	0	0	0	0	0	0	0	0	0	0	0	0	0	0	0	0	0	0	0	0	0	0	0	0
100046641|F|0--33:A>T	100046641	TGCAGAGCTGATTGCCTGCATTCAGCCTAATCCACCCTCTGAGGAGCGCCGGAATGCGGTTGCTGACTA	TGCAGAGCTGATTGCCTGCATTCAGCCTAATCCACCCTCTGAGGAGCGCCGGAATGCGGTTGCTGACTA	ENA|ACUP03009856|ACUP03009856.1_Chr16_contig_29	25119	1	8.56e-024	Gm16	2482927	1	8.72e-024		33	1	0.005102	0.994898	0.005102	0.994898	0	0.010152	0.010152	0.010152	15	14.14468	1	0	0	0	0	0	0	0	0	0	0	0	0	0	0	0	0	0	0	0	0	0	0	0	0
100046641|F|0-33:A>T-33:A>T	100046641	TGCAGAGCTGATTGCCTGCATTCAGCCTAATCCTCCCTCTGAGGAGCGCCGCAATGCGGTTGCCGACTA	TGCAGAGCTGATTGCCTGCATTCAGCCTAATCCTCCCTCTGAGGAGCGCCGCAATGCGGTTGCCGACTA	ENA|ACUP03009856|ACUP03009856.1_Chr16_contig_29	25119	1	8.56e-024	Gm16	2482927	1	8.72e-024	33:A>T	33	1	0.005102	0.994898	0.005102	0.994898	0	0.010152	0.010152	0.010152	15	14.14468	1	1	1	1	1	1	1	1	1	1	1	1	1	1	1	1	1	1	1	1	1	1	1	1	1
100046654|F|0--29:T>C	100046654	TGCAGAGCTTCTCTCAAGGTTGAATCTTCTTTCCCAAAGATTTTGATTCAGGAACCACCCCTAAGAATT	TGCAGAGCTTCTCTCAAGGTTGAATCTTCTTTCCCAAAGATTTTGATTCAGGAACCACCCCTAAGAATT	ENA|ACUP03010824|ACUP03010824.1_Chr18_contig_17	63390	1	8.56e-024	Gm18	1911341	1	8.72e-024		29	1	0.005102	0.994898	0.005102	0.994898	0	0.010152	0.010152	0.010152	13	8.25641	1	0	0	0	0	0	0	0	0	0	0	0	0	0	0	0	0	0	0	0	0	0	0	0	0
100046654|F|0-29:T>C-29:T>C	100046654	TGCAGAGCTTCTCTCAAGGTTGAATCTTCCTTCCCTAAGATTTTGATTCAGGAACCACCCCTTAGAATT	TGCAGAGCTTCTCTCAAGGTTGAATCTTCCTTCCCTAAGATTTTGATTCAGGAACCACCCCTTAGAATT	ENA|ACUP03010824|ACUP03010824.1_Chr18_contig_17	63390	1	8.56e-024	Gm18	1911341	1	8.72e-024	29:T>C	29	1	0.005102	0.994898	0.005102	0.994898	0	0.010152	0.010152	0.010152	13	8.25641	1	1	1	1	1	1	1	1	1	1	1	1	1	1	1	1	1	1	1	1	1	1	1	1	1
50682321|F|0--21:T>C	50682321	TGCAGAGGAATTATCTCGAGCTCCAGCTGAAGTTCTTGGCAGAAGTAGCCATGGCACTTTATACAAAGC	TGCAGAGGAATTATCTCGAGCTCCAGCTGAAGTTCTTGGCAGAAGTAGCCATGGCACTTTATACAAAGC	ENA|ACUP03003491|ACUP03003491.1_Chr06_contig_119	30192	1	8.50e-029	Gm06	11848397	1	8.66e-029		21	1	0.994898	0.005102	0.994898	0.005102	0	0.010152	0.010152	0.010152	16.20851	5	1	1	1	1	1	1	1	1	1	1	1	1	1	1	1	1	1	1	1	1	1	1	1	1	1
50682321|F|0-21:T>C-21:T>C	50682321	TGCAGAGGAATTATCTCGAGCCCCAGCTGAAGTTCTTGGCAGAAGTAGCCATGGCACTTTATATAAAGC	TGCAGAGGAATTATCTCGAGCCCCAGCTGAAGTTCTTGGCAGAAGTAGCCATGGCACTTTATATAAAGC	ENA|ACUP03003491|ACUP03003491.1_Chr06_contig_119	30192	1	8.50e-029	Gm06	11848397	1	8.66e-029	21:T>C	21	1	0.994898	0.005102	0.994898	0.005102	0	0.010152	0.010152	0.010152	16.20851	5	1	0	0	0	0	0	0	0	0	0	0	0	0	0	0	0	0	0	0	0	0	0	0	0	0
100046713|F|0--15:G>A	100046713	TGCAGAGGAGAGACAGATTCGAGATAGGAAAGCTTTTCTACTTCATAGTTTATTCGTTGATGTATCAGT	TGCAGAGGAGAGACAGATTCGAGATAGGAAAGCTTTTCTACTTCATAGTTTATTCGTTGATGTATCAGT	ENA|ACUP03002614|ACUP03002614.1_Chr04_contig_480	89783	1	1.84e-025	Gm04	28105368	1	1.87e-025		15	1	0.005102	0.994898	0.005102	0.994898	0	0.010152	0.010152	0.010152	12	9.56596	1	0	0	0	0	0	0	0	0	0	0	0	0	0	0	0	0	0	0	0	0	0	0	0	0
100046713|F|0-15:G>A-15:G>A	100046713	TGCAGAGGAGAGACAAATTCGAGATAGGAAAGCTTTTCTACTTCATAGTTTATTTGTTGATGTATCAGT	TGCAGAGGAGAGACAAATTCGAGATAGGAAAGCTTTTCTACTTCATAGTTTATTTGTTGATGTATCAGT	ENA|ACUP03002614|ACUP03002614.1_Chr04_contig_480	89783	1	1.84e-025	Gm04	28105368	1	1.87e-025	15:G>A	15	1	0.005102	0.994898	0.005102	0.994898	0	0.010152	0.010152	0.010152	12	9.56596	1	1	1	1	1	1	1	1	1	1	1	1	1	1	1	1	1	1	1	1	1	1	1	1	1
100046954|F|0--31:A>G	100046954	TGCAGAGTCTTCAAAAAGCTAAAGTCATCCAATGGCTTTGCTTTACACCACCATCAACAATTACAAATG	TGCAGAGTCTTCAAAAAGCTAAAGTCATCCAATGGCTTTGCTTTACACCACCATCAACAATTACAAATG	ENA|ACUP03004164|ACUP03004164.1_Chr07_contig_28	51585	1	1.84e-025	Gm07	3471393	1	1.87e-025		31	1	0.005102	0.994898	0.005102	0.994898	0	0.010152	0.010152	0.010152	19	6.33761	1	0	0	0	0	0	0	0	0	0	0	0	0	0	0	0	0	0	0	0	0	0	0	0	0
100046954|F|0-31:A>G-31:A>G	100046954	TGCAGAGTCTTCAAAAAGCTAAAGTCATCCAGTGGCTTTGCTTTACACCACCATCAACAATTACTAATG	TGCAGAGTCTTCAAAAAGCTAAAGTCATCCAGTGGCTTTGCTTTACACCACCATCAACAATTACTAATG	ENA|ACUP03004164|ACUP03004164.1_Chr07_contig_28	51585	1	1.84e-025	Gm07	3471393	1	1.87e-025	31:A>G	31	1	0.005102	0.994898	0.005102	0.994898	0	0.010152	0.010152	0.010152	19	6.33761	1	1	1	1	1	1	1	1	1	1	1	1	1	1	1	1	1	1	1	1	1	1	1	1	1
100046957|F|0--5:T>A	100046957	TGCAGTGTCTTTCAAACAACAAAAAGGCTACTTTGACTGAGATAGTTGATGTGTTACGATCTGTCTGTC	TGCAGTGTCTTTCAAACAACAAAAAGGCTACTTTGACTGAGATAGTTGATGTGTTACGATCTGTCTGTC	ENA|ACUP03008472|ACUP03008472.1_Chr13_contig_645	149541	1	8.50e-029	Gm13	42246206	1	8.66e-029		5	1	0.005102	0.994898	0.005102	0.994898	0	0.010152	0.010152	0.010152	20	12.52766	1	0	0	0	0	0	0	0	0	0	0	0	0	0	0	0	0	0	0	0	0	0	0	0	0
100046957|F|0-5:T>A-5:T>A	100046957	TGCAGAGTCTTTCAAACAACAAAAAAGCTACTTTGACCGAGATAGTTGATGTGTTACGATCTGTCTGTC	TGCAGAGTCTTTCAAACAACAAAAAAGCTACTTTGACCGAGATAGTTGATGTGTTACGATCTGTCTGTC	ENA|ACUP03008472|ACUP03008472.1_Chr13_contig_645	149541	1	8.50e-029	Gm13	42246206	1	8.66e-029	5:T>A	5	1	0.005102	0.994898	0.005102	0.994898	0	0.010152	0.010152	0.010152	20	12.52766	1	1	1	1	1	1	1	1	1	1	1	1	1	1	1	1	1	1	1	1	1	1	1	1	1
100047042|F|0--39:T>G	100047042	TGCAGATAAAAAAGCTGCTAGAAAAGAGGCTAGGAAAGATAATAAGAAGAAGGTGAAGGAGGAGAAAAG	TGCAGATAAAAAAGCTGCTAGAAAAGAGGCTAGGAAAGATAATAAGAAGAAGGTGAAGGAGGAGAAAAG	ENA|ACUP03011483|ACUP03011483.1_Chr18_contig_676	234024	1	3.95e-027	Gm18	56179987	1	4.03e-027		39	1	0.005102	0.994898	0.005102	0.994898	0	0.010152	0.010152	0.010152	14	7.03404	1	0	0	0	0	0	0	0	0	0	0	0	0	0	0	0	0	0	0	0	0	0	0	0	0
100047042|F|0-39:T>G-39:T>G	100047042	TGCAGATAAAAAAGCTGCTAGAAAAGAGGCTAGGAAAGAGAATAAGAAGAAGGTGAAGGAGGAGAAAAG	TGCAGATAAAAAAGCTGCTAGAAAAGAGGCTAGGAAAGAGAATAAGAAGAAGGTGAAGGAGGAGAAAAG	ENA|ACUP03011483|ACUP03011483.1_Chr18_contig_676	234024	1	3.95e-027	Gm18	56179987	1	4.03e-027	39:T>G	39	1	0.005102	0.994898	0.005102	0.994898	0	0.010152	0.010152	0.010152	14	7.03404	1	1	1	1	1	1	1	1	1	1	1	1	1	1	1	1	1	1	1	1	1	1	1	1	1
100047055|F|0--13:C>G	100047055	TGCAGATAAACCACCAATTGAAGAACTGCATCAATTTTTGGAGTTCCAGCTTCCAAGACAATGGGCCCC	TGCAGATAAACCACCAATTGAAGAACTGCATCAATTTTTGGAGTTCCAGCTTCCAAGACAATGGGCCCC	ENA|ACUP03003341|ACUP03003341.1_Chr05_contig_561	124966	1	1.84e-025	Gm05	37815383	1	1.87e-025		13	1	0.005102	0.994898	0.005102	0.994898	0	0.010152	0.010152	0.010152	8	5.44444	1	0	0	0	0	0	0	0	0	0	0	0	0	0	0	0	0	0	0	0	0	0	0	0	0
100047055|F|0-13:C>G-13:C>G	100047055	TGCAGATAAACCAGGAATTGAAGAACTGCATCAATTTTTGGAGTTCCAGCTTCCAAGGCAATGGGCCCC	TGCAGATAAACCAGGAATTGAAGAACTGCATCAATTTTTGGAGTTCCAGCTTCCAAGGCAATGGGCCCC	ENA|ACUP03003341|ACUP03003341.1_Chr05_contig_561	124966	1	1.84e-025	Gm05	37815383	1	1.87e-025	13:C>G	13	1	0.005102	0.994898	0.005102	0.994898	0	0.010152	0.010152	0.010152	8	5.44444	1	1	1	1	1	1	1	1	1	1	1	1	1	1	1	1	1	1	1	1	1	1	1	1	1
100047059|F|0--35:C>A	100047059	TGCAGATAAAGAAGGAAATCAAGCAAAGCAGGATTCGAGTGACCTCAAAGGTAAGCATACATTTCCCAT	TGCAGATAAAGAAGGAAATCAAGCAAAGCAGGATTCGAGTGACCTCAAAGGTAAGCATACATTTCCCAT	ENA|ACUP03007189|ACUP03007189.1_Chr12_contig_18	17785	1	8.50e-029	Gm12	2677662	1	8.66e-029		35	1	0.994898	0.005102	0.994898	0.005102	0	0.010152	0.010152	0.010152	11.42553	5	1	1	1	1	1	1	1	1	1	1	1	1	1	1	1	1	1	1	1	1	1	1	1	1	1
100047059|F|0-35:C>A-35:C>A	100047059	TGCAGATAAAGAAGGAAATCAAGCAAAGCAGGATTAGAGTGACCTCAAAGGTAAGCATACATTTCCCAT	TGCAGATAAAGAAGGAAATCAAGCAAAGCAGGATTAGAGTGACCTCAAAGGTAAGCATACATTTCCCAT	ENA|ACUP03007189|ACUP03007189.1_Chr12_contig_18	17785	1	8.50e-029	Gm12	2677662	1	8.66e-029	35:C>A	35	1	0.994898	0.005102	0.994898	0.005102	0	0.010152	0.010152	0.010152	11.42553	5	1	0	0	0	0	0	0	0	0	0	0	0	0	0	0	0	0	0	0	0	0	0	0	0	0
100047061|F|0--16:A>G	100047061	TGCAGATAAAGGATGGATTTGCTGAGGGTAAGGACCTTGTAGTTTCAGTTATGTCTGCAATGGGTGAGG	TGCAGATAAAGGATGGATTTGCTGAGGGTAAGGACCTTGTAGTTTCAGTTATGTCTGCAATGGGTGAGG	ENA|ACUP03002802|ACUP03002802.1_Chr05_contig_22	256689	1	4.01e-017	Gm05	433890	1	4.09e-017		16	1	0.005102	0.994898	0.005102	0.994898	0	0.010152	0.010152	0.010152	12	6.10776	1	0	0	0	0	0	0	0	0	0	0	0	0	0	0	0	0	0	0	0	0	0	0	0	0
100047061|F|0-16:A>G-16:A>G	100047061	TGCAGATAAAGGATGGGTTTGCTGAGGGTAAGGACCTTGTTGTGTCAGTTATGTCTGCAATGGGTGAGG	TGCAGATAAAGGATGGGTTTGCTGAGGGTAAGGACCTTGTTGTGTCAGTTATGTCTGCAATGGGTGAGG	ENA|ACUP03002802|ACUP03002802.1_Chr05_contig_22	256689	1	4.01e-017	Gm05	433890	1	4.09e-017	16:A>G	16	1	0.005102	0.994898	0.005102	0.994898	0	0.010152	0.010152	0.010152	12	6.10776	1	1	1	1	1	1	1	1	1	1	1	1	1	1	1	1	1	1	1	1	1	1	1	1	1
100047087|F|0--45:T>C	100047087	TGCAGATAACCTGGCTGCCAATTTCAGCAGGGAATTGGCTGACTATATTATTTACATAATAGACGTGTC	TGCAGATAACCTGGCTGCCAATTTCAGCAGGGAATTGGCTGACTATATTATTTACATAATAGACGTGTC	ENA|ACUP03004808|ACUP03004808.1_Chr08_contig_62	168983	1	8.50e-029	Gm08	6376827	1	8.66e-029		45	1	0.994898	0.005102	0.994898	0.005102	0	0.010152	0.010152	0.010152	6.95745	3	1	1	1	1	1	1	1	1	1	1	1	1	1	1	1	1	1	1	1	1	1	1	1	1	1
100047087|F|0-45:T>C-45:T>C	100047087	TGCAGATAACCTGGCTGCCAATTTCAGCAGGGAATTGGCTGACTACATCATTTACATAATAGATGTGTC	TGCAGATAACCTGGCTGCCAATTTCAGCAGGGAATTGGCTGACTACATCATTTACATAATAGATGTGTC	ENA|ACUP03004808|ACUP03004808.1_Chr08_contig_62	168983	1	8.50e-029	Gm08	6376827	1	8.66e-029	45:T>C	45	1	0.994898	0.005102	0.994898	0.005102	0	0.010152	0.010152	0.010152	6.95745	3	1	0	0	0	0	0	0	0	0	0	0	0	0	0	0	0	0	0	0	0	0	0	0	0	0
50682474|F|0--25:A>G	50682474	TGCAGATACTGGACACAAATCCCCAATTATTTTTCCATCTTCAACAGCAACGATTGATAGAACTCATCC	TGCAGATACTGGACACAAATCCCCAATTATTTTTCCATCTTCAACAGCAACGATTGATAGAACTCATCC	ENA|ACUP03009172|ACUP03009172.1_Chr15_contig_56	7127	1	8.50e-029	Gm15	5330363	1	8.66e-029		25	1	0.994898	0.005102	0.994898	0.005102	0	0.010152	0.010152	0.010152	11.70213	4	1	1	1	1	1	1	1	1	1	1	1	1	1	1	1	1	1	1	1	1	1	1	1	1	1
50682474|F|0-25:A>G-25:A>G	50682474	TGCAGATACTGGACACAAATCCCCAGTTATTTTTCCATCTTCAACAGCAACGATTGATAGAACTAATTC	TGCAGATACTGGACACAAATCCCCAGTTATTTTTCCATCTTCAACAGCAACGATTGATAGAACTAATTC	ENA|ACUP03009172|ACUP03009172.1_Chr15_contig_56	7127	1	8.50e-029	Gm15	5330363	1	8.66e-029	25:A>G	25	1	0.994898	0.005102	0.994898	0.005102	0	0.010152	0.010152	0.010152	11.70213	4	1	0	0	0	0	0	0	0	0	0	0	0	0	0	0	0	0	0	0	0	0	0	0	0	0
100047185|F|0--35:T>C	100047185	TGCAGATAGAATATACACTCCATAAGCATCCCATCTTCCCAAATGTGACAGAAAAGTTCTTCACTAATG	TGCAGATAGAATATACACTCCATAAGCATCCCATCTTCCCAAATGTGACAGAAAAGTTCTTCACTAATG	ENA|ACUP03006746|ACUP03006746.1_Chr11_contig_8	347365	1	8.56e-024	Gm11	1080790	1	8.72e-024		35	1	0.005102	0.994898	0.005102	0.994898	0	0.010152	0.010152	0.010152	15	10.97447	1	0	0	0	0	0	0	0	0	0	0	0	0	0	0	0	0	0	0	0	0	0	0	0	0
100047185|F|0-35:T>C-35:T>C	100047185	TGCAGATAGAATATACACTCCATAAGCATCCCATCCTCCCAAATGTAATAGAAAAGTTCTTCACTAATG	TGCAGATAGAATATACACTCCATAAGCATCCCATCCTCCCAAATGTAATAGAAAAGTTCTTCACTAATG	ENA|ACUP03006746|ACUP03006746.1_Chr11_contig_8	347365	1	8.56e-024	Gm11	1080790	1	8.72e-024	35:T>C	35	1	0.005102	0.994898	0.005102	0.994898	0	0.010152	0.010152	0.010152	15	10.97447	1	1	1	1	1	1	1	1	1	1	1	1	1	1	1	1	1	1	1	1	1	1	1	1	1
100047231|F|0--48:G>A	100047231	TGCAGATAGTGAAGCCATCACCAATTGAAACAGCAGAAATTTCAACACGAGAATCATCTGCAACTGCTT	TGCAGATAGTGAAGCCATCACCAATTGAAACAGCAGAAATTTCAACACGAGAATCATCTGCAACTGCTT	ENA|ACUP03004775|ACUP03004775.1_Chr08_contig_29	58317	1	1.84e-025	Gm08	2431080	1	1.87e-025		48	1	0.005102	0.994898	0.005102	0.994898	0	0.010152	0.010152	0.010152	12	7.61702	1	0	0	0	0	0	0	0	0	0	0	0	0	0	0	0	0	0	0	0	0	0	0	0	0
100047231|F|0-48:G>A-48:G>A	100047231	TGCAGATAGTGAAGCCATCACCAATTGAAACAGCAGAAATTTCAACACAAGAATCATCTGCAATTGCTT	TGCAGATAGTGAAGCCATCACCAATTGAAACAGCAGAAATTTCAACACAAGAATCATCTGCAATTGCTT	ENA|ACUP03004775|ACUP03004775.1_Chr08_contig_29	58317	1	1.84e-025	Gm08	2431080	1	1.87e-025	48:G>A	48	1	0.005102	0.994898	0.005102	0.994898	0	0.010152	0.010152	0.010152	12	7.61702	1	1	1	1	1	1	1	1	1	1	1	1	1	1	1	1	1	1	1	1	1	1	1	1	1
100047266|F|0--32:G>A	100047266	TGCAGATATGACACCCTTCTTCTGGTTGCTGGGGGAAGTGGAATAACCCCATTTCTGAGCATTTTGGCG	TGCAGATATGACACCCTTCTTCTGGTTGCTGGGGGAAGTGGAATAACCCCATTTCTGAGCATTTTGGCG	ENA|ACUP03010353|ACUP03010353.1_Chr17_contig_56	17333	1	8.50e-029	Gm17	6830243	1	8.66e-029		32	1	0.994898	0.005102	0.994898	0.005102	0	0.010152	0.010152	0.010152	9.70213	3	1	1	1	1	1	1	1	1	1	1	1	1	1	1	1	1	1	1	1	1	1	1	1	1	1
100047266|F|0-32:G>A-32:G>A	100047266	TGCAGATATGACACCCTTCTTCTGGTTGCTGGAGGAAGTGGAATAACCCCATTTCTGAGCATTTTGACA	TGCAGATATGACACCCTTCTTCTGGTTGCTGGAGGAAGTGGAATAACCCCATTTCTGAGCATTTTGACA	ENA|ACUP03010353|ACUP03010353.1_Chr17_contig_56	17333	1	8.50e-029	Gm17	6830243	1	8.66e-029	32:G>A	32	1	0.994898	0.005102	0.994898	0.005102	0	0.010152	0.010152	0.010152	9.70213	3	1	0	0	0	0	0	0	0	0	0	0	0	0	0	0	0	0	0	0	0	0	0	0	0	0
100047279|F|0--5:T>A	100047279	TGCAGTTACGGTCACATGATAGACAATGTTGTTTTGATTGTTACTGGCACTTTGCATGAGAGAGATGTT	TGCAGTTACGGTCACATGATAGACAATGTTGTTTTGATTGTTACTGGCACTTTGCATGAGAGAGATGTT	ENA|ACUP03011517|ACUP03011517.1_Chr18_contig_710	275296	1	8.56e-024	Gm18	58496305	1	8.72e-024		5	1	0.005102	0.994898	0.005102	0.994898	0	0.010152	0.010152	0.010152	20	19.2766	1	0	0	0	0	0	0	0	0	0	0	0	0	0	0	0	0	0	0	0	0	0	0	0	0
100047279|F|0-5:T>A-5:T>A	100047279	TGCAGATATGGTCACATGATAGACAATGTTGTTTTGATTGTTACTGGCACCTTGCATGAGAGAGATGTT	TGCAGATATGGTCACATGATAGACAATGTTGTTTTGATTGTTACTGGCACCTTGCATGAGAGAGATGTT	ENA|ACUP03011517|ACUP03011517.1_Chr18_contig_710	275296	1	8.56e-024	Gm18	58496305	1	8.72e-024	5:T>A	5	1	0.005102	0.994898	0.005102	0.994898	0	0.010152	0.010152	0.010152	20	19.2766	1	1	1	1	1	1	1	1	1	1	1	1	1	1	1	1	1	1	1	1	1	1	1	1	1
100047387|F|0--26:T>C	100047387	TGCAGATCCCTTTGATGAGGGCATTGTTCATGGGGTTACTGAATCAGGGTTTATTGCAGTCTCTCAAGG	TGCAGATCCCTTTGATGAGGGCATTGTTCATGGGGTTACTGAATCAGGGTTTATTGCAGTCTCTCAAGG	ENA|ACUP03004791|ACUP03004791.1_Chr08_contig_45	667286	1	8.50e-029	Gm08	4548033	1	8.66e-029		26	1	0.994898	0.005102	0.994898	0.005102	0	0.010152	0.010152	0.010152	6.33617	3	1	1	1	1	1	1	1	1	1	1	1	1	1	1	1	1	1	1	1	1	1	1	1	1	1
100047387|F|0-26:T>C-26:T>C	100047387	TGCAGATCCCTTTGATGAGGGCATTGCTCATGGAGTTACTGAATCAGGGTTTATTGCAGTCTCTCAAGG	TGCAGATCCCTTTGATGAGGGCATTGCTCATGGAGTTACTGAATCAGGGTTTATTGCAGTCTCTCAAGG	ENA|ACUP03004791|ACUP03004791.1_Chr08_contig_45	667286	1	8.50e-029	Gm08	4548033	1	8.66e-029	26:T>C	26	1	0.994898	0.005102	0.994898	0.005102	0	0.010152	0.010152	0.010152	6.33617	3	1	0	0	0	0	0	0	0	0	0	0	0	0	0	0	0	0	0	0	0	0	0	0	0	0
100047491|F|0--34:T>G	100047491	TGCAGATGAACTCTATTATCTGAGGGAGCAATTTTCACTGCTAGAACCTAGCAAAAATGGCAGCATATC	TGCAGATGAACTCTATTATCTGAGGGAGCAATTTTCACTGCTAGAACCTAGCAAAAATGGCAGCATATC	ENA|ACUP03004683|ACUP03004683.1_Chr07_contig_547	3429	1	1.84e-025	Gm07	38179689	1	1.87e-025		34	1	0.005102	0.994898	0.005102	0.994898	0	0.010152	0.010152	0.010152	25	12.85106	1	0	0	0	0	0	0	0	0	0	0	0	0	0	0	0	0	0	0	0	0	0	0	0	0
100047491|F|0-34:T>G-34:T>G	100047491	TGCAGATGAACTCTATTATCTGAGGGAGCAATTTGCACTGCTAGAACCAAGCAAAAATGGCAGCATATC	TGCAGATGAACTCTATTATCTGAGGGAGCAATTTGCACTGCTAGAACCAAGCAAAAATGGCAGCATATC	ENA|ACUP03004683|ACUP03004683.1_Chr07_contig_547	3429	1	1.84e-025	Gm07	38179689	1	1.87e-025	34:T>G	34	1	0.005102	0.994898	0.005102	0.994898	0	0.010152	0.010152	0.010152	25	12.85106	1	1	1	1	1	1	1	1	1	1	1	1	1	1	1	1	1	1	1	1	1	1	1	1	1
50682580|F|0--6:T>C	50682580	TGCAGATGAAGCTGGAAAGTGTAAATCAGCAAAAGAGATCATAAAGTCATTGACTGCACAGGTTGGGTA	TGCAGATGAAGCTGGAAAGTGTAAATCAGCAAAAGAGATCATAAAGTCATTGACTGCACAGGTTGGGTA	ENA|ACUP03005304|ACUP03005304.1_Chr08_contig_558	26518	1	8.50e-029	Gm08	41084491	1	8.66e-029		6	1	0.994898	0.005102	0.994898	0.005102	0	0.010152	0.010152	0.010152	15.08511	11	1	1	1	1	1	1	1	1	1	1	1	1	1	1	1	1	1	1	1	1	1	1	1	1	1
50682580|F|0-6:T>C-6:T>C	50682580	TGCAGACGAAGCTGGAAAGTGTAAATCAGCAAAAGAGGTCATAAAATCATTGACTGCACAGGTTGGGTA	TGCAGACGAAGCTGGAAAGTGTAAATCAGCAAAAGAGGTCATAAAATCATTGACTGCACAGGTTGGGTA	ENA|ACUP03005304|ACUP03005304.1_Chr08_contig_558	26518	1	8.50e-029	Gm08	41084491	1	8.66e-029	6:T>C	6	1	0.994898	0.005102	0.994898	0.005102	0	0.010152	0.010152	0.010152	15.08511	11	1	0	0	0	0	0	0	0	0	0	0	0	0	0	0	0	0	0	0	0	0	0	0	0	0
100047560|F|0--33:A>T	100047560	TGCAGATGATATAGGATGGCTTCAACGTGATCCAGGAATGCCTCCGGTTGAAGATGGAACTGATAGGTT	TGCAGATGATATAGGATGGCTTCAACGTGATCCAGGAATGCCTCCGGTTGAAGATGGAACTGATAGGTT	ENA|ACUP03001990|ACUP03001990.1_Chr03_contig_692	52080	1	8.56e-024	Gm03	34640081	1	8.72e-024		33	1	0.005102	0.994898	0.005102	0.994898	0	0.010152	0.010152	0.010152	11	5.96596	1	0	0	0	0	0	0	0	0	0	0	0	0	0	0	0	0	0	0	0	0	0	0	0	0
100047560|F|0-33:A>T-33:A>T	100047560	TGCAGATGATATAGGATGGCTTCAACGTGATCCTGGAATGCCTCCGGTTGAAGATGGAACAGAGAGGTT	TGCAGATGATATAGGATGGCTTCAACGTGATCCTGGAATGCCTCCGGTTGAAGATGGAACAGAGAGGTT	ENA|ACUP03001990|ACUP03001990.1_Chr03_contig_692	52080	1	8.56e-024	Gm03	34640081	1	8.72e-024	33:A>T	33	1	0.005102	0.994898	0.005102	0.994898	0	0.010152	0.010152	0.010152	11	5.96596	1	1	1	1	1	1	1	1	1	1	1	1	1	1	1	1	1	1	1	1	1	1	1	1	1
100047656|F|0--40:A>C	100047656	TGCAGATGGACAATGACCAGAGGTGTTAGTGCTGACAAAGAGATTGAGTGGCAAGAGAAGTACTGGGAG	TGCAGATGGACAATGACCAGAGGTGTTAGTGCTGACAAAGAGATTGAGTGGCAAGAGAAGTACTGGGAG	ENA|ACUP03000688|ACUP03000688.1_Chr02_contig_1	234887	1	6.62e-025	Gm02	234889	1	6.74e-025		40	1	0.005102	0.994898	0.005102	0.994898	0	0.010152	0.010152	0.010152	17	11.59574	1	0	0	0	0	0	0	0	0	0	0	0	0	0	0	0	0	0	0	0	0	0	0	0	0
100047656|F|0-40:A>C-40:A>C	100047656	TGCAGATGGACAATGACCAGAGGTGTTAGTGCTGACAAAGCTATTGAGTGGCAAGAGAAGTACTGGGAA	TGCAGATGGACAATGACCAGAGGTGTTAGTGCTGACAAAGCTATTGAGTGGCAAGAGAAGTACTGGGAA	ENA|ACUP03000688|ACUP03000688.1_Chr02_contig_1	234887	1	6.62e-025	Gm02	234889	1	6.74e-025	40:A>C	40	1	0.005102	0.994898	0.005102	0.994898	0	0.010152	0.010152	0.010152	17	11.59574	1	1	1	1	1	1	1	1	1	1	1	1	1	1	1	1	1	1	1	1	1	1	1	1	1
22913686|F|0--24:T>A	22913686	TGCAGATGGACTCTTGATCTGGTCTGCCATAAAAGAATGGGTAGAATCTTATGTTGGACACTTCTACTC	TGCAGATGGACTCTTGATCTGGTCTGCCATAAAAGAATGGGTAGAATCTTATGTTGGACACTTCTACTC	ENA|ACUP03004832|ACUP03004832.1_Chr08_contig_86	130574	1	8.56e-024	Gm08	7881178	1	8.72e-024		24	1	0.005102	0.994898	0.005102	0.994898	0	0.010152	0.010152	0.010152	31	11.00426	1	0	0	0	0	0	0	0	0	0	0	0	0	0	0	0	0	0	0	0	0	0	0	0	0
22913686|F|0-24:T>A-24:T>A	22913686	TGCAGATGGACTCTTGATCTGGTCAGCCATAAAAGAATGGGTAGAATCTTATGTAGCACACTTCTACTC	TGCAGATGGACTCTTGATCTGGTCAGCCATAAAAGAATGGGTAGAATCTTATGTAGCACACTTCTACTC	ENA|ACUP03004832|ACUP03004832.1_Chr08_contig_86	130574	1	8.56e-024	Gm08	7881178	1	8.72e-024	24:T>A	24	1	0.005102	0.994898	0.005102	0.994898	0	0.010152	0.010152	0.010152	31	11.00426	1	1	1	1	1	1	1	1	1	1	1	1	1	1	1	1	1	1	1	1	1	1	1	1	1
100047701|F|0--6:A>T	100047701	TGCAGAAATAATCAAGTTTCTCACAGGAGATTTTAGGTTGAGTAAAGCTCGATCCAGTGATCTCTTCTG	TGCAGAAATAATCAAGTTTCTCACAGGAGATTTTAGGTTGAGTAAAGCTCGATCCAGTGATCTCTTCTG	ENA|ACUP03012172|ACUP03012172.1_Chr19_contig_621	245150	1	8.56e-024	Gm19	46266732	1	8.72e-024		6	1	0.005102	0.994898	0.005102	0.994898	0	0.010152	0.010152	0.010152	13	6.26809	1	0	0	0	0	0	0	0	0	0	0	0	0	0	0	0	0	0	0	0	0	0	0	0	0
100047701|F|0-6:A>T-6:A>T	100047701	TGCAGATGTAATCAAGTTTCTCACAGGAGATTTTAGGTTGAGTAAAGCTCGATCCAGTGATCTCTTTTG	TGCAGATGTAATCAAGTTTCTCACAGGAGATTTTAGGTTGAGTAAAGCTCGATCCAGTGATCTCTTTTG	ENA|ACUP03012172|ACUP03012172.1_Chr19_contig_621	245150	1	8.56e-024	Gm19	46266732	1	8.72e-024	6:A>T	6	1	0.005102	0.994898	0.005102	0.994898	0	0.010152	0.010152	0.010152	13	6.26809	1	1	1	1	1	1	1	1	1	1	1	1	1	1	1	1	1	1	1	1	1	1	1	1	1
100047733|F|0--20:G>T	100047733	TGCAGATGTCTGTGGGGCAGGCAATACTGCTTGAGTCCCTGAACTGGAAAACAATCCAGCAACTTGAGT	TGCAGATGTCTGTGGGGCAGGCAATACTGCTTGAGTCCCTGAACTGGAAAACAATCCAGCAACTTGAGT	ENA|ACUP03000647|ACUP03000647.1_Chr01_contig_647	65171	1	8.56e-024	Gm01	50848492	1	8.72e-024		20	1	0.005102	0.994898	0.005102	0.994898	0	0.010152	0.010152	0.010152	7	4.77155	1	0	0	0	0	0	0	0	0	0	0	0	0	0	0	0	0	0	0	0	0	0	0	0	0
100047733|F|0-20:G>T-20:G>T	100047733	TGCAGATGTCTGTGGGGCAGTCAATGCTGCTTGAGTCCCTGAACTGGAAAACAACCCAGCAACTTGAGT	TGCAGATGTCTGTGGGGCAGTCAATGCTGCTTGAGTCCCTGAACTGGAAAACAACCCAGCAACTTGAGT	ENA|ACUP03000647|ACUP03000647.1_Chr01_contig_647	65171	1	8.56e-024	Gm01	50848492	1	8.72e-024	20:G>T	20	1	0.005102	0.994898	0.005102	0.994898	0	0.010152	0.010152	0.010152	7	4.77155	1	1	1	1	1	1	1	1	1	1	1	1	1	1	1	1	1	1	1	1	1	1	1	1	1
100047751|F|0--6:A>T	100047751	TGCAGAAGTTACAGTCTTACCAGTTCCAGGTGGTCCTTGAATCAAACTAATAGGCCTCTGAAGAACACT	TGCAGAAGTTACAGTCTTACCAGTTCCAGGTGGTCCTTGAATCAAACTAATAGGCCTCTGAAGAACACT	ENA|ACUP03006754|ACUP03006754.1_Chr11_contig_16	602733	1	8.56e-024	Gm11	2946639	1	8.72e-024		6	1	0.005102	0.994898	0.005102	0.994898	0	0.010152	0.010152	0.010152	17	8.74043	1	0	0	0	0	0	0	0	0	0	0	0	0	0	0	0	0	0	0	0	0	0	0	0	0
100047751|F|0-6:A>T-6:A>T	100047751	TGCAGATGTTACGGTCTTACCAGTTCCAGGTGGTCCTTGAATCAAACTAATAGGCCTCTGAAGCACACT	TGCAGATGTTACGGTCTTACCAGTTCCAGGTGGTCCTTGAATCAAACTAATAGGCCTCTGAAGCACACT	ENA|ACUP03006754|ACUP03006754.1_Chr11_contig_16	602733	1	8.56e-024	Gm11	2946639	1	8.72e-024	6:A>T	6	1	0.005102	0.994898	0.005102	0.994898	0	0.010152	0.010152	0.010152	17	8.74043	1	1	1	1	1	1	1	1	1	1	1	1	1	1	1	1	1	1	1	1	1	1	1	1	1
50682673|F|0--23:G>C	50682673	TGCAGATGTTCTAGCTGAGATATGACTTCCTCCTGTTCATCCTCGGTCCACGGAATAGATTCCAAATAT	TGCAGATGTTCTAGCTGAGATATGACTTCCTCCTGTTCATCCTCGGTCCACGGAATAGATTCCAAATAT	ENA|ACUP03013092|ACUP03013092.1_scaffold_32_contig_5	48948	1	8.50e-029	Gm11	11207575	1	8.66e-029		23	1	0.994898	0.005102	0.994898	0.005102	0	0.010152	0.010152	0.010152	13.74468	6	1	1	1	1	1	1	1	1	1	1	1	1	1	1	1	1	1	1	1	1	1	1	1	1	1
50682673|F|0-23:G>C-23:G>C	50682673	TGCAGATGTTCTAGCTGAGATATCACTTCCTCCTGTTCATCCTCGGTCCATGGAATAGATTCCAAATAT	TGCAGATGTTCTAGCTGAGATATCACTTCCTCCTGTTCATCCTCGGTCCATGGAATAGATTCCAAATAT	ENA|ACUP03013092|ACUP03013092.1_scaffold_32_contig_5	48948	1	8.50e-029	Gm11	11207575	1	8.66e-029	23:G>C	23	1	0.994898	0.005102	0.994898	0.005102	0	0.010152	0.010152	0.010152	13.74468	6	1	0	0	0	0	0	0	0	0	0	0	0	0	0	0	0	0	0	0	0	0	0	0	0	0
100047795|F|0--41:C>A	100047795	TGCAGATTAGATATTTGTACAGGAACCCAATACTCAACAAACCTAAAGGAATCAGACTTGCATCTGTAT	TGCAGATTAGATATTTGTACAGGAACCCAATACTCAACAAACCTAAAGGAATCAGACTTGCATCTGTAT	ENA|ACUP03008453|ACUP03008453.1_Chr13_contig_626	70853	1	1.84e-025	Gm13	40479952	1	1.87e-025		41	1	0.005102	0.994898	0.005102	0.994898	0	0.010152	0.010152	0.010152	11	10.14043	1	0	0	0	0	0	0	0	0	0	0	0	0	0	0	0	0	0	0	0	0	0	0	0	0
100047795|F|0-41:C>A-41:C>A	100047795	TGCAGATTAGATATTTGTACAGGAACCCAATACTCAACAAAACTAAAGGAGTCAGACTTGCATCTGTAT	TGCAGATTAGATATTTGTACAGGAACCCAATACTCAACAAAACTAAAGGAGTCAGACTTGCATCTGTAT	ENA|ACUP03008453|ACUP03008453.1_Chr13_contig_626	70853	1	1.84e-025	Gm13	40479952	1	1.87e-025	41:C>A	41	1	0.005102	0.994898	0.005102	0.994898	0	0.010152	0.010152	0.010152	11	10.14043	1	1	1	1	1	1	1	1	1	1	1	1	1	1	1	1	1	1	1	1	1	1	1	1	1
50682693|F|0--9:C>T	50682693	TGCAGATTCCAGATCCTTACCAAAAGGCTTCTCAACAACAATACGTGTCCACCCACCAAGATCAGCTAC	TGCAGATTCCAGATCCTTACCAAAAGGCTTCTCAACAACAATACGTGTCCACCCACCAAGATCAGCTAC	ENA|ACUP03011953|ACUP03011953.1_Chr19_contig_402	162456	1	8.50e-029	Gm19	27636576	1	8.66e-029		9	1	0.994898	0.005102	0.994898	0.005102	0	0.010152	0.010152	0.010152	16.81702	6	1	1	1	1	1	1	1	1	1	1	1	1	1	1	1	1	1	1	1	1	1	1	1	1	1
50682693|F|0-9:C>T-9:C>T	50682693	TGCAGATTCTAGATCCTTACCAAAAGGCTTCTCAACAACAATACGAGTCCACCCACCAAGATCAGCTAC	TGCAGATTCTAGATCCTTACCAAAAGGCTTCTCAACAACAATACGAGTCCACCCACCAAGATCAGCTAC	ENA|ACUP03011953|ACUP03011953.1_Chr19_contig_402	162456	1	8.50e-029	Gm19	27636576	1	8.66e-029	9:C>T	9	1	0.994898	0.005102	0.994898	0.005102	0	0.010152	0.010152	0.010152	16.81702	6	1	0	0	0	0	0	0	0	0	0	0	0	0	0	0	0	0	0	0	0	0	0	0	0	0
100047857|F|0--9:T>C	100047857	TGCAGATTCTCTTGCCATTGCAGAAGTGGACCGGGTTTTAGAACTATAACTTGAAGGCCTTGAATTCTG	TGCAGATTCTCTTGCCATTGCAGAAGTGGACCGGGTTTTAGAACTATAACTTGAAGGCCTTGAATTCTG	ENA|ACUP03002701|ACUP03002701.1_Chr04_contig_567	176959	1	8.56e-024	Gm04	41853165	1	8.72e-024		9	1	0.005102	0.994898	0.005102	0.994898	0	0.010152	0.010152	0.010152	21	9.82979	1	0	0	0	0	0	0	0	0	0	0	0	0	0	0	0	0	0	0	0	0	0	0	0	0
100047857|F|0-9:T>C-9:T>C	100047857	TGCAGATTCCCTTGCCTTTGCAGGAGTGGACCGGGTTTTAGAACTATAACTTGAAGGCCTTGAATTCTG	TGCAGATTCCCTTGCCTTTGCAGGAGTGGACCGGGTTTTAGAACTATAACTTGAAGGCCTTGAATTCTG	ENA|ACUP03002701|ACUP03002701.1_Chr04_contig_567	176959	1	8.56e-024	Gm04	41853165	1	8.72e-024	9:T>C	9	1	0.005102	0.994898	0.005102	0.994898	0	0.010152	0.010152	0.010152	21	9.82979	1	1	1	1	1	1	1	1	1	1	1	1	1	1	1	1	1	1	1	1	1	1	1	1	1
100047897|F|0--12:G>T	100047897	TGCAGATTCTGGGGATGATGAAATCACATTGATTGCTCCAATCCTTTCAGCATAGAGACCAAGATTTTT	TGCAGATTCTGGGGATGATGAAATCACATTGATTGCTCCAATCCTTTCAGCATAGAGACCAAGATTTTT	ENA|ACUP03010730|ACUP03010730.1_Chr17_contig_433	73219	1	8.56e-024	Gm17	36652537	1	8.72e-024		12	1	0.005102	0.994898	0.005102	0.994898	0	0.010152	0.010152	0.010152	15	7.37872	1	0	0	0	0	0	0	0	0	0	0	0	0	0	0	0	0	0	0	0	0	0	0	0	0
100047897|F|0-12:G>T-12:G>T	100047897	TGCAGATTCTGGTGACGATGAAATCACATTGATTGCTCCAATCCTTTCAGCATAGAGACCGAGATTTTT	TGCAGATTCTGGTGACGATGAAATCACATTGATTGCTCCAATCCTTTCAGCATAGAGACCGAGATTTTT	ENA|ACUP03010730|ACUP03010730.1_Chr17_contig_433	73219	1	8.56e-024	Gm17	36652537	1	8.72e-024	12:G>T	12	1	0.005102	0.994898	0.005102	0.994898	0	0.010152	0.010152	0.010152	15	7.37872	1	1	1	1	1	1	1	1	1	1	1	1	1	1	1	1	1	1	1	1	1	1	1	1	1
100047921|F|0--46:C>T	100047921	TGCAGATTGAAATGATTTACAAGATCATTGCTCATATGGCTGCCAACGACAGAGCTCTTATTGCTGAAG	TGCAGATTGAAATGATTTACAAGATCATTGCTCATATGGCTGCCAACGACAGAGCTCTTATTGCTGAAG	ENA|ACUP03009036|ACUP03009036.1_Chr14_contig_535	41089	1	8.56e-024	Gm14	45057707	1	8.72e-024		46	1	0.005102	0.994898	0.005102	0.994898	0	0.010152	0.010152	0.010152	25	9.6766	1	0	0	0	0	0	0	0	0	0	0	0	0	0	0	0	0	0	0	0	0	0	0	0	0
100047921|F|0-46:C>T-46:C>T	100047921	TGCAGATTGAAATGATTTACAAGATCATTGCTCATATGGCTGCCAATGACAGAGCACTAATTGCTGAAG	TGCAGATTGAAATGATTTACAAGATCATTGCTCATATGGCTGCCAATGACAGAGCACTAATTGCTGAAG	ENA|ACUP03009036|ACUP03009036.1_Chr14_contig_535	41089	1	8.56e-024	Gm14	45057707	1	8.72e-024	46:C>T	46	1	0.005102	0.994898	0.005102	0.994898	0	0.010152	0.010152	0.010152	25	9.6766	1	1	1	1	1	1	1	1	1	1	1	1	1	1	1	1	1	1	1	1	1	1	1	1	1
100047926|F|0--16:T>C	100047926	TGCAGATTGAAGCTAATGAGAACTATGTTGATTCAGGACCACCATTTCTCATCCTTCTGCATCCTGCTC	TGCAGATTGAAGCTAATGAGAACTATGTTGATTCAGGACCACCATTTCTCATCCTTCTGCATCCTGCTC	ENA|ACUP03010824|ACUP03010824.1_Chr18_contig_17	36561	1	1.84e-025	Gm18	1884514	1	1.87e-025		16	1	0.005102	0.994898	0.005102	0.994898	0	0.010152	0.010152	0.010152	10	7.48511	1	0	0	0	0	0	0	0	0	0	0	0	0	0	0	0	0	0	0	0	0	0	0	0	0
100047926|F|0-16:T>C-16:T>C	100047926	TGCAGATTGAAGCTAACGAGAACTATGTTGATTCGGGACCACCATTTCTCATCCTTCTGCATCCTGCTC	TGCAGATTGAAGCTAACGAGAACTATGTTGATTCGGGACCACCATTTCTCATCCTTCTGCATCCTGCTC	ENA|ACUP03010824|ACUP03010824.1_Chr18_contig_17	36561	1	1.84e-025	Gm18	1884514	1	1.87e-025	16:T>C	16	1	0.005102	0.994898	0.005102	0.994898	0	0.010152	0.010152	0.010152	10	7.48511	1	1	1	1	1	1	1	1	1	1	1	1	1	1	1	1	1	1	1	1	1	1	1	1	1
14979070|F|0--43:C>T	14979070	TGCAGATTGGCATTATTGATCCTGATTGTAGGTTGATTGGACTCCACTTGTATGATGGTTTGTTTACAG	TGCAGATTGGCATTATTGATCCTGATTGTAGGTTGATTGGACTCCACTTGTATGATGGTTTGTTTACAG	ENA|ACUP03003310|ACUP03003310.1_Chr05_contig_530	6673	1	3.95e-027	Gm08	10012657	1	4.03e-027		43	1	0.994898	0.005102	0.994898	0.005102	0	0.010152	0.010152	0.010152	19.25957	10	1	1	1	1	1	1	1	1	1	1	1	1	1	1	1	1	1	1	1	1	1	1	1	1	1
14979070|F|0-43:C>T-43:C>T	14979070	TGCAGATTGGCATTATTGATCCTGATTGTAGGTTGATTGGACTTCACTTGTATGATGGTTTGTTCAAAG	TGCAGATTGGCATTATTGATCCTGATTGTAGGTTGATTGGACTTCACTTGTATGATGGTTTGTTCAAAG	ENA|ACUP03003310|ACUP03003310.1_Chr05_contig_530	6673	1	3.95e-027	Gm08	10012657	1	4.03e-027	43:C>T	43	1	0.994898	0.005102	0.994898	0.005102	0	0.010152	0.010152	0.010152	19.25957	10	1	0	0	0	0	0	0	0	0	0	0	0	0	0	0	0	0	0	0	0	0	0	0	0	0
100048013|F|0--34:C>T	100048013	TGCAGATTTAGATTTTGAGACTTGAGGAAACTAACTATCGGTTCTAATGCACCAGCCTCCACAATACTG	TGCAGATTTAGATTTTGAGACTTGAGGAAACTAACTATCGGTTCTAATGCACCAGCCTCCACAATACTG	ENA|ACUP03007124|ACUP03007124.1_Chr11_contig_386	9303	1	8.56e-024	Gm11	35725962	1	8.72e-024		34	1	0.005102	0.994898	0.005102	0.994898	0	0.010152	0.010152	0.010152	20	11.05957	1	0	0	0	0	0	0	0	0	0	0	0	0	0	0	0	0	0	0	0	0	0	0	0	0
100048013|F|0-34:C>T-34:C>T	100048013	TGCAGATTTAGATTTTGAGACTTGAGGAAACTAATTATCGGTTCTAATGCACCGGCCTCCACAATATTG	TGCAGATTTAGATTTTGAGACTTGAGGAAACTAATTATCGGTTCTAATGCACCGGCCTCCACAATATTG	ENA|ACUP03007124|ACUP03007124.1_Chr11_contig_386	9303	1	8.56e-024	Gm11	35725962	1	8.72e-024	34:C>T	34	1	0.005102	0.994898	0.005102	0.994898	0	0.010152	0.010152	0.010152	20	11.05957	1	1	1	1	1	1	1	1	1	1	1	1	1	1	1	1	1	1	1	1	1	1	1	1	1
100048020|F|0--9:G>A	100048020	TGCAGATTTGTGGATGGGTTGCCGACCACTGATAAGCTCAAGAAGAACCACTCCAAAACTGAAGACATC	TGCAGATTTGTGGATGGGTTGCCGACCACTGATAAGCTCAAGAAGAACCACTCCAAAACTGAAGACATC	ENA|ACUP03007729|ACUP03007729.1_Chr12_contig_558	44025	1	1.84e-025	Gm12	33327973	2	1.87e-025		9	1	0.005102	0.994898	0.005102	0.994898	0	0.010152	0.010152	0.010152	14	6.37021	1	0	0	0	0	0	0	0	0	0	0	0	0	0	0	0	0	0	0	0	0	0	0	0	0
100048020|F|0-9:G>A-9:G>A	100048020	TGCAGATTTATGGATGGGTTGCCGACCACTTATAAGCTCAAGAAGAACCACTCCAAAACTGAAGACATC	TGCAGATTTATGGATGGGTTGCCGACCACTTATAAGCTCAAGAAGAACCACTCCAAAACTGAAGACATC	ENA|ACUP03007729|ACUP03007729.1_Chr12_contig_558	44025	1	1.84e-025	Gm12	33327973	2	1.87e-025	9:G>A	9	1	0.005102	0.994898	0.005102	0.994898	0	0.010152	0.010152	0.010152	14	6.37021	1	1	1	1	1	1	1	1	1	1	1	1	1	1	1	1	1	1	1	1	1	1	1	1	1
100048044|F|0--52:T>C	100048044	TGCAGATTTGCAGGGCCCTTGCTTATATACATAACTGCATTGGTATATGTCATCGTGACATCAAACCTC	TGCAGATTTGCAGGGCCCTTGCTTATATACATAACTGCATTGGTATATGTCATCGTGACATCAAACCTC	ENA|ACUP03009829|ACUP03009829.1_Chr16_contig_2	74575	1	8.50e-029	Gm16	129549	1	8.66e-029		52	1	0.994898	0.005102	0.994898	0.005102	0	0.010152	0.010152	0.010152	8.37872	4	1	1	1	1	1	1	1	1	1	1	1	1	1	1	1	1	1	1	1	1	1	1	1	1	1
100048044|F|0-52:T>C-52:T>C	100048044	TGCAGATTTGCAGGGCCCTTGCTTATATACATAACTGCATTGGTATATGTCACCGTGACATCAAACCTC	TGCAGATTTGCAGGGCCCTTGCTTATATACATAACTGCATTGGTATATGTCACCGTGACATCAAACCTC	ENA|ACUP03009829|ACUP03009829.1_Chr16_contig_2	74575	1	8.50e-029	Gm16	129549	1	8.66e-029	52:T>C	52	1	0.994898	0.005102	0.994898	0.005102	0	0.010152	0.010152	0.010152	8.37872	4	1	0	0	0	0	0	0	0	0	0	0	0	0	0	0	0	0	0	0	0	0	0	0	0	0
100048056|F|0--61:G>A	100048056	TGCAGATTTGTTTGGAAATATGCTTTGAGCCAAGTACCACTCCTTGTGGTCACAGGTAAATGACAAATC	TGCAGATTTGTTTGGAAATATGCTTTGAGCCAAGTACCACTCCTTGTGGTCACAGGTAAATGACAAATC	ENA|ACUP03009933|ACUP03009933.1_Chr16_contig_106	36065	1	1.84e-025	Gm16	6194843	1	1.87e-025		61	1	0.005102	0.994898	0.005102	0.994898	0	0.010152	0.010152	0.010152	16	6.09402	1	0	0	0	0	0	0	0	0	0	0	0	0	0	0	0	0	0	0	0	0	0	0	0	0
100048056|F|0-61:G>A-61:G>A	100048056	TGCAGATTTGTTTGGAAATATGCTTTGAGCCAAGTACCACTCCTTGTGGTCACAGGTAAATATCAAATC	TGCAGATTTGTTTGGAAATATGCTTTGAGCCAAGTACCACTCCTTGTGGTCACAGGTAAATATCAAATC	ENA|ACUP03009933|ACUP03009933.1_Chr16_contig_106	36065	1	1.84e-025	Gm16	6194843	1	1.87e-025	61:G>A	61	1	0.005102	0.994898	0.005102	0.994898	0	0.010152	0.010152	0.010152	16	6.09402	1	1	1	1	1	1	1	1	1	1	1	1	1	1	1	1	1	1	1	1	1	1	1	1	1
100048093|F|0--24:T>G	100048093	TGCAGATTTTGGCATTCATGGGCTTTGGCCTAATTACAAAGATGGTTCATACCCATCTAACTGTGATTC	TGCAGATTTTGGCATTCATGGGCTTTGGCCTAATTACAAAGATGGTTCATACCCATCTAACTGTGATTC	ENA|ACUP03012251|ACUP03012251.1_Chr20_contig_50	220826	1	8.50e-029	Gm20	5207761	1	8.66e-029		24	1	0.994898	0.005102	0.994898	0.005102	0	0.010152	0.010152	0.010152	7.28511	3	1	1	1	1	1	1	1	1	1	1	1	1	1	1	1	1	1	1	1	1	1	1	1	1	1
100048093|F|0-24:T>G-24:T>G	100048093	TGCAGATTTTGGCATTCATGGGCTGTGGCCTAATTACAAAGATGGCTCTTACCCATCTAACTGTGATTC	TGCAGATTTTGGCATTCATGGGCTGTGGCCTAATTACAAAGATGGCTCTTACCCATCTAACTGTGATTC	ENA|ACUP03012251|ACUP03012251.1_Chr20_contig_50	220826	1	8.50e-029	Gm20	5207761	1	8.66e-029	24:T>G	24	1	0.994898	0.005102	0.994898	0.005102	0	0.010152	0.010152	0.010152	7.28511	3	1	0	0	0	0	0	0	0	0	0	0	0	0	0	0	0	0	0	0	0	0	0	0	0	0
100048148|F|0--13:C>T	100048148	TGCAGCAAAACTTCGTCATGTTATGTCCTCTGCATGCTTCCTCCATGTTGCCCTGTGAAGGTTCAGGTT	TGCAGCAAAACTTCGTCATGTTATGTCCTCTGCATGCTTCCTCCATGTTGCCCTGTGAAGGTTCAGGTT	ENA|ACUP03009198|ACUP03009198.1_Chr15_contig_82	190217	1	2.38e-024	Gm15	7079132	1	2.43e-024		13	1	0.005102	0.994898	0.005102	0.994898	0	0.010152	0.010152	0.010152	9	8.82979	1	0	0	0	0	0	0	0	0	0	0	0	0	0	0	0	0	0	0	0	0	0	0	0	0
100048148|F|0-13:C>T-13:C>T	100048148	TGCAGCAAAACTTTGTCATGTTATGCCCTCTGCATGCTTCCTCCATGTTGCCCTGTGAAGGTTCAGGAT	TGCAGCAAAACTTTGTCATGTTATGCCCTCTGCATGCTTCCTCCATGTTGCCCTGTGAAGGTTCAGGAT	ENA|ACUP03009198|ACUP03009198.1_Chr15_contig_82	190217	1	2.38e-024	Gm15	7079132	1	2.43e-024	13:C>T	13	1	0.005102	0.994898	0.005102	0.994898	0	0.010152	0.010152	0.010152	9	8.82979	1	1	1	1	1	1	1	1	1	1	1	1	1	1	1	1	1	1	1	1	1	1	1	1	1
100048171|F|0--9:T>C	100048171	TGCAGCAAATAAACACACGGCTGTAGTTTCTGATTTAGGTGAAGTCTTTACTTGGGGTTGTAACAGGGA	TGCAGCAAATAAACACACGGCTGTAGTTTCTGATTTAGGTGAAGTCTTTACTTGGGGTTGTAACAGGGA	ENA|ACUP03012065|ACUP03012065.1_Chr19_contig_514	10336	1	8.56e-024	Gm19	36670895	1	8.72e-024		9	1	0.005102	0.994898	0.005102	0.994898	0	0.010152	0.010152	0.010152	7	5.45494	1	0	0	0	0	0	0	0	0	0	0	0	0	0	0	0	0	0	0	0	0	0	0	0	0
100048171|F|0-9:T>C-9:T>C	100048171	TGCAGCAAACAAACACACGGCTGTAGTTTCTGATTTAGGTGAAGTTTTTACTTGGGGTTGCAACAGGGA	TGCAGCAAACAAACACACGGCTGTAGTTTCTGATTTAGGTGAAGTTTTTACTTGGGGTTGCAACAGGGA	ENA|ACUP03012065|ACUP03012065.1_Chr19_contig_514	10336	1	8.56e-024	Gm19	36670895	1	8.72e-024	9:T>C	9	1	0.005102	0.994898	0.005102	0.994898	0	0.010152	0.010152	0.010152	7	5.45494	1	1	1	1	1	1	1	1	1	1	1	1	1	1	1	1	1	1	1	1	1	1	1	1	1
22916075|F|0--10:G>A	22916075	TGCAGCAAAGGGGACTGCATAAGAAAGGAATTGTGTGGCATTATCGTCAATTTGGGAATAAGTGATGTT	TGCAGCAAAGGGGACTGCATAAGAAAGGAATTGTGTGGCATTATCGTCAATTTGGGAATAAGTGATGTT	ENA|ACUP03002112|ACUP03002112.1_Chr03_contig_814	13101	1	8.56e-024	Gm03	44979998	1	8.72e-024		10	1	0.005102	0.994898	0.005102	0.994898	0	0.010152	0.010152	0.010152	24	8.89787	1	0	0	0	0	0	0	0	0	0	0	0	0	0	0	0	0	0	0	0	0	0	0	0	0
22916075|F|0-10:G>A-10:G>A	22916075	TGCAGCAAAGAGGACTGCATAAGAAAGGAATTGTGTGGCATTATCGTCAATATGGGAATATGTGATGTT	TGCAGCAAAGAGGACTGCATAAGAAAGGAATTGTGTGGCATTATCGTCAATATGGGAATATGTGATGTT	ENA|ACUP03002112|ACUP03002112.1_Chr03_contig_814	13101	1	8.56e-024	Gm03	44979998	1	8.72e-024	10:G>A	10	1	0.005102	0.994898	0.005102	0.994898	0	0.010152	0.010152	0.010152	24	8.89787	1	1	1	1	1	1	1	1	1	1	1	1	1	1	1	1	1	1	1	1	1	1	1	1	1
100048284|F|0--6:C>A	100048284	TGCAGCCACACGGGTTGACGATTGGATATCGAATTGGGGGAAAGATGAGTTCACCGAAATGGCCACTGC	TGCAGCCACACGGGTTGACGATTGGATATCGAATTGGGGGAAAGATGAGTTCACCGAAATGGCCACTGC	ENA|ACUP03002700|ACUP03002700.1_Chr04_contig_566	58867	1	1.84e-025	Gm04	41662304	1	1.87e-025		6	1	0.005102	0.994898	0.005102	0.994898	0	0.010152	0.010152	0.010152	17	9.12766	1	0	0	0	0	0	0	0	0	0	0	0	0	0	0	0	0	0	0	0	0	0	0	0	0
100048284|F|0-6:C>A-6:C>A	100048284	TGCAGCAACACGGGTTGACGATTGGATATCGAATTGGGGGAAAGATGAGTTCACAGAAATGGCCACTGC	TGCAGCAACACGGGTTGACGATTGGATATCGAATTGGGGGAAAGATGAGTTCACAGAAATGGCCACTGC	ENA|ACUP03002700|ACUP03002700.1_Chr04_contig_566	58867	1	1.84e-025	Gm04	41662304	1	1.87e-025	6:C>A	6	1	0.005102	0.994898	0.005102	0.994898	0	0.010152	0.010152	0.010152	17	9.12766	1	1	1	1	1	1	1	1	1	1	1	1	1	1	1	1	1	1	1	1	1	1	1	1	1
100048391|F|0--33:G>A	100048391	TGCAGCAAGAGTATGGAGGGATGGACAGAAGAAGAGAGTTTTTATTTATAGATTTTTGAGTGCTGGAAC	TGCAGCAAGAGTATGGAGGGATGGACAGAAGAAGAGAGTTTTTATTTATAGATTTTTGAGTGCTGGAAC	ENA|ACUP03000687|ACUP03000687.1_Chr01_contig_687	167550	1	8.56e-024	Gm01	55801091	1	8.72e-024		33	1	0.005102	0.994898	0.005102	0.994898	0	0.010152	0.010152	0.010152	27	7.6766	1	0	0	0	0	0	0	0	0	0	0	0	0	0	0	0	0	0	0	0	0	0	0	0	0
100048391|F|0-33:G>A-33:G>A	100048391	TGCAGCAAGAGTATGGAGGGATGGACAGAAGAAAAGAGTTTATATTTATAGATTTTTGAGTGCCGGAAC	TGCAGCAAGAGTATGGAGGGATGGACAGAAGAAAAGAGTTTATATTTATAGATTTTTGAGTGCCGGAAC	ENA|ACUP03000687|ACUP03000687.1_Chr01_contig_687	167550	1	8.56e-024	Gm01	55801091	1	8.72e-024	33:G>A	33	1	0.005102	0.994898	0.005102	0.994898	0	0.010152	0.010152	0.010152	27	7.6766	1	1	1	1	1	1	1	1	1	1	1	1	1	1	1	1	1	1	1	1	1	1	1	1	1
100048400|F|0--43:A>G	100048400	TGCAGCAAGCAAAGGGAGGCCCAGTGGGACTTCAGATACTCAAAGACAATACATGGGTTCCTATTCAGC	TGCAGCAAGCAAAGGGAGGCCCAGTGGGACTTCAGATACTCAAAGACAATACATGGGTTCCTATTCAGC	ENA|ACUP03009283|ACUP03009283.1_Chr15_contig_167	62601	1	5.11e-026	Gm15	12797446	1	5.21e-026		43	1	0.005102	0.994898	0.005102	0.994898	0	0.010152	0.010152	0.010152	18	7.06383	1	0	0	0	0	0	0	0	0	0	0	0	0	0	0	0	0	0	0	0	0	0	0	0	0
100048400|F|0-43:A>G-43:A>G	100048400	TGCAGCAAGCAAAGGGAGGCCCAGTGGGACTTCAGATACTCAAGGACAATACATGGGTTCCTATTCAAC	TGCAGCAAGCAAAGGGAGGCCCAGTGGGACTTCAGATACTCAAGGACAATACATGGGTTCCTATTCAAC	ENA|ACUP03009283|ACUP03009283.1_Chr15_contig_167	62601	1	5.11e-026	Gm15	12797446	1	5.21e-026	43:A>G	43	1	0.005102	0.994898	0.005102	0.994898	0	0.010152	0.010152	0.010152	18	7.06383	1	1	1	1	1	1	1	1	1	1	1	1	1	1	1	1	1	1	1	1	1	1	1	1	1
100048465|F|0--36:C>G	100048465	TGCAGCAAGTTCAGCAGAGAGGATAAAAGCTGATTTCCCTGCTTCCCTTAGATAGCGAACATCTCCATT	TGCAGCAAGTTCAGCAGAGAGGATAAAAGCTGATTTCCCTGCTTCCCTTAGATAGCGAACATCTCCATT	ENA|ACUP03006563|ACUP03006563.1_Chr10_contig_480	211224	1	3.95e-027	Gm10	36968408	1	4.03e-027		36	1	0.005102	0.994898	0.005102	0.994898	0	0.010152	0.010152	0.010152	10	5.19658	1	0	0	0	0	0	0	0	0	0	0	0	0	0	0	0	0	0	0	0	0	0	0	0	0
100048465|F|0-36:C>G-36:C>G	100048465	TGCAGCAAGTTCAGCAGAGAGGATAAAAGCTGATTTGCCTGCTTCCCTTAGATAGCGAACATCTCCATT	TGCAGCAAGTTCAGCAGAGAGGATAAAAGCTGATTTGCCTGCTTCCCTTAGATAGCGAACATCTCCATT	ENA|ACUP03006563|ACUP03006563.1_Chr10_contig_480	211224	1	3.95e-027	Gm10	36968408	1	4.03e-027	36:C>G	36	1	0.005102	0.994898	0.005102	0.994898	0	0.010152	0.010152	0.010152	10	5.19658	1	1	1	1	1	1	1	1	1	1	1	1	1	1	1	1	1	1	1	1	1	1	1	1	1
100048486|F|0--12:A>T	100048486	TGCAGCAATAACACTTGATACACCTGGTGCAAATTATAGAACAGTCTGGGCTCTGAGCAAGTACTTCCC	TGCAGCAATAACACTTGATACACCTGGTGCAAATTATAGAACAGTCTGGGCTCTGAGCAAGTACTTCCC	ENA|ACUP03011483|ACUP03011483.1_Chr18_contig_676	216143	1	8.56e-024	Gm18	56162106	1	8.72e-024		12	1	0.005102	0.994898	0.005102	0.994898	0	0.010152	0.010152	0.010152	17	10.13617	1	0	0	0	0	0	0	0	0	0	0	0	0	0	0	0	0	0	0	0	0	0	0	0	0
100048486|F|0-12:A>T-12:A>T	100048486	TGCAGCAATAACTCTTGATACACCTGGTGCAAATTATAGAACAGTTTGGGCTTTGAGCAAGTACTTCCC	TGCAGCAATAACTCTTGATACACCTGGTGCAAATTATAGAACAGTTTGGGCTTTGAGCAAGTACTTCCC	ENA|ACUP03011483|ACUP03011483.1_Chr18_contig_676	216143	1	8.56e-024	Gm18	56162106	1	8.72e-024	12:A>T	12	1	0.005102	0.994898	0.005102	0.994898	0	0.010152	0.010152	0.010152	17	10.13617	1	1	1	1	1	1	1	1	1	1	1	1	1	1	1	1	1	1	1	1	1	1	1	1	1
50682906|F|0--42:A>G	50682906	TGCAGCACAAGCACTGAAATTGCAGCGTGAAGGCTCCACTGCACCTCCAACTGTCAGTTTTCTCCAACA	TGCAGCACAAGCACTGAAATTGCAGCGTGAAGGCTCCACTGCACCTCCAACTGTCAGTTTTCTCCAACA	ENA|ACUP03004787|ACUP03004787.1_Chr08_contig_41	309623	1	8.50e-029	Gm08	3655372	1	8.66e-029		42	1	0.994898	0.005102	0.994898	0.005102	0	0.010152	0.010152	0.010152	10.00426	8	1	1	1	1	1	1	1	1	1	1	1	1	1	1	1	1	1	1	1	1	1	1	1	1	1
50682906|F|0-42:A>G-42:A>G	50682906	TGCAGCACAAGCACTGAAATTGCAGCGTGAAGGCTCCACTGCGCCTCCAACTGTCATTTTTCTCCAACA	TGCAGCACAAGCACTGAAATTGCAGCGTGAAGGCTCCACTGCGCCTCCAACTGTCATTTTTCTCCAACA	ENA|ACUP03004787|ACUP03004787.1_Chr08_contig_41	309623	1	8.50e-029	Gm08	3655372	1	8.66e-029	42:A>G	42	1	0.994898	0.005102	0.994898	0.005102	0	0.010152	0.010152	0.010152	10.00426	8	1	0	0	0	0	0	0	0	0	0	0	0	0	0	0	0	0	0	0	0	0	0	0	0	0
100048682|F|0--6:C>A	100048682	TGCAGCCCCATGTCTACTTTTTTTTGATGAATTTGATTCTATTGCCCCCAAGAGAGGGCATGACAATAC	TGCAGCCCCATGTCTACTTTTTTTTGATGAATTTGATTCTATTGCCCCCAAGAGAGGGCATGACAATAC		0	0	999		0	0	999		6	1	0.005102	0.994898	0.005102	0.994898	0	0.010152	0.010152	0.010152	8	6.78632	1	0	0	0	0	0	0	0	0	0	0	0	0	0	0	0	0	0	0	0	0	0	0	0	0
100048682|F|0-6:C>A-6:C>A	100048682	TGCAGCACCATGCCTACTTTTTTTTGATGAATTTGATTCTATAGCCCCCAAGAGAGGGCATGACAATAC	TGCAGCACCATGCCTACTTTTTTTTGATGAATTTGATTCTATAGCCCCCAAGAGAGGGCATGACAATAC		0	0	999		0	0	999	6:C>A	6	1	0.005102	0.994898	0.005102	0.994898	0	0.010152	0.010152	0.010152	8	6.78632	1	1	1	1	1	1	1	1	1	1	1	1	1	1	1	1	1	1	1	1	1	1	1	1	1
100048700|F|0--17:T>A	100048700	TGCAGCACCTATCTCTATGCCATCATCCTTTGCATCCAAAACATTTAGTTCTGGCACATGCATTACAGA	TGCAGCACCTATCTCTATGCCATCATCCTTTGCATCCAAAACATTTAGTTCTGGCACATGCATTACAGA	ENA|ACUP03009136|ACUP03009136.1_Chr15_contig_20	8419	1	8.56e-024	Gm15	2718226	1	8.72e-024		17	1	0.005102	0.994898	0.005102	0.994898	0	0.010152	0.010152	0.010152	17	11.06809	1	0	0	0	0	0	0	0	0	0	0	0	0	0	0	0	0	0	0	0	0	0	0	0	0
100048700|F|0-17:T>A-17:T>A	100048700	TGCAGCACCTATCTCTAAGCCATCATCCTTTGAATCCAAAGCATTTAGTTCTGGCACATGCATTACAGA	TGCAGCACCTATCTCTAAGCCATCATCCTTTGAATCCAAAGCATTTAGTTCTGGCACATGCATTACAGA	ENA|ACUP03009136|ACUP03009136.1_Chr15_contig_20	8419	1	8.56e-024	Gm15	2718226	1	8.72e-024	17:T>A	17	1	0.005102	0.994898	0.005102	0.994898	0	0.010152	0.010152	0.010152	17	11.06809	1	1	1	1	1	1	1	1	1	1	1	1	1	1	1	1	1	1	1	1	1	1	1	1	1
100048707|F|0--60:T>G	100048707	TGCAGCACCTCCTAGTGGAGTGTGTGCAGTGACACAAATCCCATGCTTCTGACAAAATTTTACTAGAGA	TGCAGCACCTCCTAGTGGAGTGTGTGCAGTGACACAAATCCCATGCTTCTGACAAAATTTTACTAGAGA	ENA|ACUP03007189|ACUP03007189.1_Chr12_contig_18	9684	1	3.95e-027	Gm12	2669561	1	4.03e-027		60	1	0.005102	0.994898	0.005102	0.994898	0	0.010152	0.010152	0.010152	18	10.51915	1	0	0	0	0	0	0	0	0	0	0	0	0	0	0	0	0	0	0	0	0	0	0	0	0
100048707|F|0-60:T>G-60:T>G	100048707	TGCAGCACCTCCTAGTGGAGTGTGTGCAGTGACACAAATCCCATGCTTCTGACAAAATTTGACTAGAGA	TGCAGCACCTCCTAGTGGAGTGTGTGCAGTGACACAAATCCCATGCTTCTGACAAAATTTGACTAGAGA	ENA|ACUP03007189|ACUP03007189.1_Chr12_contig_18	9684	1	3.95e-027	Gm12	2669561	1	4.03e-027	60:T>G	60	1	0.005102	0.994898	0.005102	0.994898	0	0.010152	0.010152	0.010152	18	10.51915	1	1	1	1	1	1	1	1	1	1	1	1	1	1	1	1	1	1	1	1	1	1	1	1	1
100048747|F|0--9:T>C	100048747	TGCAGCACTTTGAAGCATAGGCATTGCATATAACAGGTACTTCTCAAAGTTTTCTCCAATTGCCAATGC	TGCAGCACTTTGAAGCATAGGCATTGCATATAACAGGTACTTCTCAAAGTTTTCTCCAATTGCCAATGC	ENA|ACUP03003351|ACUP03003351.1_Chr05_contig_571	467490	1	8.56e-024	Gm05	40455507	1	8.72e-024		9	1	0.005102	0.994898	0.005102	0.994898	0	0.010152	0.010152	0.010152	13	6.05128	1	0	0	0	0	0	0	0	0	0	0	0	0	0	0	0	0	0	0	0	0	0	0	0	0
100048747|F|0-9:T>C-9:T>C	100048747	TGCAGCACTCTGAAGCATAGGCATTGCATATAACAAGTACTTCTCAAAGTTTTCTCCAATTGCCAAGGC	TGCAGCACTCTGAAGCATAGGCATTGCATATAACAAGTACTTCTCAAAGTTTTCTCCAATTGCCAAGGC	ENA|ACUP03003351|ACUP03003351.1_Chr05_contig_571	467490	1	8.56e-024	Gm05	40455507	1	8.72e-024	9:T>C	9	1	0.005102	0.994898	0.005102	0.994898	0	0.010152	0.010152	0.010152	13	6.05128	1	1	1	1	1	1	1	1	1	1	1	1	1	1	1	1	1	1	1	1	1	1	1	1	1
100048751|F|0--6:G>A	100048751	TGCAGCGCTGAAAGCTTCTCGATGTGGGATCTCAGGGTTCGCTGCTTTGATGCGCTGTATCTCCTCTCT	TGCAGCGCTGAAAGCTTCTCGATGTGGGATCTCAGGGTTCGCTGCTTTGATGCGCTGTATCTCCTCTCT	ENA|ACUP03000835|ACUP03000835.1_Chr02_contig_148	13250	1	1.84e-025	Gm02	11648602	1	1.87e-025		6	1	0.005102	0.994898	0.005102	0.994898	0	0.010152	0.010152	0.010152	23	19.17872	1	0	0	0	0	0	0	0	0	0	0	0	0	0	0	0	0	0	0	0	0	0	0	0	0
100048751|F|0-6:G>A-6:G>A	100048751	TGCAGCACTGAAAGCTTCTCGATGTGGGATCTCAGGGTTCGCAGCTTTGATGCGCTGTATCTCCTCTCT	TGCAGCACTGAAAGCTTCTCGATGTGGGATCTCAGGGTTCGCAGCTTTGATGCGCTGTATCTCCTCTCT	ENA|ACUP03000835|ACUP03000835.1_Chr02_contig_148	13250	1	1.84e-025	Gm02	11648602	1	1.87e-025	6:G>A	6	1	0.005102	0.994898	0.005102	0.994898	0	0.010152	0.010152	0.010152	23	19.17872	1	1	1	1	1	1	1	1	1	1	1	1	1	1	1	1	1	1	1	1	1	1	1	1	1
100048830|F|0--12:A>G	100048830	TGCAGCAGACTTATACAAGTTTATCTCTTTGATAATTTTATCTTGGATTCTTGTATCAGATACCAATCT	TGCAGCAGACTTATACAAGTTTATCTCTTTGATAATTTTATCTTGGATTCTTGTATCAGATACCAATCT	ENA|ACUP03010836|ACUP03010836.1_Chr18_contig_29	239135	1	8.56e-024	Gm18	2857375	1	8.72e-024		12	1	0.005102	0.994898	0.005102	0.994898	0	0.010152	0.010152	0.010152	15	7.29487	1	0	0	0	0	0	0	0	0	0	0	0	0	0	0	0	0	0	0	0	0	0	0	0	0
100048830|F|0-12:A>G-12:A>G	100048830	TGCAGCAGACTTGTATAAGTTTATCTCTTTGATAATTTTATCTTGGATTCTTGTATCAGGTACCAATCT	TGCAGCAGACTTGTATAAGTTTATCTCTTTGATAATTTTATCTTGGATTCTTGTATCAGGTACCAATCT	ENA|ACUP03010836|ACUP03010836.1_Chr18_contig_29	239135	1	8.56e-024	Gm18	2857375	1	8.72e-024	12:A>G	12	1	0.005102	0.994898	0.005102	0.994898	0	0.010152	0.010152	0.010152	15	7.29487	1	1	1	1	1	1	1	1	1	1	1	1	1	1	1	1	1	1	1	1	1	1	1	1	1
100048949|F|0--9:T>C	100048949	TGCAGCAGCTAGCAAAGATGGTGAAAACTTCAGCATTTTGCATTCCACCAAGCAAAGCTCAACCAAGAA	TGCAGCAGCTAGCAAAGATGGTGAAAACTTCAGCATTTTGCATTCCACCAAGCAAAGCTCAACCAAGAA	ENA|ACUP03003374|ACUP03003374.1_Chr06_contig_2	69192	1	8.56e-024	Gm06	95378	1	8.72e-024		9	1	0.005102	0.994898	0.005102	0.994898	0	0.010152	0.010152	0.010152	16	5.93133	1	0	0	0	0	0	0	0	0	0	0	0	0	0	0	0	0	0	0	0	0	0	0	0	0
100048949|F|0-9:T>C-9:T>C	100048949	TGCAGCAGCCAGCAAAGATGGTGAAAACTTCAGCATTTTGCATTCTACCAAGCAAAGCTCGACCAAGAA	TGCAGCAGCCAGCAAAGATGGTGAAAACTTCAGCATTTTGCATTCTACCAAGCAAAGCTCGACCAAGAA	ENA|ACUP03003374|ACUP03003374.1_Chr06_contig_2	69192	1	8.56e-024	Gm06	95378	1	8.72e-024	9:T>C	9	1	0.005102	0.994898	0.005102	0.994898	0	0.010152	0.010152	0.010152	16	5.93133	1	1	1	1	1	1	1	1	1	1	1	1	1	1	1	1	1	1	1	1	1	1	1	1	1
100049051|F|0--36:C>A	100049051	TGCAGCAGTCAAGCATGCTTTCCTAAAGCTAGGATCCAAATTGCTAATGATCCCAATGGCAACATGTAA	TGCAGCAGTCAAGCATGCTTTCCTAAAGCTAGGATCCAAATTGCTAATGATCCCAATGGCAACATGTAA	ENA|ACUP03008184|ACUP03008184.1_Chr13_contig_357	154151	1	5.11e-026	Gm13	86981	1	5.21e-026		36	1	0.005102	0.994898	0.005102	0.994898	0	0.010152	0.010152	0.010152	8	4.64103	1	0	0	0	0	0	0	0	0	0	0	0	0	0	0	0	0	0	0	0	0	0	0	0	0
100049051|F|0-36:C>A-36:C>A	100049051	TGCAGCAGTCAAGCATGCTTTCCTAAAGCTAGGATCAAAATTGCCAATGATCCCAATGGCAAAATGTAA	TGCAGCAGTCAAGCATGCTTTCCTAAAGCTAGGATCAAAATTGCCAATGATCCCAATGGCAAAATGTAA	ENA|ACUP03008184|ACUP03008184.1_Chr13_contig_357	154151	1	5.11e-026	Gm13	86981	1	5.21e-026	36:C>A	36	1	0.005102	0.994898	0.005102	0.994898	0	0.010152	0.010152	0.010152	8	4.64103	1	1	1	1	1	1	1	1	1	1	1	1	1	1	1	1	1	1	1	1	1	1	1	1	1
100049078|F|0--64:C>A	100049078	TGCAGCAGTTATATACATCATAACTCAGCTTTCTGATGATAAAAAACCTCTCAAAGGTCAGTGCCACTT	TGCAGCAGTTATATACATCATAACTCAGCTTTCTGATGATAAAAAACCTCTCAAAGGTCAGTGCCACTT	ENA|ACUP03012110|ACUP03012110.1_Chr19_contig_559	15676	1	3.95e-027	Gm19	39620763	1	4.03e-027		64	1	0.005102	0.994898	0.005102	0.994898	0	0.010152	0.010152	0.010152	11	7.88936	1	0	0	0	0	0	0	0	0	0	0	0	0	0	0	0	0	0	0	0	0	0	0	0	0
100049078|F|0-64:C>A-64:C>A	100049078	TGCAGCAGTTATATACATCATAACTCAGCTTTCTGATGATAAAAAACCTCTCAAAGGTCAGTGCAACTT	TGCAGCAGTTATATACATCATAACTCAGCTTTCTGATGATAAAAAACCTCTCAAAGGTCAGTGCAACTT	ENA|ACUP03012110|ACUP03012110.1_Chr19_contig_559	15676	1	3.95e-027	Gm19	39620763	1	4.03e-027	64:C>A	64	1	0.005102	0.994898	0.005102	0.994898	0	0.010152	0.010152	0.010152	11	7.88936	1	1	1	1	1	1	1	1	1	1	1	1	1	1	1	1	1	1	1	1	1	1	1	1	1
100049090|F|0--42:C>T	100049090	TGCAGCAGTTGCTAACAAATGTGGAGGCCCGGCTTGCCATTGCTGTTGATCAGACATTGATAACGAAAG	TGCAGCAGTTGCTAACAAATGTGGAGGCCCGGCTTGCCATTGCTGTTGATCAGACATTGATAACGAAAG	ENA|ACUP03006765|ACUP03006765.1_Chr11_contig_27	10741	1	1.84e-025	Gm11	4041928	1	1.87e-025		42	1	0.005102	0.994898	0.005102	0.994898	0	0.010152	0.010152	0.010152	16	7.25106	1	0	0	0	0	0	0	0	0	0	0	0	0	0	0	0	0	0	0	0	0	0	0	0	0
100049090|F|0-42:C>T-42:C>T	100049090	TGCAGCAGTTGCTAACAAATGTGGAGGCCCGGCTTGCCATTGTTGTTGATCGGACATTGATAACGAAAG	TGCAGCAGTTGCTAACAAATGTGGAGGCCCGGCTTGCCATTGTTGTTGATCGGACATTGATAACGAAAG	ENA|ACUP03006765|ACUP03006765.1_Chr11_contig_27	10741	1	1.84e-025	Gm11	4041928	1	1.87e-025	42:C>T	42	1	0.005102	0.994898	0.005102	0.994898	0	0.010152	0.010152	0.010152	16	7.25106	1	1	1	1	1	1	1	1	1	1	1	1	1	1	1	1	1	1	1	1	1	1	1	1	1
50683016|F|0--9:T>A	50683016	TGCAGCAGTTGTGGGTGCCCAGAAGGTGAAGAGTGGAACCTCTGCTGGCCTCAAATGGGTCAAGAATCA	TGCAGCAGTTGTGGGTGCCCAGAAGGTGAAGAGTGGAACCTCTGCTGGCCTCAAATGGGTCAAGAATCA	ENA|ACUP03007260|ACUP03007260.1_Chr12_contig_89	60923	1	8.50e-029	Gm12	8425855	1	8.66e-029		9	1	0.994898	0.005102	0.994898	0.005102	0	0.010152	0.010152	0.010152	10.24681	4	1	1	1	1	1	1	1	1	1	1	1	1	1	1	1	1	1	1	1	1	1	1	1	1	1
50683016|F|0-9:T>A-9:T>A	50683016	TGCAGCAGTAGTGGGTGCCCAGAAGGTGAAGAGTGGAACCTCTGCTGGAATCAAATGGGTCAAGAATCA	TGCAGCAGTAGTGGGTGCCCAGAAGGTGAAGAGTGGAACCTCTGCTGGAATCAAATGGGTCAAGAATCA	ENA|ACUP03007260|ACUP03007260.1_Chr12_contig_89	60923	1	8.50e-029	Gm12	8425855	1	8.66e-029	9:T>A	9	1	0.994898	0.005102	0.994898	0.005102	0	0.010152	0.010152	0.010152	10.24681	4	1	0	0	0	0	0	0	0	0	0	0	0	0	0	0	0	0	0	0	0	0	0	0	0	0
100049110|F|0--27:A>G	100049110	TGCAGCATAAACTGCATCACTTCCAATAGAAATCTTATCAGCCCCAGACCTAAAGTATTCTGAAGCAAC	TGCAGCATAAACTGCATCACTTCCAATAGAAATCTTATCAGCCCCAGACCTAAAGTATTCTGAAGCAAC	ENA|ACUP03010953|ACUP03010953.1_Chr18_contig_146	36226	2	1.84e-025	Gm18	9344784	3	1.87e-025		27	1	0.005102	0.994898	0.005102	0.994898	0	0.010152	0.010152	0.010152	22	5.50431	1	0	0	0	0	0	0	0	0	0	0	0	0	0	0	0	0	0	0	0	0	0	0	0	0
100049110|F|0-27:A>G-27:A>G	100049110	TGCAGCATAAACTGCATCACTTCCAATGGAAATCTTATCAGCCCCAGACCTAAAGTATTCAGAAGCAAC	TGCAGCATAAACTGCATCACTTCCAATGGAAATCTTATCAGCCCCAGACCTAAAGTATTCAGAAGCAAC	ENA|ACUP03010953|ACUP03010953.1_Chr18_contig_146	36226	2	1.84e-025	Gm18	9344784	3	1.87e-025	27:A>G	27	1	0.005102	0.994898	0.005102	0.994898	0	0.010152	0.010152	0.010152	22	5.50431	1	1	1	1	1	1	1	1	1	1	1	1	1	1	1	1	1	1	1	1	1	1	1	1	1
100049123|F|0--18:T>A	100049123	TGCAGCATAAGGGTAGTCTTCAATCACCAGTTTTACACCACAGGGCATTGAAGGGTCTTCTACTGCCAT	TGCAGCATAAGGGTAGTCTTCAATCACCAGTTTTACACCACAGGGCATTGAAGGGTCTTCTACTGCCAT	ENA|ACUP03004832|ACUP03004832.1_Chr08_contig_86	130640	1	8.56e-024	Gm08	7881244	1	8.72e-024		18	1	0.005102	0.994898	0.005102	0.994898	0	0.010152	0.010152	0.010152	22	9.04255	1	0	0	0	0	0	0	0	0	0	0	0	0	0	0	0	0	0	0	0	0	0	0	0	0
100049123|F|0-18:T>A-18:T>A	100049123	TGCAGCATAAGGGTAGTCATCAATCACAAGTTTTACACCACAGGGCATTGAAGGGTCATCTACTGCCAT	TGCAGCATAAGGGTAGTCATCAATCACAAGTTTTACACCACAGGGCATTGAAGGGTCATCTACTGCCAT	ENA|ACUP03004832|ACUP03004832.1_Chr08_contig_86	130640	1	8.56e-024	Gm08	7881244	1	8.72e-024	18:T>A	18	1	0.005102	0.994898	0.005102	0.994898	0	0.010152	0.010152	0.010152	22	9.04255	1	1	1	1	1	1	1	1	1	1	1	1	1	1	1	1	1	1	1	1	1	1	1	1	1
50683037|F|0--33:T>C	50683037	TGCAGCATATGAGTACTCAACACAACGAACAGGTGCATCATGCCTTCCTAGAATATCCTCTTTGTTAGA	TGCAGCATATGAGTACTCAACACAACGAACAGGTGCATCATGCCTTCCTAGAATATCCTCTTTGTTAGA	ENA|ACUP03006711|ACUP03006711.1_Chr10_contig_628	30673	1	8.50e-029	Gm10	47863624	1	8.66e-029		33	1	0.994898	0.005102	0.994898	0.005102	0	0.010152	0.010152	0.010152	11.32766	4	1	1	1	1	1	1	1	1	1	1	1	1	1	1	1	1	1	1	1	1	1	1	1	1	1
50683037|F|0-33:T>C-33:T>C	50683037	TGCAGCATATGAGTACTCAACACAACGAACAGGCGCATCATGCCTTCCTAGGATATCCTCTTTATTAGA	TGCAGCATATGAGTACTCAACACAACGAACAGGCGCATCATGCCTTCCTAGGATATCCTCTTTATTAGA	ENA|ACUP03006711|ACUP03006711.1_Chr10_contig_628	30673	1	8.50e-029	Gm10	47863624	1	8.66e-029	33:T>C	33	1	0.994898	0.005102	0.994898	0.005102	0	0.010152	0.010152	0.010152	11.32766	4	1	0	0	0	0	0	0	0	0	0	0	0	0	0	0	0	0	0	0	0	0	0	0	0	0
100049195|F|0--35:T>A	100049195	TGCAGCATCAAAATGCAAGAAGGGAACTCTAAGATTTTGGCTCAGTGCAGGTCCTGGCGATTTCTTGCT	TGCAGCATCAAAATGCAAGAAGGGAACTCTAAGATTTTGGCTCAGTGCAGGTCCTGGCGATTTCTTGCT	ENA|ACUP03007809|ACUP03007809.1_Chr12_contig_638	14306	1	8.56e-024	Gm12	38639193	1	8.72e-024		35	1	0.005102	0.994898	0.005102	0.994898	0	0.010152	0.010152	0.010152	9	6.99142	1	0	0	0	0	0	0	0	0	0	0	0	0	0	0	0	0	0	0	0	0	0	0	0	0
100049195|F|0-35:T>A-35:T>A	100049195	TGCAGCATCAAAATGCAAGAAGGGAACTCTAAGATACTGGCTCAGTGCAGGTCCTGGAGATTTCTTGCT	TGCAGCATCAAAATGCAAGAAGGGAACTCTAAGATACTGGCTCAGTGCAGGTCCTGGAGATTTCTTGCT	ENA|ACUP03007809|ACUP03007809.1_Chr12_contig_638	14306	1	8.56e-024	Gm12	38639193	1	8.72e-024	35:T>A	35	1	0.005102	0.994898	0.005102	0.994898	0	0.010152	0.010152	0.010152	9	6.99142	1	1	1	1	1	1	1	1	1	1	1	1	1	1	1	1	1	1	1	1	1	1	1	1	1
100049204|F|0--42:T>C	100049204	TGCAGCATCAATATTGGATGACCCATCAAGTGGGTCAAACACTACAATGTAGTTGCCAGAATAACTCTC	TGCAGCATCAATATTGGATGACCCATCAAGTGGGTCAAACACTACAATGTAGTTGCCAGAATAACTCTC	ENA|ACUP03011399|ACUP03011399.1_Chr18_contig_592	76654	1	1.84e-025	Gm18	50940801	1	1.87e-025		42	1	0.005102	0.994898	0.005102	0.994898	0	0.010152	0.010152	0.010152	9	8.96596	1	0	0	0	0	0	0	0	0	0	0	0	0	0	0	0	0	0	0	0	0	0	0	0	0
100049204|F|0-42:T>C-42:T>C	100049204	TGCAGCATCAATATTGGATGACCCATCAAGTGGGTCAAACACCACAATGTAGTTTCCAGAATAACTCTC	TGCAGCATCAATATTGGATGACCCATCAAGTGGGTCAAACACCACAATGTAGTTTCCAGAATAACTCTC	ENA|ACUP03011399|ACUP03011399.1_Chr18_contig_592	76654	1	1.84e-025	Gm18	50940801	1	1.87e-025	42:T>C	42	1	0.005102	0.994898	0.005102	0.994898	0	0.010152	0.010152	0.010152	9	8.96596	1	1	1	1	1	1	1	1	1	1	1	1	1	1	1	1	1	1	1	1	1	1	1	1	1
100049216|F|0--12:A>G	100049216	TGCAGCATCAGCAGCTATGCCAGCTCTCATGGACATTGCAGTCCCTATTGCACGCAAGAAATGCAAATG	TGCAGCATCAGCAGCTATGCCAGCTCTCATGGACATTGCAGTCCCTATTGCACGCAAGAAATGCAAATG	ENA|ACUP03006663|ACUP03006663.1_Chr10_contig_580	128548	1	1.84e-025	Gm10	44732262	1	1.87e-025		12	1	0.005102	0.994898	0.005102	0.994898	0	0.010152	0.010152	0.010152	23	9.94894	1	0	0	0	0	0	0	0	0	0	0	0	0	0	0	0	0	0	0	0	0	0	0	0	0
100049216|F|0-12:A>G-12:A>G	100049216	TGCAGCATCAGCGGCTATACCAGCTCTCATGGACATTGCAGTCCCTATTGCACGCAAGAAATGCAAATG	TGCAGCATCAGCGGCTATACCAGCTCTCATGGACATTGCAGTCCCTATTGCACGCAAGAAATGCAAATG	ENA|ACUP03006663|ACUP03006663.1_Chr10_contig_580	128548	1	1.84e-025	Gm10	44732262	1	1.87e-025	12:A>G	12	1	0.005102	0.994898	0.005102	0.994898	0	0.010152	0.010152	0.010152	23	9.94894	1	1	1	1	1	1	1	1	1	1	1	1	1	1	1	1	1	1	1	1	1	1	1	1	1
100049218|F|0--12:A>G	100049218	TGCAGCATCAGGATGGAATCCAATATGAACTTCAGGGGTAGCAAAAATCTGCAAAATGGGGATAAGTTA	TGCAGCATCAGGATGGAATCCAATATGAACTTCAGGGGTAGCAAAAATCTGCAAAATGGGGATAAGTTA	ENA|ACUP03001993|ACUP03001993.1_Chr03_contig_695	5157	1	1.84e-025	Gm03	34677368	1	1.87e-025		12	1	0.005102	0.994898	0.005102	0.994898	0	0.010152	0.010152	0.010152	13	7.68085	1	0	0	0	0	0	0	0	0	0	0	0	0	0	0	0	0	0	0	0	0	0	0	0	0
100049218|F|0-12:A>G-12:A>G	100049218	TGCAGCATCAGGGTGGAATCCAATAAGAACTTCAGGGGTAGCAAAAATCTGCAAAATGGGGATAAGTTA	TGCAGCATCAGGGTGGAATCCAATAAGAACTTCAGGGGTAGCAAAAATCTGCAAAATGGGGATAAGTTA	ENA|ACUP03001993|ACUP03001993.1_Chr03_contig_695	5157	1	1.84e-025	Gm03	34677368	1	1.87e-025	12:A>G	12	1	0.005102	0.994898	0.005102	0.994898	0	0.010152	0.010152	0.010152	13	7.68085	1	1	1	1	1	1	1	1	1	1	1	1	1	1	1	1	1	1	1	1	1	1	1	1	1
100049248|F|0--39:T>C	100049248	TGCAGCATCCTTTTTCTGCCTCTTCCATTTCTTTGTGGATGAAGTGCCATCATCCTCAAAATCTTCTTC	TGCAGCATCCTTTTTCTGCCTCTTCCATTTCTTTGTGGATGAAGTGCCATCATCCTCAAAATCTTCTTC	ENA|ACUP03009151|ACUP03009151.1_Chr15_contig_35	58056	1	8.50e-029	Gm15	3396064	1	8.66e-029		39	1	0.994898	0.005102	0.994898	0.005102	0	0.010152	0.010152	0.010152	9.84681	6	1	1	1	1	1	1	1	1	1	1	1	1	1	1	1	1	1	1	1	1	1	1	1	1	1
100049248|F|0-39:T>C-39:T>C	100049248	TGCAGCATCCTTTTTCTGCCTCTTCCATTTCTTTGTGGACGAAGTCCCATCATCCTCAAAATCTTCTTC	TGCAGCATCCTTTTTCTGCCTCTTCCATTTCTTTGTGGACGAAGTCCCATCATCCTCAAAATCTTCTTC	ENA|ACUP03009151|ACUP03009151.1_Chr15_contig_35	58056	1	8.50e-029	Gm15	3396064	1	8.66e-029	39:T>C	39	1	0.994898	0.005102	0.994898	0.005102	0	0.010152	0.010152	0.010152	9.84681	6	1	0	0	0	0	0	0	0	0	0	0	0	0	0	0	0	0	0	0	0	0	0	0	0	0
50683067|F|0--51:T>C	50683067	TGCAGCATCTGCCTCCCTAGCTGCTGCCTCAGCCTCGGCAATGGCAGCTTCTGCCTCTGCAACTGCTTT	TGCAGCATCTGCCTCCCTAGCTGCTGCCTCAGCCTCGGCAATGGCAGCTTCTGCCTCTGCAACTGCTTT	ENA|ACUP03006759|ACUP03006759.1_Chr11_contig_21	18458	1	8.50e-029	Gm11	3531040	1	8.66e-029		51	1	0.994898	0.005102	0.994898	0.005102	0	0.010152	0.010152	0.010152	10.06383	6	1	1	1	1	1	1	1	1	1	1	1	1	1	1	1	1	1	1	1	1	1	1	1	1	1
50683067|F|0-51:T>C-51:T>C	50683067	TGCAGCATCTGCCTCCCTAGCTGCTGCCTCAGCCTCGGCAATGGCAGCTTCCGCTTCAGCAACTGCTTT	TGCAGCATCTGCCTCCCTAGCTGCTGCCTCAGCCTCGGCAATGGCAGCTTCCGCTTCAGCAACTGCTTT	ENA|ACUP03006759|ACUP03006759.1_Chr11_contig_21	18458	1	8.50e-029	Gm11	3531040	1	8.66e-029	51:T>C	51	1	0.994898	0.005102	0.994898	0.005102	0	0.010152	0.010152	0.010152	10.06383	6	1	0	0	0	0	0	0	0	0	0	0	0	0	0	0	0	0	0	0	0	0	0	0	0	0
22913915|F|0--32:C>T	22913915	TGCAGCATTCTCCAGCAATAATCTCAAGTTCCCCTTTTGTGAAAACTTTTCCAGTAGGATTGTGAGGAC	TGCAGCATTCTCCAGCAATAATCTCAAGTTCCCCTTTTGTGAAAACTTTTCCAGTAGGATTGTGAGGAC	ENA|ACUP03000695|ACUP03000695.1_Chr02_contig_8	3402	1	1.84e-025	Gm02	1313385	1	1.87e-025		32	1	0.005102	0.994898	0.005102	0.994898	0	0.010152	0.010152	0.010152	23	10.92766	1	0	0	0	0	0	0	0	0	0	0	0	0	0	0	0	0	0	0	0	0	0	0	0	0
22913915|F|0-32:C>T-32:C>T	22913915	TGCAGCATTCTCCAGCAATAATCTCAAGTTCCTCTTTTGTGAAAACCTTTCCAGTAGGATTGTGAGGAC	TGCAGCATTCTCCAGCAATAATCTCAAGTTCCTCTTTTGTGAAAACCTTTCCAGTAGGATTGTGAGGAC	ENA|ACUP03000695|ACUP03000695.1_Chr02_contig_8	3402	1	1.84e-025	Gm02	1313385	1	1.87e-025	32:C>T	32	1	0.005102	0.994898	0.005102	0.994898	0	0.010152	0.010152	0.010152	23	10.92766	1	1	1	1	1	1	1	1	1	1	1	1	1	1	1	1	1	1	1	1	1	1	1	1	1
100049505|F|0--48:T>A	100049505	TGCAGCCAAAAGTATCTTCACCAGCATGTCATCAAATTGTTCCAACACTAGTTCCCACAAGGGCTTTCC	TGCAGCCAAAAGTATCTTCACCAGCATGTCATCAAATTGTTCCAACACTAGTTCCCACAAGGGCTTTCC	ENA|ACUP03009848|ACUP03009848.1_Chr16_contig_21	36028	1	1.84e-025	Gm16	2071699	1	1.87e-025		48	1	0.005102	0.994898	0.005102	0.994898	0	0.010152	0.010152	0.010152	11	10.68511	1	0	0	0	0	0	0	0	0	0	0	0	0	0	0	0	0	0	0	0	0	0	0	0	0
100049505|F|0-48:T>A-48:T>A	100049505	TGCAGCCAAAAGTATCTTCACCAGCATGTCATCAAATTGTTCCAACACAAGTTCCCACAAGGGTTTTCC	TGCAGCCAAAAGTATCTTCACCAGCATGTCATCAAATTGTTCCAACACAAGTTCCCACAAGGGTTTTCC	ENA|ACUP03009848|ACUP03009848.1_Chr16_contig_21	36028	1	1.84e-025	Gm16	2071699	1	1.87e-025	48:T>A	48	1	0.005102	0.994898	0.005102	0.994898	0	0.010152	0.010152	0.010152	11	10.68511	1	1	1	1	1	1	1	1	1	1	1	1	1	1	1	1	1	1	1	1	1	1	1	1	1
100049544|F|0--54:T>C	100049544	TGCAGCCAAGCAACTGCATTCCATTGCAAGCAACTTGGTTCCCCCTCGTGGGAATGAAATTGTTGCAAC	TGCAGCCAAGCAACTGCATTCCATTGCAAGCAACTTGGTTCCCCCTCGTGGGAATGAAATTGTTGCAAC	ENA|ACUP03004916|ACUP03004916.1_Chr08_contig_170	32138	1	1.84e-025	Gm08	14777281	1	1.87e-025		54	1	0.005102	0.994898	0.005102	0.994898	0	0.010152	0.010152	0.010152	8	4.71489	1	0	0	0	0	0	0	0	0	0	0	0	0	0	0	0	0	0	0	0	0	0	0	0	0
100049544|F|0-54:T>C-54:T>C	100049544	TGCAGCCAAGCAACTGCATTCCATTGCAAGCAACTTGGTTCCCCCTCGTGGGAACGAAATTGTTTCAAC	TGCAGCCAAGCAACTGCATTCCATTGCAAGCAACTTGGTTCCCCCTCGTGGGAACGAAATTGTTTCAAC	ENA|ACUP03004916|ACUP03004916.1_Chr08_contig_170	32138	1	1.84e-025	Gm08	14777281	1	1.87e-025	54:T>C	54	1	0.005102	0.994898	0.005102	0.994898	0	0.010152	0.010152	0.010152	8	4.71489	1	1	1	1	1	1	1	1	1	1	1	1	1	1	1	1	1	1	1	1	1	1	1	1	1
50683215|F|0--9:C>T	50683215	TGCAGCCCACTTTCCCCATGGACGCTGCCTCACTCCTCTGTAGTGTCTTCTTCTTACACTCCCTTCACA	TGCAGCCCACTTTCCCCATGGACGCTGCCTCACTCCTCTGTAGTGTCTTCTTCTTACACTCCCTTCACA	ENA|ACUP03003496|ACUP03003496.1_Chr06_contig_124	843530	1	8.50e-029	Gm06	13498417	1	8.66e-029		9	1	0.994898	0.005102	0.994898	0.005102	0	0.010152	0.010152	0.010152	26.05106	9	1	1	1	1	1	1	1	1	1	1	1	1	1	1	1	1	1	1	1	1	1	1	1	1	1
50683215|F|0-9:C>T-9:C>T	50683215	TGCAGCCCATTTTCCCCATGGACGCTGCCTCACTCCTCTATAGTGTCTTCTTCTTCCACTCCCTTCACA	TGCAGCCCATTTTCCCCATGGACGCTGCCTCACTCCTCTATAGTGTCTTCTTCTTCCACTCCCTTCACA	ENA|ACUP03003496|ACUP03003496.1_Chr06_contig_124	843530	1	8.50e-029	Gm06	13498417	1	8.66e-029	9:C>T	9	1	0.994898	0.005102	0.994898	0.005102	0	0.010152	0.010152	0.010152	26.05106	9	1	0	0	0	0	0	0	0	0	0	0	0	0	0	0	0	0	0	0	0	0	0	0	0	0
100049802|F|0--42:T>C	100049802	TGCAGCCCAGAGCCAATATGTTGAATGTGTGTACATTGGAGGTAACAAAATAGCCATTAGAGGAATGGC	TGCAGCCCAGAGCCAATATGTTGAATGTGTGTACATTGGAGGTAACAAAATAGCCATTAGAGGAATGGC	ENA|ACUP03009156|ACUP03009156.1_Chr15_contig_40	76640	1	5.11e-026	Gm15	3660924	1	5.21e-026		42	1	0.005102	0.994898	0.005102	0.994898	0	0.010152	0.010152	0.010152	14	10.93617	1	0	0	0	0	0	0	0	0	0	0	0	0	0	0	0	0	0	0	0	0	0	0	0	0
100049802|F|0-42:T>C-42:T>C	100049802	TGCAGCCCAGAGCCAATATGTTGAATGTGTGTACATTGGAGGCAACAAAATAGCCATTAGAGGAATGAC	TGCAGCCCAGAGCCAATATGTTGAATGTGTGTACATTGGAGGCAACAAAATAGCCATTAGAGGAATGAC	ENA|ACUP03009156|ACUP03009156.1_Chr15_contig_40	76640	1	5.11e-026	Gm15	3660924	1	5.21e-026	42:T>C	42	1	0.005102	0.994898	0.005102	0.994898	0	0.010152	0.010152	0.010152	14	10.93617	1	1	1	1	1	1	1	1	1	1	1	1	1	1	1	1	1	1	1	1	1	1	1	1	1
100049813|F|0--30:T>G	100049813	TGCAGCCCATTCCTGAGCCTTTACCCAGTTTCCTAACCCCAATGCCTCTGGAACCAAAATCCCTGGCTG	TGCAGCCCATTCCTGAGCCTTTACCCAGTTTCCTAACCCCAATGCCTCTGGAACCAAAATCCCTGGCTG	ENA|ACUP03010182|ACUP03010182.1_Chr16_contig_355	184940	1	1.84e-025	Gm16	30310642	1	1.87e-025		30	1	0.005102	0.994898	0.005102	0.994898	0	0.010152	0.010152	0.010152	15	13.45106	1	0	0	0	0	0	0	0	0	0	0	0	0	0	0	0	0	0	0	0	0	0	0	0	0
100049813|F|0-30:T>G-30:T>G	100049813	TGCAGCCCATTCCTGAGCCTTTACCCAGTTGCCTAAGCCCAATGCCTCTGGAACCAAAATCCCTGGCTG	TGCAGCCCATTCCTGAGCCTTTACCCAGTTGCCTAAGCCCAATGCCTCTGGAACCAAAATCCCTGGCTG	ENA|ACUP03010182|ACUP03010182.1_Chr16_contig_355	184940	1	1.84e-025	Gm16	30310642	1	1.87e-025	30:T>G	30	1	0.005102	0.994898	0.005102	0.994898	0	0.010152	0.010152	0.010152	15	13.45106	1	1	1	1	1	1	1	1	1	1	1	1	1	1	1	1	1	1	1	1	1	1	1	1	1
100049960|F|0--9:G>A	100049960	TGCAGCCTCGGCAAATCCTCCTCATTTTATCCATTTGTGTTATAAACCACCAACTGGACCTGTAAATGT	TGCAGCCTCGGCAAATCCTCCTCATTTTATCCATTTGTGTTATAAACCACCAACTGGACCTGTAAATGT	ENA|ACUP03011954|ACUP03011954.1_Chr19_contig_403	83341	1	8.56e-024	Gm19	27826346	1	8.72e-024		9	1	0.005102	0.994898	0.005102	0.994898	0	0.010152	0.010152	0.010152	14	4.09052	1	0	0	0	0	0	0	0	0	0	0	0	0	0	0	0	0	0	0	0	0	0	0	0	0
100049960|F|0-9:G>A-9:G>A	100049960	TGCAGCCTCAGCAAATCCTCCTCATTTTATCCATCTGTGTTATAAACCACCAACTGGACCTGTCAATGT	TGCAGCCTCAGCAAATCCTCCTCATTTTATCCATCTGTGTTATAAACCACCAACTGGACCTGTCAATGT	ENA|ACUP03011954|ACUP03011954.1_Chr19_contig_403	83341	1	8.56e-024	Gm19	27826346	1	8.72e-024	9:G>A	9	1	0.005102	0.994898	0.005102	0.994898	0	0.010152	0.010152	0.010152	14	4.09052	1	1	1	1	1	1	1	1	1	1	1	1	1	1	1	1	1	1	1	1	1	1	1	1	1
100050099|F|0--36:C>T	100050099	TGCAGCCTTGTAGTGGAAGGTAATCGAATGAGACTCCAAACTCATGCAAGGAGAGAACTTGTCATCAAA	TGCAGCCTTGTAGTGGAAGGTAATCGAATGAGACTCCAAACTCATGCAAGGAGAGAACTTGTCATCAAA	ENA|ACUP03009830|ACUP03009830.1_Chr16_contig_3	49385	1	1.84e-025	Gm16	499684	1	1.87e-025		36	1	0.005102	0.994898	0.005102	0.994898	0	0.010152	0.010152	0.010152	8	7.04681	1	0	0	0	0	0	0	0	0	0	0	0	0	0	0	0	0	0	0	0	0	0	0	0	0
100050099|F|0-36:C>T-36:C>T	100050099	TGCAGCCTTGTAGTGGAAGGTAATCGAATGAGACTCTAAACTCCTGCAAGGAGAGAACTTGTCATCAAA	TGCAGCCTTGTAGTGGAAGGTAATCGAATGAGACTCTAAACTCCTGCAAGGAGAGAACTTGTCATCAAA	ENA|ACUP03009830|ACUP03009830.1_Chr16_contig_3	49385	1	1.84e-025	Gm16	499684	1	1.87e-025	36:C>T	36	1	0.005102	0.994898	0.005102	0.994898	0	0.010152	0.010152	0.010152	8	7.04681	1	1	1	1	1	1	1	1	1	1	1	1	1	1	1	1	1	1	1	1	1	1	1	1	1
100050112|F|0--5:T>C	100050112	TGCAGTCTTTATGTTACCTGTGAACCATGCATAATGTGCGCATCTGCTTTATCAATTTTAGGTATGCTT	TGCAGTCTTTATGTTACCTGTGAACCATGCATAATGTGCGCATCTGCTTTATCAATTTTAGGTATGCTT	ENA|ACUP03010337|ACUP03010337.1_Chr17_contig_40	80744	1	6.62e-025	Gm17	4769113	1	6.74e-025		5	1	0.005102	0.994898	0.005102	0.994898	0	0.010152	0.010152	0.010152	11	6.50638	1	0	0	0	0	0	0	0	0	0	0	0	0	0	0	0	0	0	0	0	0	0	0	0	0
100050112|F|0-5:T>C-5:T>C	100050112	TGCAGCCTTTATGTTACCTGTGAACCATGCATAATGTGTGCATCTGCTTTATCAATTTTAGGTATGCTC	TGCAGCCTTTATGTTACCTGTGAACCATGCATAATGTGTGCATCTGCTTTATCAATTTTAGGTATGCTC	ENA|ACUP03010337|ACUP03010337.1_Chr17_contig_40	80744	1	6.62e-025	Gm17	4769113	1	6.74e-025	5:T>C	5	1	0.005102	0.994898	0.005102	0.994898	0	0.010152	0.010152	0.010152	11	6.50638	1	1	1	1	1	1	1	1	1	1	1	1	1	1	1	1	1	1	1	1	1	1	1	1	1
100050205|F|0--5:A>C	100050205	TGCAGAGTTGCCTCACCTTTTCAACCCGAAATGTTGAAGATTGTCCTCATTTGGTCACTGCATTCAACA	TGCAGAGTTGCCTCACCTTTTCAACCCGAAATGTTGAAGATTGTCCTCATTTGGTCACTGCATTCAACA	ENA|ACUP03007190|ACUP03007190.1_Chr12_contig_19	202830	1	8.56e-024	Gm12	3143717	1	8.72e-024		5	1	0.005102	0.994898	0.005102	0.994898	0	0.010152	0.010152	0.010152	11	7.38034	1	0	0	0	0	0	0	0	0	0	0	0	0	0	0	0	0	0	0	0	0	0	0	0	0
100050205|F|0-5:A>C-5:A>C	100050205	TGCAGCGCTGCCTCAGCTTTTCAACCCGAAATGTTGAAGATTGTCCTCATTTGGTCACTGCATTCAACA	TGCAGCGCTGCCTCAGCTTTTCAACCCGAAATGTTGAAGATTGTCCTCATTTGGTCACTGCATTCAACA	ENA|ACUP03007190|ACUP03007190.1_Chr12_contig_19	202830	1	8.56e-024	Gm12	3143717	1	8.72e-024	5:A>C	5	1	0.005102	0.994898	0.005102	0.994898	0	0.010152	0.010152	0.010152	11	7.38034	1	1	1	1	1	1	1	1	1	1	1	1	1	1	1	1	1	1	1	1	1	1	1	1	1
100050211|F|0--52:T>A	100050211	TGCAGCGCTTATCCTCATTCATCAAGCTTGAATTTTGGAAGTGAGCAATGAGTGCTGATTTCCCTTGTA	TGCAGCGCTTATCCTCATTCATCAAGCTTGAATTTTGGAAGTGAGCAATGAGTGCTGATTTCCCTTGTA	ENA|ACUP03005018|ACUP03005018.1_Chr08_contig_272	102778	1	1.84e-025	Gm08	23198229	1	1.87e-025		52	1	0.005102	0.994898	0.005102	0.994898	0	0.010152	0.010152	0.010152	11	7.40171	1	0	0	0	0	0	0	0	0	0	0	0	0	0	0	0	0	0	0	0	0	0	0	0	0
100050211|F|0-52:T>A-52:T>A	100050211	TGCAGCGCTTATCCTCATTCATCAAGCTTGAATTTTGGAAGTGAGCAATGAGAGCTGCTTTCCCTTGTA	TGCAGCGCTTATCCTCATTCATCAAGCTTGAATTTTGGAAGTGAGCAATGAGAGCTGCTTTCCCTTGTA	ENA|ACUP03005018|ACUP03005018.1_Chr08_contig_272	102778	1	1.84e-025	Gm08	23198229	1	1.87e-025	52:T>A	52	1	0.005102	0.994898	0.005102	0.994898	0	0.010152	0.010152	0.010152	11	7.40171	1	1	1	1	1	1	1	1	1	1	1	1	1	1	1	1	1	1	1	1	1	1	1	1	1
50683334|F|0--5:C>T	50683334	TGCAGCGGTTACATGGCACCAGAATATGCAACTGATGGGCTATTTTCAGTGAAATCTGATGTTTTCAGC	TGCAGCGGTTACATGGCACCAGAATATGCAACTGATGGGCTATTTTCAGTGAAATCTGATGTTTTCAGC	ENA|ACUP03008405|ACUP03008405.1_Chr13_contig_578	79244	1	8.50e-029	Gm13	37351126	1	8.66e-029		5	1	0.994898	0.005102	0.994898	0.005102	0	0.010152	0.010152	0.010152	13.01277	7	1	1	1	1	1	1	1	1	1	1	1	1	1	1	1	1	1	1	1	1	1	1	1	1	1
50683334|F|0-5:C>T-5:C>T	50683334	TGCAGTGGCTACATGGCACCAGAATATGCAACTGATGGGCTATTTTCAGTGAAATCTGATGTTTTCAGC	TGCAGTGGCTACATGGCACCAGAATATGCAACTGATGGGCTATTTTCAGTGAAATCTGATGTTTTCAGC	ENA|ACUP03008405|ACUP03008405.1_Chr13_contig_578	79244	1	8.50e-029	Gm13	37351126	1	8.66e-029	5:C>T	5	1	0.994898	0.005102	0.994898	0.005102	0	0.010152	0.010152	0.010152	13.01277	7	1	0	0	0	0	0	0	0	0	0	0	0	0	0	0	0	0	0	0	0	0	0	0	0	0
50683344|F|0--8:G>T	50683344	TGCAGCGTGGTGAAATCCACCGGCGCCTTGGCACGCTCCGTTTCGGTTTTCACGCGGTCTTCCTCCAGC	TGCAGCGTGGTGAAATCCACCGGCGCCTTGGCACGCTCCGTTTCGGTTTTCACGCGGTCTTCCTCCAGC	ENA|ACUP03003406|ACUP03003406.1_Chr06_contig_34	171488	1	8.50e-029	Gm06	3025341	1	8.66e-029		8	1	0.994898	0.005102	0.994898	0.005102	0	0.010152	0.010152	0.010152	11.41277	10	1	1	1	1	1	1	1	1	1	1	1	1	1	1	1	1	1	1	1	1	1	1	1	1	1
50683344|F|0-8:G>T-8:G>T	50683344	TGCAGCGTTGTGAAATCCACCGGTGCCTTGGCACGCTCCGTTTCGGTTTTCACGCGGTCTTCCTCGAGC	TGCAGCGTTGTGAAATCCACCGGTGCCTTGGCACGCTCCGTTTCGGTTTTCACGCGGTCTTCCTCGAGC	ENA|ACUP03003406|ACUP03003406.1_Chr06_contig_34	171488	1	8.50e-029	Gm06	3025341	1	8.66e-029	8:G>T	8	1	0.994898	0.005102	0.994898	0.005102	0	0.010152	0.010152	0.010152	11.41277	10	1	0	0	0	0	0	0	0	0	0	0	0	0	0	0	0	0	0	0	0	0	0	0	0	0
100050403|F|0--18:A>T	100050403	TGCAGCTACCAATGTAGCAGCCGTAAGAAGCAGCTCAAACTGTATTAGCTGGTTTTGAATATTTCCCTG	TGCAGCTACCAATGTAGCAGCCGTAAGAAGCAGCTCAAACTGTATTAGCTGGTTTTGAATATTTCCCTG	ENA|ACUP03000821|ACUP03000821.1_Chr02_contig_134	25358	1	8.56e-024	Gm02	11309847	1	8.72e-024		18	1	0.005102	0.994898	0.005102	0.994898	0	0.010152	0.010152	0.010152	21	10.0766	1	0	0	0	0	0	0	0	0	0	0	0	0	0	0	0	0	0	0	0	0	0	0	0	0
100050403|F|0-18:A>T-18:A>T	100050403	TGCAGCTACCAATGTAGCTGCTGTAAGAAGCAACTCAAACTGTATTAGCTGGTTTTGAATATTTCCCTG	TGCAGCTACCAATGTAGCTGCTGTAAGAAGCAACTCAAACTGTATTAGCTGGTTTTGAATATTTCCCTG	ENA|ACUP03000821|ACUP03000821.1_Chr02_contig_134	25358	1	8.56e-024	Gm02	11309847	1	8.72e-024	18:A>T	18	1	0.005102	0.994898	0.005102	0.994898	0	0.010152	0.010152	0.010152	21	10.0766	1	1	1	1	1	1	1	1	1	1	1	1	1	1	1	1	1	1	1	1	1	1	1	1	1
100050460|F|0--6:C>T	100050460	TGCAGCCAGACTTTCAGCATTTGGTCCATCCAAATTTGTGGTAGGTTCATCCAGCGCAAGTATTCCACA	TGCAGCCAGACTTTCAGCATTTGGTCCATCCAAATTTGTGGTAGGTTCATCCAGCGCAAGTATTCCACA	ENA|ACUP03010809|ACUP03010809.1_Chr18_contig_2	84704	1	8.56e-024	Gm18	211285	1	8.72e-024		6	1	0.005102	0.994898	0.005102	0.994898	0	0.010152	0.010152	0.010152	12	6.14103	1	0	0	0	0	0	0	0	0	0	0	0	0	0	0	0	0	0	0	0	0	0	0	0	0
100050460|F|0-6:C>T-6:C>T	100050460	TGCAGCTAGACTTTCAGCATTTGGTCCATCCAAATTTGTGGTAGGTTCGTCCAGTGCAAGTATTCCACA	TGCAGCTAGACTTTCAGCATTTGGTCCATCCAAATTTGTGGTAGGTTCGTCCAGTGCAAGTATTCCACA	ENA|ACUP03010809|ACUP03010809.1_Chr18_contig_2	84704	1	8.56e-024	Gm18	211285	1	8.72e-024	6:C>T	6	1	0.005102	0.994898	0.005102	0.994898	0	0.010152	0.010152	0.010152	12	6.14103	1	1	1	1	1	1	1	1	1	1	1	1	1	1	1	1	1	1	1	1	1	1	1	1	1
100050516|F|0--21:C>T	100050516	TGCAGCTATAGCAGACATCAGCGACAGCTCCCCTGCCAGAACAGATCCAGCAACAATGGTGGCCAAAAG	TGCAGCTATAGCAGACATCAGCGACAGCTCCCCTGCCAGAACAGATCCAGCAACAATGGTGGCCAAAAG	ENA|ACUP03012494|ACUP03012494.1_Chr20_contig_293	161308	1	1.84e-025	Gm20	6503476	1	1.87e-025		21	1	0.005102	0.994898	0.005102	0.994898	0	0.010152	0.010152	0.010152	21	6.65236	1	0	0	0	0	0	0	0	0	0	0	0	0	0	0	0	0	0	0	0	0	0	0	0	0
100050516|F|0-21:C>T-21:C>T	100050516	TGCAGCTATAGCAGACATCAGTGACAGCTCCCCTGCTAGAACAGATCCAGCAACAATGGTGGCCAAAAG	TGCAGCTATAGCAGACATCAGTGACAGCTCCCCTGCTAGAACAGATCCAGCAACAATGGTGGCCAAAAG	ENA|ACUP03012494|ACUP03012494.1_Chr20_contig_293	161308	1	1.84e-025	Gm20	6503476	1	1.87e-025	21:C>T	21	1	0.005102	0.994898	0.005102	0.994898	0	0.010152	0.010152	0.010152	21	6.65236	1	1	1	1	1	1	1	1	1	1	1	1	1	1	1	1	1	1	1	1	1	1	1	1	1
100050561|F|0--35:A>C	100050561	TGCAGCTATTCTATATCTGGTTGGCCAATCCAAAAACTTCTTGTCCCTTGATCTCCCTGCATCACTTTG	TGCAGCTATTCTATATCTGGTTGGCCAATCCAAAAACTTCTTGTCCCTTGATCTCCCTGCATCACTTTG	ENA|ACUP03008380|ACUP03008380.1_Chr13_contig_553	52452	1	6.62e-025	Gm13	35467799	1	6.74e-025		35	1	0.005102	0.994898	0.005102	0.994898	0	0.010152	0.010152	0.010152	13	6.06809	1	0	0	0	0	0	0	0	0	0	0	0	0	0	0	0	0	0	0	0	0	0	0	0	0
100050561|F|0-35:A>C-35:A>C	100050561	TGCAGCTATTCTATATCTGGTTGGCCAATCCAAAACCTTCTTCTCCCTTGATCTCCCTGCATCACTTTC	TGCAGCTATTCTATATCTGGTTGGCCAATCCAAAACCTTCTTCTCCCTTGATCTCCCTGCATCACTTTC	ENA|ACUP03008380|ACUP03008380.1_Chr13_contig_553	52452	1	6.62e-025	Gm13	35467799	1	6.74e-025	35:A>C	35	1	0.005102	0.994898	0.005102	0.994898	0	0.010152	0.010152	0.010152	13	6.06809	1	1	1	1	1	1	1	1	1	1	1	1	1	1	1	1	1	1	1	1	1	1	1	1	1
100050592|F|0--9:T>C	100050592	TGCAGCTCATCTGATGCTTGACTTATGGCCTTCACTGCAACTTGAAGGCTGGGAGATTGATCAAATTGT	TGCAGCTCATCTGATGCTTGACTTATGGCCTTCACTGCAACTTGAAGGCTGGGAGATTGATCAAATTGT	ENA|ACUP03004882|ACUP03004882.1_Chr08_contig_136	34076	1	1.84e-025	Gm08	12606352	1	1.87e-025		9	1	0.005102	0.994898	0.005102	0.994898	0	0.010152	0.010152	0.010152	23	8.31064	1	0	0	0	0	0	0	0	0	0	0	0	0	0	0	0	0	0	0	0	0	0	0	0	0
100050592|F|0-9:T>C-9:T>C	100050592	TGCAGCTCACCTGATGCTTGACTTATGGCCTTCACTGCAACTTGATGGCTGGGAGATTGATCAAATTGT	TGCAGCTCACCTGATGCTTGACTTATGGCCTTCACTGCAACTTGATGGCTGGGAGATTGATCAAATTGT	ENA|ACUP03004882|ACUP03004882.1_Chr08_contig_136	34076	1	1.84e-025	Gm08	12606352	1	1.87e-025	9:T>C	9	1	0.005102	0.994898	0.005102	0.994898	0	0.010152	0.010152	0.010152	23	8.31064	1	1	1	1	1	1	1	1	1	1	1	1	1	1	1	1	1	1	1	1	1	1	1	1	1
100050648|F|0--54:T>C	100050648	TGCAGCTCCAGCACTTGCTGCTCATCATGTGGAGGCATGATTCTCTTGGAACACTCCTGCTTGATCTGC	TGCAGCTCCAGCACTTGCTGCTCATCATGTGGAGGCATGATTCTCTTGGAACACTCCTGCTTGATCTGC	ENA|ACUP03007108|ACUP03007108.1_Chr11_contig_370	52905	1	1.84e-025	Gm11	35119251	1	1.87e-025		54	1	0.005102	0.994898	0.005102	0.994898	0	0.010152	0.010152	0.010152	22	5.29915	1	0	0	0	0	0	0	0	0	0	0	0	0	0	0	0	0	0	0	0	0	0	0	0	0
100050648|F|0-54:T>C-54:T>C	100050648	TGCAGCTCCAGCACTTGCTGCTCATCATGTGGAGGCATGATTCTCTTGGAACACCCCTGCTTGACCTGC	TGCAGCTCCAGCACTTGCTGCTCATCATGTGGAGGCATGATTCTCTTGGAACACCCCTGCTTGACCTGC	ENA|ACUP03007108|ACUP03007108.1_Chr11_contig_370	52905	1	1.84e-025	Gm11	35119251	1	1.87e-025	54:T>C	54	1	0.005102	0.994898	0.005102	0.994898	0	0.010152	0.010152	0.010152	22	5.29915	1	1	1	1	1	1	1	1	1	1	1	1	1	1	1	1	1	1	1	1	1	1	1	1	1
100050678|F|0--21:T>A	100050678	TGCAGCTCCGAAATATAGATATACCAATAATCAGGCTGTAGAGAAGAATGGCAGAATCTATATCTAGCT	TGCAGCTCCGAAATATAGATATACCAATAATCAGGCTGTAGAGAAGAATGGCAGAATCTATATCTAGCT		0	0	999		0	0	999		21	1	0.005102	0.994898	0.005102	0.994898	0	0.010152	0.010152	0.010152	18	13.62128	1	0	0	0	0	0	0	0	0	0	0	0	0	0	0	0	0	0	0	0	0	0	0	0	0
100050678|F|0-21:T>A-21:T>A	100050678	TGCAGCTCCGAAATATAGATAAACCAATCATCAGGCTGTAGAGGAGAATGGCAGAATCTATATCTAGCT	TGCAGCTCCGAAATATAGATAAACCAATCATCAGGCTGTAGAGGAGAATGGCAGAATCTATATCTAGCT		0	0	999		0	0	999	21:T>A	21	1	0.005102	0.994898	0.005102	0.994898	0	0.010152	0.010152	0.010152	18	13.62128	1	1	1	1	1	1	1	1	1	1	1	1	1	1	1	1	1	1	1	1	1	1	1	1	1
100050692|F|0--25:A>G	100050692	TGCAGCTCCTCCTCTGATGCTCCTGAACAAGTTCTCCAGCAAACCAGTCAAGTTTCTCGAAGTTACTCT	TGCAGCTCCTCCTCTGATGCTCCTGAACAAGTTCTCCAGCAAACCAGTCAAGTTTCTCGAAGTTACTCT	ENA|ACUP03012733|ACUP03012733.1_Chr20_contig_532	97832	1	8.50e-029	Gm20	40599664	1	8.66e-029		25	1	0.994898	0.005102	0.994898	0.005102	0	0.010152	0.010152	0.010152	4.93991	3	1	1	1	1	1	1	1	1	1	1	1	1	1	1	1	1	1	1	1	1	1	1	1	1	1
100050692|F|0-25:A>G-25:A>G	100050692	TGCAGCTCCTCCTCTGATGCTCCTGGACAAGTTCTCCGGCAAACCAGTCAAGTTTCTCGAAGTTACTGT	TGCAGCTCCTCCTCTGATGCTCCTGGACAAGTTCTCCGGCAAACCAGTCAAGTTTCTCGAAGTTACTGT	ENA|ACUP03012733|ACUP03012733.1_Chr20_contig_532	97832	1	8.50e-029	Gm20	40599664	1	8.66e-029	25:A>G	25	1	0.994898	0.005102	0.994898	0.005102	0	0.010152	0.010152	0.010152	4.93991	3	1	0	0	0	0	0	0	0	0	0	0	0	0	0	0	0	0	0	0	0	0	0	0	0	0
100050711|F|0--15:G>C	100050711	TGCAGCTCCTTTCAAGCAGAGCTTGCAACCTACTAAGAATTTACATTTCTCACCCTCAACCCCCACACA	TGCAGCTCCTTTCAAGCAGAGCTTGCAACCTACTAAGAATTTACATTTCTCACCCTCAACCCCCACACA	ENA|ACUP03008519|ACUP03008519.1_Chr14_contig_18	67931	1	8.50e-029	Gm14	2493471	1	8.66e-029		15	1	0.994898	0.005102	0.994898	0.005102	0	0.010152	0.010152	0.010152	8.86383	3	1	1	1	1	1	1	1	1	1	1	1	1	1	1	1	1	1	1	1	1	1	1	1	1	1
100050711|F|0-15:G>C-15:G>C	100050711	TGCAGCTCCTTTCAACCAGAGCCTGCAACCTACTAAGAATTTACATTTCTCACCCTCAACCCCCACACA	TGCAGCTCCTTTCAACCAGAGCCTGCAACCTACTAAGAATTTACATTTCTCACCCTCAACCCCCACACA	ENA|ACUP03008519|ACUP03008519.1_Chr14_contig_18	67931	1	8.50e-029	Gm14	2493471	1	8.66e-029	15:G>C	15	1	0.994898	0.005102	0.994898	0.005102	0	0.010152	0.010152	0.010152	8.86383	3	1	0	0	0	0	0	0	0	0	0	0	0	0	0	0	0	0	0	0	0	0	0	0	0	0
100050731|F|0--7:C>A	100050731	TGCAGCTCTACCTTTGCTTCATTGGCAGTCTTGCATTGTAAACTGAAATCCATTGTGTAGCAGGAACCC	TGCAGCTCTACCTTTGCTTCATTGGCAGTCTTGCATTGTAAACTGAAATCCATTGTGTAGCAGGAACCC	ENA|ACUP03011550|ACUP03011550.1_Chr18_contig_743	42295	1	8.50e-029	Gm18	62067689	1	8.66e-029		7	1	0.994898	0.005102	0.994898	0.005102	0	0.010152	0.010152	0.010152	6.38723	3	1	1	1	1	1	1	1	1	1	1	1	1	1	1	1	1	1	1	1	1	1	1	1	1	1
100050731|F|0-7:C>A-7:C>A	100050731	TGCAGCTATACCTTTGCTTCATTGGCTGTCTTGCATTGTAAACCGAAATCCATTGTGTAGCAGGAACCC	TGCAGCTATACCTTTGCTTCATTGGCTGTCTTGCATTGTAAACCGAAATCCATTGTGTAGCAGGAACCC	ENA|ACUP03011550|ACUP03011550.1_Chr18_contig_743	42295	1	8.50e-029	Gm18	62067689	1	8.66e-029	7:C>A	7	1	0.994898	0.005102	0.994898	0.005102	0	0.010152	0.010152	0.010152	6.38723	3	1	0	0	0	0	0	0	0	0	0	0	0	0	0	0	0	0	0	0	0	0	0	0	0	0
100050733|F|0--49:C>G	100050733	TGCAGCTCTACTCCTCTTTGACGAAGAACGTGGTGGTGGGACAGGTTTCCTTGCCTCCACACTCTTCTA	TGCAGCTCTACTCCTCTTTGACGAAGAACGTGGTGGTGGGACAGGTTTCCTTGCCTCCACACTCTTCTA	ENA|ACUP03008596|ACUP03008596.1_Chr14_contig_95	1316	1	1.84e-025	Gm14	7271112	1	1.87e-025		49	1	0.005102	0.994898	0.005102	0.994898	0	0.010152	0.010152	0.010152	10	4.47863	1	0	0	0	0	0	0	0	0	0	0	0	0	0	0	0	0	0	0	0	0	0	0	0	0
100050733|F|0-49:C>G-49:C>G	100050733	TGCAGCTCTACTCCTCTTTGACGAAGAACGTGGTGGTGGGACAGGTTTCGATGCCTCCACACTCTTCTA	TGCAGCTCTACTCCTCTTTGACGAAGAACGTGGTGGTGGGACAGGTTTCGATGCCTCCACACTCTTCTA	ENA|ACUP03008596|ACUP03008596.1_Chr14_contig_95	1316	1	1.84e-025	Gm14	7271112	1	1.87e-025	49:C>G	49	1	0.005102	0.994898	0.005102	0.994898	0	0.010152	0.010152	0.010152	10	4.47863	1	1	1	1	1	1	1	1	1	1	1	1	1	1	1	1	1	1	1	1	1	1	1	1	1
100050745|F|0--57:C>T	100050745	TGCAGCTCTAGTATTGTGTGTCCATATCTCAGCAGTCACCACATTACAGTGAAGGTCCGTCAGAACAGC	TGCAGCTCTAGTATTGTGTGTCCATATCTCAGCAGTCACCACATTACAGTGAAGGTCCGTCAGAACAGC	ENA|ACUP03009911|ACUP03009911.1_Chr16_contig_84	138736	1	8.56e-024	Gm16	5204346	1	8.72e-024		57	1	0.005102	0.994898	0.005102	0.994898	0	0.010152	0.010152	0.010152	12	6.24786	1	0	0	0	0	0	0	0	0	0	0	0	0	0	0	0	0	0	0	0	0	0	0	0	0
100050745|F|0-57:C>T-57:C>T	100050745	TGCAGCTCTAGTATTGTGTGTCCATATCTCAGCAGTCACCACATTACAGTGAAGGTCTGTGAGAACTGC	TGCAGCTCTAGTATTGTGTGTCCATATCTCAGCAGTCACCACATTACAGTGAAGGTCTGTGAGAACTGC	ENA|ACUP03009911|ACUP03009911.1_Chr16_contig_84	138736	1	8.56e-024	Gm16	5204346	1	8.72e-024	57:C>T	57	1	0.005102	0.994898	0.005102	0.994898	0	0.010152	0.010152	0.010152	12	6.24786	1	1	1	1	1	1	1	1	1	1	1	1	1	1	1	1	1	1	1	1	1	1	1	1	1
100050760|F|0--20:T>C	100050760	TGCAGCTCTCCTGTGGTTTTTATCACAACATTTGTAACATTTTTCGCACTGGTAATTGCTATAACAAAA	TGCAGCTCTCCTGTGGTTTTTATCACAACATTTGTAACATTTTTCGCACTGGTAATTGCTATAACAAAA	ENA|ACUP03005592|ACUP03005592.1_Chr09_contig_208	26520	1	8.50e-029	Gm09	18582184	1	8.66e-029		20	1	0.994898	0.005102	0.994898	0.005102	0	0.010152	0.010152	0.010152	7.41702	5	1	1	1	1	1	1	1	1	1	1	1	1	1	1	1	1	1	1	1	1	1	1	1	1	1
100050760|F|0-20:T>C-20:T>C	100050760	TGCAGCTCTCCTGTGGTTTTCATCACAACCTTTGTAACATTTTTCGCATTGGTAATTGCTATAACAAAA	TGCAGCTCTCCTGTGGTTTTCATCACAACCTTTGTAACATTTTTCGCATTGGTAATTGCTATAACAAAA	ENA|ACUP03005592|ACUP03005592.1_Chr09_contig_208	26520	1	8.50e-029	Gm09	18582184	1	8.66e-029	20:T>C	20	1	0.994898	0.005102	0.994898	0.005102	0	0.010152	0.010152	0.010152	7.41702	5	1	0	0	0	0	0	0	0	0	0	0	0	0	0	0	0	0	0	0	0	0	0	0	0	0
100050892|F|0--36:T>C	100050892	TGCAGCTGATTCTTATTTTTCTAACCCAACTATTCATTTGAAGGATGAGGAGGATTCAAATGCCTGTTC	TGCAGCTGATTCTTATTTTTCTAACCCAACTATTCATTTGAAGGATGAGGAGGATTCAAATGCCTGTTC	ENA|ACUP03009100|ACUP03009100.1_Chr14_contig_599	43221	1	8.50e-029	Gm14	49600387	1	8.66e-029		36	1	0.994898	0.005102	0.994898	0.005102	0	0.010152	0.010152	0.010152	8.77872	5	1	1	1	1	1	1	1	1	1	1	1	1	1	1	1	1	1	1	1	1	1	1	1	1	1
100050892|F|0-36:T>C-36:T>C	100050892	TGCAGCTGATTCTTATTTTTCTAACCCAACTATTCACTTGAAGGACGAGGAGGACTCAAATGCCTGTTC	TGCAGCTGATTCTTATTTTTCTAACCCAACTATTCACTTGAAGGACGAGGAGGACTCAAATGCCTGTTC	ENA|ACUP03009100|ACUP03009100.1_Chr14_contig_599	43221	1	8.50e-029	Gm14	49600387	1	8.66e-029	36:T>C	36	1	0.994898	0.005102	0.994898	0.005102	0	0.010152	0.010152	0.010152	8.77872	5	1	0	0	0	0	0	0	0	0	0	0	0	0	0	0	0	0	0	0	0	0	0	0	0	0
100050980|F|0--22:G>A	100050980	TGCAGCTGCTTCCTTCCCCAGTGTGGTCATGTTTGTCTTCAGATCTTGCAGCTTCCCTTCAGCTGCTTC	TGCAGCTGCTTCCTTCCCCAGTGTGGTCATGTTTGTCTTCAGATCTTGCAGCTTCCCTTCAGCTGCTTC	ENA|ACUP03007189|ACUP03007189.1_Chr12_contig_18	92686	1	8.56e-024	Gm12	2752541	1	8.72e-024		22	1	0.005102	0.994898	0.005102	0.994898	0	0.010152	0.010152	0.010152	14	8.35319	1	0	0	0	0	0	0	0	0	0	0	0	0	0	0	0	0	0	0	0	0	0	0	0	0
100050980|F|0-22:G>A-22:G>A	100050980	TGCAGCTGCTTCCTTCCCCAGTATGGTCATGTTTGTCTTCAGATCTTGCAGCTTAGCTTCAGCTGCTTC	TGCAGCTGCTTCCTTCCCCAGTATGGTCATGTTTGTCTTCAGATCTTGCAGCTTAGCTTCAGCTGCTTC	ENA|ACUP03007189|ACUP03007189.1_Chr12_contig_18	92686	1	8.56e-024	Gm12	2752541	1	8.72e-024	22:G>A	22	1	0.005102	0.994898	0.005102	0.994898	0	0.010152	0.010152	0.010152	14	8.35319	1	1	1	1	1	1	1	1	1	1	1	1	1	1	1	1	1	1	1	1	1	1	1	1	1
50683525|F|0--20:T>C	50683525	TGCAGCTGGATCTCAGTCTCTCAACCATGATCTTACTGGTAGCTTGGATATTGATGATGACATGGATTC	TGCAGCTGGATCTCAGTCTCTCAACCATGATCTTACTGGTAGCTTGGATATTGATGATGACATGGATTC	ENA|ACUP03004680|ACUP03004680.1_Chr07_contig_544	44013	1	8.50e-029	Gm07	38033020	1	8.66e-029		20	1	0.994898	0.005102	0.994898	0.005102	0	0.010152	0.010152	0.010152	12.74043	5	1	1	1	1	1	1	1	1	1	1	1	1	1	1	1	1	1	1	1	1	1	1	1	1	1
50683525|F|0-20:T>C-20:T>C	50683525	TGCAGCTGGATCTCAGTCTCCCAACCATGATCTTACTGGTAGCTTGGATATTGATGAGGACATGGATTC	TGCAGCTGGATCTCAGTCTCCCAACCATGATCTTACTGGTAGCTTGGATATTGATGAGGACATGGATTC	ENA|ACUP03004680|ACUP03004680.1_Chr07_contig_544	44013	1	8.50e-029	Gm07	38033020	1	8.66e-029	20:T>C	20	1	0.994898	0.005102	0.994898	0.005102	0	0.010152	0.010152	0.010152	12.74043	5	1	0	0	0	0	0	0	0	0	0	0	0	0	0	0	0	0	0	0	0	0	0	0	0	0
100051101|F|0--33:T>A	100051101	TGCAGCTGTTCTTCTCAAAGCCATACACCCTACTTGGAGCAGTGCTGCTATAAGATCTGCCCTCATGAC	TGCAGCTGTTCTTCTCAAAGCCATACACCCTACTTGGAGCAGTGCTGCTATAAGATCTGCCCTCATGAC	ENA|ACUP03008354|ACUP03008354.1_Chr13_contig_527	65441	1	8.56e-024	Gm13	32356407	1	8.72e-024		33	1	0.005102	0.994898	0.005102	0.994898	0	0.010152	0.010152	0.010152	17	7.60684	1	0	0	0	0	0	0	0	0	0	0	0	0	0	0	0	0	0	0	0	0	0	0	0	0
100051101|F|0-33:T>A-33:T>A	100051101	TGCAGCTGTTCTTCTCAAAGCCATACACCCTACATGGAGCACTGCTGCTATAAGATCTGCCCTGATGAC	TGCAGCTGTTCTTCTCAAAGCCATACACCCTACATGGAGCACTGCTGCTATAAGATCTGCCCTGATGAC	ENA|ACUP03008354|ACUP03008354.1_Chr13_contig_527	65441	1	8.56e-024	Gm13	32356407	1	8.72e-024	33:T>A	33	1	0.005102	0.994898	0.005102	0.994898	0	0.010152	0.010152	0.010152	17	7.60684	1	1	1	1	1	1	1	1	1	1	1	1	1	1	1	1	1	1	1	1	1	1	1	1	1
100051137|F|0--9:T>C	100051137	TGCAGCTTATAAAATGTTCCAGACAATTGAAAGGAAGCCAGAGATAGATGCTTATGATCCAAATGGAAA	TGCAGCTTATAAAATGTTCCAGACAATTGAAAGGAAGCCAGAGATAGATGCTTATGATCCAAATGGAAA	ENA|ACUP03006561|ACUP03006561.1_Chr10_contig_478	23490	1	1.84e-025	Gm10	36612648	1	1.87e-025		9	1	0.005102	0.994898	0.005102	0.994898	0	0.010152	0.010152	0.010152	10	9.68085	1	0	0	0	0	0	0	0	0	0	0	0	0	0	0	0	0	0	0	0	0	0	0	0	0
100051137|F|0-9:T>C-9:T>C	100051137	TGCAGCTTACAAAATGTTTCAGACAATTGAAAGGAAGCCAGAGATAGATGCTTATGATCCAAATGGAAA	TGCAGCTTACAAAATGTTTCAGACAATTGAAAGGAAGCCAGAGATAGATGCTTATGATCCAAATGGAAA	ENA|ACUP03006561|ACUP03006561.1_Chr10_contig_478	23490	1	1.84e-025	Gm10	36612648	1	1.87e-025	9:T>C	9	1	0.005102	0.994898	0.005102	0.994898	0	0.010152	0.010152	0.010152	10	9.68085	1	1	1	1	1	1	1	1	1	1	1	1	1	1	1	1	1	1	1	1	1	1	1	1	1
100051157|F|0--22:C>G	100051157	TGCAGCTTATGGTTATCACCAACAATAAGTGGTTGCTGATTCACCCCCAAAAAGAAAACACATTCACGG	TGCAGCTTATGGTTATCACCAACAATAAGTGGTTGCTGATTCACCCCCAAAAAGAAAACACATTCACGG	ENA|ACUP03012121|ACUP03012121.1_Chr19_contig_570	14307	1	8.50e-029	Gm19	40461921	1	8.66e-029		22	1	0.994898	0.005102	0.994898	0.005102	0	0.010152	0.010152	0.010152	9.66383	8	1	1	1	1	1	1	1	1	1	1	1	1	1	1	1	1	1	1	1	1	1	1	1	1	1
100051157|F|0-22:C>G-22:C>G	100051157	TGCAGCTTATGGTTATCACCAAGCATAAGTGGTTGCTGATTCACCCCCAAAAAGAAAATACATTCACGG	TGCAGCTTATGGTTATCACCAAGCATAAGTGGTTGCTGATTCACCCCCAAAAAGAAAATACATTCACGG	ENA|ACUP03012121|ACUP03012121.1_Chr19_contig_570	14307	1	8.50e-029	Gm19	40461921	1	8.66e-029	22:C>G	22	1	0.994898	0.005102	0.994898	0.005102	0	0.010152	0.010152	0.010152	9.66383	8	1	0	0	0	0	0	0	0	0	0	0	0	0	0	0	0	0	0	0	0	0	0	0	0	0
100051202|F|0--11:A>T	100051202	TGCAGCTTCAGAGCAGGTTGAGAGTGGAAAACTTTGACACCATGAGCTGAGCGTTTTTTGGAATTTGAT	TGCAGCTTCAGAGCAGGTTGAGAGTGGAAAACTTTGACACCATGAGCTGAGCGTTTTTTGGAATTTGAT	ENA|ACUP03005965|ACUP03005965.1_Chr09_contig_581	16438	1	8.56e-024	Gm09	41109379	1	8.72e-024		11	1	0.005102	0.994898	0.005102	0.994898	0	0.010152	0.010152	0.010152	16	10.6383	1	0	0	0	0	0	0	0	0	0	0	0	0	0	0	0	0	0	0	0	0	0	0	0	0
100051202|F|0-11:A>T-11:A>T	100051202	TGCAGCTTCAGTGCAGGTTGTGAGTGAAAAACTTTGACACCATGAGCTGAGCGTTTTTTGGAATTTGAT	TGCAGCTTCAGTGCAGGTTGTGAGTGAAAAACTTTGACACCATGAGCTGAGCGTTTTTTGGAATTTGAT	ENA|ACUP03005965|ACUP03005965.1_Chr09_contig_581	16438	1	8.56e-024	Gm09	41109379	1	8.72e-024	11:A>T	11	1	0.005102	0.994898	0.005102	0.994898	0	0.010152	0.010152	0.010152	16	10.6383	1	1	1	1	1	1	1	1	1	1	1	1	1	1	1	1	1	1	1	1	1	1	1	1	1
50683582|F|0--12:T>G	50683582	TGCAGCTTCAGTTGCTTCCATTGCATGGGCTCTTACTGTTCTTGCCATGGGGTAATCCCTTCCTCCAAC	TGCAGCTTCAGTTGCTTCCATTGCATGGGCTCTTACTGTTCTTGCCATGGGGTAATCCCTTCCTCCAAC	ENA|ACUP03009408|ACUP03009408.1_Chr15_contig_292	365699	1	8.50e-029	Gm15	22307866	1	8.66e-029		12	1	0.994898	0.005102	0.994898	0.005102	0	0.010152	0.010152	0.010152	13.4766	10	1	1	1	1	1	1	1	1	1	1	1	1	1	1	1	1	1	1	1	1	1	1	1	1	1
50683582|F|0-12:T>G-12:T>G	50683582	TGCAGCTTCAGTGGCTTCCATTGCATGGGCTCTTACTGTTCTTGCCATGGGGTAATCCCTTTCTCCAAC	TGCAGCTTCAGTGGCTTCCATTGCATGGGCTCTTACTGTTCTTGCCATGGGGTAATCCCTTTCTCCAAC	ENA|ACUP03009408|ACUP03009408.1_Chr15_contig_292	365699	1	8.50e-029	Gm15	22307866	1	8.66e-029	12:T>G	12	1	0.994898	0.005102	0.994898	0.005102	0	0.010152	0.010152	0.010152	13.4766	10	1	0	0	0	0	0	0	0	0	0	0	0	0	0	0	0	0	0	0	0	0	0	0	0	0
100051238|F|0--9:T>C	100051238	TGCAGCTTCTTTATATTTTGTTTGGGCAAACAGTTCGTGAAAACGTTCCACTACCTGTAATGTCAACAA	TGCAGCTTCTTTATATTTTGTTTGGGCAAACAGTTCGTGAAAACGTTCCACTACCTGTAATGTCAACAA	ENA|ACUP03008558|ACUP03008558.1_Chr14_contig_57	39078	1	1.84e-025	Gm14	4581185	1	1.87e-025		9	1	0.005102	0.994898	0.005102	0.994898	0	0.010152	0.010152	0.010152	19	18.07234	1	0	0	0	0	0	0	0	0	0	0	0	0	0	0	0	0	0	0	0	0	0	0	0	0
100051238|F|0-9:T>C-9:T>C	100051238	TGCAGCTTCCTTATATTTTGTTTGGGCAAACAGTTCATGAAAACGTTCCACTACCTGTAATGTCAACAA	TGCAGCTTCCTTATATTTTGTTTGGGCAAACAGTTCATGAAAACGTTCCACTACCTGTAATGTCAACAA	ENA|ACUP03008558|ACUP03008558.1_Chr14_contig_57	39078	1	1.84e-025	Gm14	4581185	1	1.87e-025	9:T>C	9	1	0.005102	0.994898	0.005102	0.994898	0	0.010152	0.010152	0.010152	19	18.07234	1	1	1	1	1	1	1	1	1	1	1	1	1	1	1	1	1	1	1	1	1	1	1	1	1
100051301|F|0--49:G>T	100051301	TGCAGCTTGAACAGTATTGTTCTATTTTACTTTCAAATGCTTCAATTCTGCGCTCCTCATCTAAGGTTG	TGCAGCTTGAACAGTATTGTTCTATTTTACTTTCAAATGCTTCAATTCTGCGCTCCTCATCTAAGGTTG	ENA|ACUP03008453|ACUP03008453.1_Chr13_contig_626	70919	1	1.84e-025	Gm13	40480018	1	1.87e-025		49	1	0.005102	0.994898	0.005102	0.994898	0	0.010152	0.010152	0.010152	10	7.30638	1	0	0	0	0	0	0	0	0	0	0	0	0	0	0	0	0	0	0	0	0	0	0	0	0
100051301|F|0-49:G>T-49:G>T	100051301	TGCAGCTTGAACAGTATTGTTCTATTTTACTTTCAAATGCTTCAATTCTTCGCTCCTCATCAAAGGTTG	TGCAGCTTGAACAGTATTGTTCTATTTTACTTTCAAATGCTTCAATTCTTCGCTCCTCATCAAAGGTTG	ENA|ACUP03008453|ACUP03008453.1_Chr13_contig_626	70919	1	1.84e-025	Gm13	40480018	1	1.87e-025	49:G>T	49	1	0.005102	0.994898	0.005102	0.994898	0	0.010152	0.010152	0.010152	10	7.30638	1	1	1	1	1	1	1	1	1	1	1	1	1	1	1	1	1	1	1	1	1	1	1	1	1
100051318|F|0--25:G>A	100051318	TGCAGCTTGATGAGTGGTGGGAGCAGCCAGCATCGACAGTTGTTGACTGGGTAACAGTGGATGGGCAAA	TGCAGCTTGATGAGTGGTGGGAGCAGCCAGCATCGACAGTTGTTGACTGGGTAACAGTGGATGGGCAAA	ENA|ACUP03011529|ACUP03011529.1_Chr18_contig_722	96619	1	8.50e-029	Gm18	59962212	1	8.66e-029		25	1	0.994898	0.005102	0.994898	0.005102	0	0.010152	0.010152	0.010152	9.21277	5	1	1	1	1	1	1	1	1	1	1	1	1	1	1	1	1	1	1	1	1	1	1	1	1	1
100051318|F|0-25:G>A-25:G>A	100051318	TGCAGCTTGATGAGTGGTGGGAGCAACCAGCATCGACAGTTGTTGACTGGGTAGCAGTGGATGGGCAAA	TGCAGCTTGATGAGTGGTGGGAGCAACCAGCATCGACAGTTGTTGACTGGGTAGCAGTGGATGGGCAAA	ENA|ACUP03011529|ACUP03011529.1_Chr18_contig_722	96619	1	8.50e-029	Gm18	59962212	1	8.66e-029	25:G>A	25	1	0.994898	0.005102	0.994898	0.005102	0	0.010152	0.010152	0.010152	9.21277	5	1	0	0	0	0	0	0	0	0	0	0	0	0	0	0	0	0	0	0	0	0	0	0	0	0
100051504|F|0--7:T>A	100051504	TGCAGGATAAATGGGCAAAGAATCTCTATATTGCATCTATTTGTTATGGGAGAACAGTGTCATAACCTG	TGCAGGATAAATGGGCAAAGAATCTCTATATTGCATCTATTTGTTATGGGAGAACAGTGTCATAACCTG	ENA|ACUP03003440|ACUP03003440.1_Chr06_contig_68	23955	1	8.56e-024	Gm06	6767433	1	8.72e-024		7	1	0.005102	0.994898	0.005102	0.994898	0	0.010152	0.010152	0.010152	9	4.44444	1	0	0	0	0	0	0	0	0	0	0	0	0	0	0	0	0	0	0	0	0	0	0	0	0
100051504|F|0-7:T>A-7:T>A	100051504	TGCAGGAAAAATGGGCAAAGAACCTCTATATTGCATCTATTTGTTATGGGAGAACAGTGTCATAAACTG	TGCAGGAAAAATGGGCAAAGAACCTCTATATTGCATCTATTTGTTATGGGAGAACAGTGTCATAAACTG	ENA|ACUP03003440|ACUP03003440.1_Chr06_contig_68	23955	1	8.56e-024	Gm06	6767433	1	8.72e-024	7:T>A	7	1	0.005102	0.994898	0.005102	0.994898	0	0.010152	0.010152	0.010152	9	4.44444	1	1	1	1	1	1	1	1	1	1	1	1	1	1	1	1	1	1	1	1	1	1	1	1	1
100051527|F|0--14:A>G	100051527	TGCAGGAAACAATGAAAGTGGACGAATGGTGCTAAATCAAACCTTTACAATTGGTAATTTTAGTTTGTA	TGCAGGAAACAATGAAAGTGGACGAATGGTGCTAAATCAAACCTTTACAATTGGTAATTTTAGTTTGTA	ENA|ACUP03000650|ACUP03000650.1_Chr01_contig_650	168308	1	8.50e-029	Gm01	51178298	1	8.66e-029		14	1	0.994898	0.005102	0.994898	0.005102	0	0.010152	0.010152	0.010152	8.16596	8	1	1	1	1	1	1	1	1	1	1	1	1	1	1	1	1	1	1	1	1	1	1	1	1	1
100051527|F|0-14:A>G-14:A>G	100051527	TGCAGGAAACAATGGAAGTGGACGAATGGTGCTGAATCAAACCTTTACAATTGGTAATTTTATTTTGTA	TGCAGGAAACAATGGAAGTGGACGAATGGTGCTGAATCAAACCTTTACAATTGGTAATTTTATTTTGTA	ENA|ACUP03000650|ACUP03000650.1_Chr01_contig_650	168308	1	8.50e-029	Gm01	51178298	1	8.66e-029	14:A>G	14	1	0.994898	0.005102	0.994898	0.005102	0	0.010152	0.010152	0.010152	8.16596	8	1	0	0	0	0	0	0	0	0	0	0	0	0	0	0	0	0	0	0	0	0	0	0	0	0
100051561|F|0--13:C>T	100051561	TGCAGGAAAGTTACACCCATTTACAAGGATTGAAAGGGAAGGTCATCAATCAAGTGAAAAACCTTTCTG	TGCAGGAAAGTTACACCCATTTACAAGGATTGAAAGGGAAGGTCATCAATCAAGTGAAAAACCTTTCTG	ENA|ACUP03010773|ACUP03010773.1_Chr17_contig_476	73214	1	8.56e-024	Gm17	39296230	1	8.72e-024		13	1	0.005102	0.994898	0.005102	0.994898	0	0.010152	0.010152	0.010152	29	8.36596	1	0	0	0	0	0	0	0	0	0	0	0	0	0	0	0	0	0	0	0	0	0	0	0	0
100051561|F|0-13:C>T-13:C>T	100051561	TGCAGGAAAGTTATACCCATTTACAAGGATTGAAAGGGAAGGTCATCACTCAAGTCAAAAACCTTTCTG	TGCAGGAAAGTTATACCCATTTACAAGGATTGAAAGGGAAGGTCATCACTCAAGTCAAAAACCTTTCTG	ENA|ACUP03010773|ACUP03010773.1_Chr17_contig_476	73214	1	8.56e-024	Gm17	39296230	1	8.72e-024	13:C>T	13	1	0.005102	0.994898	0.005102	0.994898	0	0.010152	0.010152	0.010152	29	8.36596	1	1	1	1	1	1	1	1	1	1	1	1	1	1	1	1	1	1	1	1	1	1	1	1	1
100051622|F|0--48:G>A	100051622	TGCAGGAACCTGTCAAAATTTACATTCAATCCTGAAAAAGAATCTTACGTAATTTACAAATAAGTAGTT	TGCAGGAACCTGTCAAAATTTACATTCAATCCTGAAAAAGAATCTTACGTAATTTACAAATAAGTAGTT	ENA|ACUP03000299|ACUP03000299.1_Chr01_contig_299	218035	1	8.56e-024	Gm01	22134478	1	8.72e-024		48	1	0.005102	0.994898	0.005102	0.994898	0	0.010152	0.010152	0.010152	17	7.33617	1	0	0	0	0	0	0	0	0	0	0	0	0	0	0	0	0	0	0	0	0	0	0	0	0
100051622|F|0-48:G>A-48:G>A	100051622	TGCAGGAACCTGTCAAAATTTACATTCAATCCTGAAAAAGAATCTTACATAATTTACAAATATGTAATT	TGCAGGAACCTGTCAAAATTTACATTCAATCCTGAAAAAGAATCTTACATAATTTACAAATATGTAATT	ENA|ACUP03000299|ACUP03000299.1_Chr01_contig_299	218035	1	8.56e-024	Gm01	22134478	1	8.72e-024	48:G>A	48	1	0.005102	0.994898	0.005102	0.994898	0	0.010152	0.010152	0.010152	17	7.33617	1	1	1	1	1	1	1	1	1	1	1	1	1	1	1	1	1	1	1	1	1	1	1	1	1
100051638|F|0--41:C>T	100051638	TGCAGGAACTTCACGTAATCGATGATCTCATCTAGCATGGACGCCTTATCTGTCTGTCATTCCACAAAT	TGCAGGAACTTCACGTAATCGATGATCTCATCTAGCATGGACGCCTTATCTGTCTGTCATTCCACAAAT	ENA|ACUP03009441|ACUP03009441.1_Chr15_contig_325	97224	1	6.62e-025	Gm15	36577740	1	6.74e-025		41	1	0.005102	0.994898	0.005102	0.994898	0	0.010152	0.010152	0.010152	20	19.74894	1	0	0	0	0	0	0	0	0	0	0	0	0	0	0	0	0	0	0	0	0	0	0	0	0
100051638|F|0-41:C>T-41:C>T	100051638	TGCAGGAACTTCACGTAATCGATGATCTCATCTAGCATGGATGCCTTGTCTGTCTGTCATTCCACAAAC	TGCAGGAACTTCACGTAATCGATGATCTCATCTAGCATGGATGCCTTGTCTGTCTGTCATTCCACAAAC	ENA|ACUP03009441|ACUP03009441.1_Chr15_contig_325	97224	1	6.62e-025	Gm15	36577740	1	6.74e-025	41:C>T	41	1	0.005102	0.994898	0.005102	0.994898	0	0.010152	0.010152	0.010152	20	19.74894	1	1	1	1	1	1	1	1	1	1	1	1	1	1	1	1	1	1	1	1	1	1	1	1	1
100051689|F|0--6:A>G	100051689	TGCAGGAAGGCAGAAGAACACTCCAATGCCTGTGGCTGCTGCTGTGATGAGCTTTGGGAAGTGGCCATC	TGCAGGAAGGCAGAAGAACACTCCAATGCCTGTGGCTGCTGCTGTGATGAGCTTTGGGAAGTGGCCATC	ENA|ACUP03000012|ACUP03000012.1_Chr01_contig_12	21181	1	8.50e-029	Gm01	955178	1	8.66e-029		6	1	0.994898	0.005102	0.994898	0.005102	0	0.010152	0.010152	0.010152	8.54043	8	1	1	1	1	1	1	1	1	1	1	1	1	1	1	1	1	1	1	1	1	1	1	1	1	1
100051689|F|0-6:A>G-6:A>G	100051689	TGCAGGGAGGCAGAAGAATACTCCGATGCCTGTGGCTGCTGCTGTGATGAGCTTTGGGAAGTGGCCATC	TGCAGGGAGGCAGAAGAATACTCCGATGCCTGTGGCTGCTGCTGTGATGAGCTTTGGGAAGTGGCCATC	ENA|ACUP03000012|ACUP03000012.1_Chr01_contig_12	21181	1	8.50e-029	Gm01	955178	1	8.66e-029	6:A>G	6	1	0.994898	0.005102	0.994898	0.005102	0	0.010152	0.010152	0.010152	8.54043	8	1	0	0	0	0	0	0	0	0	0	0	0	0	0	0	0	0	0	0	0	0	0	0	0	0
100051715|F|0--27:G>A	100051715	TGCAGGAAGTGGATACATTGACAGAGTGGTTGTGCAACAGGCGGACTGCCAACCTCCATTACCCCATTT	TGCAGGAAGTGGATACATTGACAGAGTGGTTGTGCAACAGGCGGACTGCCAACCTCCATTACCCCATTT		0	0	999		0	0	999		27	1	0.005102	0.994898	0.005102	0.994898	0	0.010152	0.010152	0.010152	14	12.39149	1	0	0	0	0	0	0	0	0	0	0	0	0	0	0	0	0	0	0	0	0	0	0	0	0
100051715|F|0-27:G>A-27:G>A	100051715	TGCAGGAAGTGGATACATTGACAGAGTAGTTGTGCAACAGGCAGACTGCCAACCCCCATTACCCCATTT	TGCAGGAAGTGGATACATTGACAGAGTAGTTGTGCAACAGGCAGACTGCCAACCCCCATTACCCCATTT		0	0	999		0	0	999	27:G>A	27	1	0.005102	0.994898	0.005102	0.994898	0	0.010152	0.010152	0.010152	14	12.39149	1	1	1	1	1	1	1	1	1	1	1	1	1	1	1	1	1	1	1	1	1	1	1	1	1
100051752|F|0--10:G>A	100051752	TGCAGGAATGGTCCCTTTTGCATTTCTTGAAGATATTCATAAAAAATTTGTGAAGACATATGGGCGTGC	TGCAGGAATGGTCCCTTTTGCATTTCTTGAAGATATTCATAAAAAATTTGTGAAGACATATGGGCGTGC	ENA|ACUP03010369|ACUP03010369.1_Chr17_contig_72	183364	1	8.56e-024	Gm17	8970296	1	8.72e-024		10	1	0.005102	0.994898	0.005102	0.994898	0	0.010152	0.010152	0.010152	8	7.82979	1	0	0	0	0	0	0	0	0	0	0	0	0	0	0	0	0	0	0	0	0	0	0	0	0
100051752|F|0-10:G>A-10:G>A	100051752	TGCAGGAATGATCCCTTTTGCATTTCTTGAAGATATTCATAAAAAATTTGTGAAGACGTATGGCCGTGC	TGCAGGAATGATCCCTTTTGCATTTCTTGAAGATATTCATAAAAAATTTGTGAAGACGTATGGCCGTGC	ENA|ACUP03010369|ACUP03010369.1_Chr17_contig_72	183364	1	8.56e-024	Gm17	8970296	1	8.72e-024	10:G>A	10	1	0.005102	0.994898	0.005102	0.994898	0	0.010152	0.010152	0.010152	8	7.82979	1	1	1	1	1	1	1	1	1	1	1	1	1	1	1	1	1	1	1	1	1	1	1	1	1
100051757|F|0--21:A>T	100051757	TGCAGGAATGGCAAAAGGACCAATACCAGCAAACATGTCACAAATGGTCTCTCCAGCTTGGAACATTGA	TGCAGGAATGGCAAAAGGACCAATACCAGCAAACATGTCACAAATGGTCTCTCCAGCTTGGAACATTGA	ENA|ACUP03002800|ACUP03002800.1_Chr05_contig_20	68381	1	8.50e-029	Gm05	7933450	1	8.66e-029		21	1	0.994898	0.005102	0.994898	0.005102	0	0.010152	0.010152	0.010152	6.5234	5	1	1	1	1	1	1	1	1	1	1	1	1	1	1	1	1	1	1	1	1	1	1	1	1	1
100051757|F|0-21:A>T-21:A>T	100051757	TGCAGGAATGGCAAAAGGACCTATACCGGCAAACATGTCACAAATGGTCTCCCCAGCTTGGAACATTGA	TGCAGGAATGGCAAAAGGACCTATACCGGCAAACATGTCACAAATGGTCTCCCCAGCTTGGAACATTGA	ENA|ACUP03002800|ACUP03002800.1_Chr05_contig_20	68381	1	8.50e-029	Gm05	7933450	1	8.66e-029	21:A>T	21	1	0.994898	0.005102	0.994898	0.005102	0	0.010152	0.010152	0.010152	6.5234	5	1	0	0	0	0	0	0	0	0	0	0	0	0	0	0	0	0	0	0	0	0	0	0	0	0
100051851|F|0--8:A>G	100051851	TGCAGGACAAAAAGAATGTCAATAGAAATTGGACCAAGCAGCTTTGCTACAAGAAAGAAGAAAAGTAAG	TGCAGGACAAAAAGAATGTCAATAGAAATTGGACCAAGCAGCTTTGCTACAAGAAAGAAGAAAAGTAAG	ENA|ACUP03009949|ACUP03009949.1_Chr16_contig_122	6091	1	8.56e-024	Gm16	6659232	2	8.72e-024		8	1	0.005102	0.994898	0.005102	0.994898	0	0.010152	0.010152	0.010152	28	14.91489	1	0	0	0	0	0	0	0	0	0	0	0	0	0	0	0	0	0	0	0	0	0	0	0	0
100051851|F|0-8:A>G-8:A>G	100051851	TGCAGGACGAAAAGAATGTCGATAGAAATTGGACCAAGCAGCTTTGCTACAAGAAAAAAGAAAAGTAAG	TGCAGGACGAAAAGAATGTCGATAGAAATTGGACCAAGCAGCTTTGCTACAAGAAAAAAGAAAAGTAAG	ENA|ACUP03009949|ACUP03009949.1_Chr16_contig_122	6091	1	8.56e-024	Gm16	6659232	2	8.72e-024	8:A>G	8	1	0.005102	0.994898	0.005102	0.994898	0	0.010152	0.010152	0.010152	28	14.91489	1	1	1	1	1	1	1	1	1	1	1	1	1	1	1	1	1	1	1	1	1	1	1	1	1
100051877|F|0--23:A>G	100051877	TGCAGGACTCCAGGCTCATGCAAATAGGACAGTTTAGTCATATCGTCCACTCCACCAGGGGGAGCTTCC	TGCAGGACTCCAGGCTCATGCAAATAGGACAGTTTAGTCATATCGTCCACTCCACCAGGGGGAGCTTCC	ENA|ACUP03012787|ACUP03012787.1_Chr20_contig_586	204764	1	1.84e-025	Gm20	44939250	1	1.87e-025		23	1	0.005102	0.994898	0.005102	0.994898	0	0.010152	0.010152	0.010152	27	6.69362	1	0	0	0	0	0	0	0	0	0	0	0	0	0	0	0	0	0	0	0	0	0	0	0	0
100051877|F|0-23:A>G-23:A>G	100051877	TGCAGGACTCCAGGCTCATGCAAGTAGGACAGTTTAGTCATATCGTCCACTCCACCAGGAGGAGCTTCC	TGCAGGACTCCAGGCTCATGCAAGTAGGACAGTTTAGTCATATCGTCCACTCCACCAGGAGGAGCTTCC	ENA|ACUP03012787|ACUP03012787.1_Chr20_contig_586	204764	1	1.84e-025	Gm20	44939250	1	1.87e-025	23:A>G	23	1	0.005102	0.994898	0.005102	0.994898	0	0.010152	0.010152	0.010152	27	6.69362	1	1	1	1	1	1	1	1	1	1	1	1	1	1	1	1	1	1	1	1	1	1	1	1	1
100051884|F|0--29:T>C	100051884	TGCAGGACTGATAATGCAATAAAGAATCATTGGAATAGTTCTTTGAAGAAAAAGTTAGATTTTTATTTA	TGCAGGACTGATAATGCAATAAAGAATCATTGGAATAGTTCTTTGAAGAAAAAGTTAGATTTTTATTTA	ENA|ACUP03004339|ACUP03004339.1_Chr07_contig_203	152479	1	1.84e-025	Gm07	15521748	1	1.87e-025		29	1	0.005102	0.994898	0.005102	0.994898	0	0.010152	0.010152	0.010152	25	10.94894	1	0	0	0	0	0	0	0	0	0	0	0	0	0	0	0	0	0	0	0	0	0	0	0	0
100051884|F|0-29:T>C-29:T>C	100051884	TGCAGGACTGATAATGCAATAAAGAATCACTGGAATAGTTCTTTGAAGAAAAAGTTGGATTTTTATTTA	TGCAGGACTGATAATGCAATAAAGAATCACTGGAATAGTTCTTTGAAGAAAAAGTTGGATTTTTATTTA	ENA|ACUP03004339|ACUP03004339.1_Chr07_contig_203	152479	1	1.84e-025	Gm07	15521748	1	1.87e-025	29:T>C	29	1	0.005102	0.994898	0.005102	0.994898	0	0.010152	0.010152	0.010152	25	10.94894	1	1	1	1	1	1	1	1	1	1	1	1	1	1	1	1	1	1	1	1	1	1	1	1	1
50683806|F|0--6:A>T	50683806	TGCAGGAGAGGATGCAGATGAGGAGGAGGGTGCTAATTTGACTGATGAAGATGATGAGGATTCGCTACC	TGCAGGAGAGGATGCAGATGAGGAGGAGGGTGCTAATTTGACTGATGAAGATGATGAGGATTCGCTACC	ENA|ACUP03001328|ACUP03001328.1_Chr03_contig_30	117861	1	8.50e-029	Gm03	2740789	1	8.66e-029		6	1	0.994898	0.005102	0.994898	0.005102	0	0.010152	0.010152	0.010152	13.7234	13	1	1	1	1	1	1	1	1	1	1	1	1	1	1	1	1	1	1	1	1	1	1	1	1	1
50683806|F|0-6:A>T-6:A>T	50683806	TGCAGGTGAGGATGCAGGTGAGGAGGAGGGTGCTAATTTGACTGATGAAGATGATGAGGATTCGTTACC	TGCAGGTGAGGATGCAGGTGAGGAGGAGGGTGCTAATTTGACTGATGAAGATGATGAGGATTCGTTACC	ENA|ACUP03001328|ACUP03001328.1_Chr03_contig_30	117861	1	8.50e-029	Gm03	2740789	1	8.66e-029	6:A>T	6	1	0.994898	0.005102	0.994898	0.005102	0	0.010152	0.010152	0.010152	13.7234	13	1	0	0	0	0	0	0	0	0	0	0	0	0	0	0	0	0	0	0	0	0	0	0	0	0
100052020|F|0--21:G>A	100052020	TGCAGGAGGAACTCACTCAGTGGTACTTACACGAGAAGGGCATGTTTGGACATGGGGTCAGCCATGGCC	TGCAGGAGGAACTCACTCAGTGGTACTTACACGAGAAGGGCATGTTTGGACATGGGGTCAGCCATGGCC	ENA|ACUP03011651|ACUP03011651.1_Chr19_contig_100	64117	1	8.50e-029	Gm19	6998752	1	8.66e-029		21	1	0.994898	0.005102	0.994898	0.005102	0	0.010152	0.010152	0.010152	7.41702	5	1	1	1	1	1	1	1	1	1	1	1	1	1	1	1	1	1	1	1	1	1	1	1	1	1
100052020|F|0-21:G>A-21:G>A	100052020	TGCAGGAGGAACTCACTCAGTAGTACTTACACGTGAAGGTCATGTTTGGACATGGGGTCAGCCATGGCC	TGCAGGAGGAACTCACTCAGTAGTACTTACACGTGAAGGTCATGTTTGGACATGGGGTCAGCCATGGCC	ENA|ACUP03011651|ACUP03011651.1_Chr19_contig_100	64117	1	8.50e-029	Gm19	6998752	1	8.66e-029	21:G>A	21	1	0.994898	0.005102	0.994898	0.005102	0	0.010152	0.010152	0.010152	7.41702	5	1	0	0	0	0	0	0	0	0	0	0	0	0	0	0	0	0	0	0	0	0	0	0	0	0
100052034|F|0--48:G>A	100052034	TGCAGGAGGAGCAAATGTTCGGCCACTTTCTTGGGACACAAGGCTAAAGGTTATGATTGGAGCAGCAAG	TGCAGGAGGAGCAAATGTTCGGCCACTTTCTTGGGACACAAGGCTAAAGGTTATGATTGGAGCAGCAAG	ENA|ACUP03008184|ACUP03008184.1_Chr13_contig_357	136318	1	8.50e-029	Gm13	104814	1	8.66e-029		48	1	0.994898	0.005102	0.994898	0.005102	0	0.010152	0.010152	0.010152	8.58298	6	1	1	1	1	1	1	1	1	1	1	1	1	1	1	1	1	1	1	1	1	1	1	1	1	1
100052034|F|0-48:G>A-48:G>A	100052034	TGCAGGAGGAGCAAATGTTCGGCCACTTTCTTGGGACACAAGGCTAAAAATTATGATTGGAGCAGCTAG	TGCAGGAGGAGCAAATGTTCGGCCACTTTCTTGGGACACAAGGCTAAAAATTATGATTGGAGCAGCTAG	ENA|ACUP03008184|ACUP03008184.1_Chr13_contig_357	136318	1	8.50e-029	Gm13	104814	1	8.66e-029	48:G>A	48	1	0.994898	0.005102	0.994898	0.005102	0	0.010152	0.010152	0.010152	8.58298	6	1	0	0	0	0	0	0	0	0	0	0	0	0	0	0	0	0	0	0	0	0	0	0	0	0
100052062|F|0--25:G>A	100052062	TGCAGGAGGGACAAAATGCAAGGAGGTTCAAAAAATTGTATGCTGACAAGGAAGATATCTGTGTCCCAG	TGCAGGAGGGACAAAATGCAAGGAGGTTCAAAAAATTGTATGCTGACAAGGAAGATATCTGTGTCCCAG	ENA|ACUP03000299|ACUP03000299.1_Chr01_contig_299	217969	1	2.38e-024	Gm01	22134412	2	2.43e-024		25	1	0.005102	0.994898	0.005102	0.994898	0	0.010152	0.010152	0.010152	24	8.19574	1	0	0	0	0	0	0	0	0	0	0	0	0	0	0	0	0	0	0	0	0	0	0	0	0
100052062|F|0-25:G>A-25:G>A	100052062	TGCAGGAGGGACAAAATGCAAGGAGATTCAAAAAATTGTATGCTGACAAGGAAGATATTTGTGTCCCTG	TGCAGGAGGGACAAAATGCAAGGAGATTCAAAAAATTGTATGCTGACAAGGAAGATATTTGTGTCCCTG	ENA|ACUP03000299|ACUP03000299.1_Chr01_contig_299	217969	1	2.38e-024	Gm01	22134412	2	2.43e-024	25:G>A	25	1	0.005102	0.994898	0.005102	0.994898	0	0.010152	0.010152	0.010152	24	8.19574	1	1	1	1	1	1	1	1	1	1	1	1	1	1	1	1	1	1	1	1	1	1	1	1	1
100052092|F|0--46:A>G	100052092	TGCAGGAGTGAATGTATCAAACTTGATGTACCTAATACCAAACTATATATCAATTCATGGTAGGCATAG	TGCAGGAGTGAATGTATCAAACTTGATGTACCTAATACCAAACTATATATCAATTCATGGTAGGCATAG	ENA|ACUP03006766|ACUP03006766.1_Chr11_contig_28	93370	1	3.95e-027	Gm11	4199630	1	4.03e-027		46	1	0.005102	0.994898	0.005102	0.994898	0	0.010152	0.010152	0.010152	32	9.66809	1	0	0	0	0	0	0	0	0	0	0	0	0	0	0	0	0	0	0	0	0	0	0	0	0
100052092|F|0-46:A>G-46:A>G	100052092	TGCAGGAGTGAATGTATCAAACTTGATGTACCTAATACCAAACTATGTATCAATTCATGGTAGGCATAG	TGCAGGAGTGAATGTATCAAACTTGATGTACCTAATACCAAACTATGTATCAATTCATGGTAGGCATAG	ENA|ACUP03006766|ACUP03006766.1_Chr11_contig_28	93370	1	3.95e-027	Gm11	4199630	1	4.03e-027	46:A>G	46	1	0.005102	0.994898	0.005102	0.994898	0	0.010152	0.010152	0.010152	32	9.66809	1	1	1	1	1	1	1	1	1	1	1	1	1	1	1	1	1	1	1	1	1	1	1	1	1
100052140|F|0--35:A>T	100052140	TGCAGGATACCTTGGATGAATCACATTGGAAAAATATGAACAAAAGTTTGCAACGTGTTTCACGTACAA	TGCAGGATACCTTGGATGAATCACATTGGAAAAATATGAACAAAAGTTTGCAACGTGTTTCACGTACAA	ENA|ACUP03003560|ACUP03003560.1_Chr06_contig_188	80054	1	1.84e-025	Gm06	18091876	1	1.87e-025		35	1	0.005102	0.994898	0.005102	0.994898	0	0.010152	0.010152	0.010152	16	9.17872	1	0	0	0	0	0	0	0	0	0	0	0	0	0	0	0	0	0	0	0	0	0	0	0	0
100052140|F|0-35:A>T-35:A>T	100052140	TGCAGGATACCTTGGATGAATCACATTGGAAAAATTTGAACAAAAGTTTGCAACGTGTTTCATGTACAA	TGCAGGATACCTTGGATGAATCACATTGGAAAAATTTGAACAAAAGTTTGCAACGTGTTTCATGTACAA	ENA|ACUP03003560|ACUP03003560.1_Chr06_contig_188	80054	1	1.84e-025	Gm06	18091876	1	1.87e-025	35:A>T	35	1	0.005102	0.994898	0.005102	0.994898	0	0.010152	0.010152	0.010152	16	9.17872	1	1	1	1	1	1	1	1	1	1	1	1	1	1	1	1	1	1	1	1	1	1	1	1	1
100052223|F|0--61:C>T	100052223	TGCAGGATGCACCAATTCAAAGTCCACTCAAGGGTCTTGGTTAGTATTACACGATTCTGTGCTCTGTTA	TGCAGGATGCACCAATTCAAAGTCCACTCAAGGGTCTTGGTTAGTATTACACGATTCTGTGCTCTGTTA	ENA|ACUP03012143|ACUP03012143.1_Chr19_contig_592	39846	1	2.38e-024	Gm19	42237610	1	2.43e-024		61	1	0.005102	0.994898	0.005102	0.994898	0	0.010152	0.010152	0.010152	21	15.68511	1	0	0	0	0	0	0	0	0	0	0	0	0	0	0	0	0	0	0	0	0	0	0	0	0
100052223|F|0-61:C>T-61:C>T	100052223	TGCAGGATGCACCAATTCAAAGTCCACTCAAGGGTCTTGGTTAGTATTACACGATTCTGTGTTCCATTA	TGCAGGATGCACCAATTCAAAGTCCACTCAAGGGTCTTGGTTAGTATTACACGATTCTGTGTTCCATTA	ENA|ACUP03012143|ACUP03012143.1_Chr19_contig_592	39846	1	2.38e-024	Gm19	42237610	1	2.43e-024	61:C>T	61	1	0.005102	0.994898	0.005102	0.994898	0	0.010152	0.010152	0.010152	21	15.68511	1	1	1	1	1	1	1	1	1	1	1	1	1	1	1	1	1	1	1	1	1	1	1	1	1
100052228|F|0--46:T>C	100052228	TGCAGGATGCAGAGGCTTATGCTCACCTTCTAAATGTTCTTGCACCTGAATACACTAATCCATCCACAT	TGCAGGATGCAGAGGCTTATGCTCACCTTCTAAATGTTCTTGCACCTGAATACACTAATCCATCCACAT	ENA|ACUP03005360|ACUP03005360.1_Chr08_contig_614	171474	1	3.95e-027	Gm08	45077577	1	4.03e-027		46	1	0.005102	0.994898	0.005102	0.994898	0	0.010152	0.010152	0.010152	9	6.65106	1	0	0	0	0	0	0	0	0	0	0	0	0	0	0	0	0	0	0	0	0	0	0	0	0
100052228|F|0-46:T>C-46:T>C	100052228	TGCAGGATGCAGAGGCTTATGCTCACCTTCTAAATGTTCTTGCACCCGAATACACTAATCCATCCACAT	TGCAGGATGCAGAGGCTTATGCTCACCTTCTAAATGTTCTTGCACCCGAATACACTAATCCATCCACAT	ENA|ACUP03005360|ACUP03005360.1_Chr08_contig_614	171474	1	3.95e-027	Gm08	45077577	1	4.03e-027	46:T>C	46	1	0.005102	0.994898	0.005102	0.994898	0	0.010152	0.010152	0.010152	9	6.65106	1	1	1	1	1	1	1	1	1	1	1	1	1	1	1	1	1	1	1	1	1	1	1	1	1
100052236|F|0--31:T>C	100052236	TGCAGGATGCTGTAGTCTCCTTTCCCTTGTATACTGAAGCTCTAAGATTTGCTCAGCATGAAGAAAAGA	TGCAGGATGCTGTAGTCTCCTTTCCCTTGTATACTGAAGCTCTAAGATTTGCTCAGCATGAAGAAAAGA	ENA|ACUP03001189|ACUP03001189.1_Chr02_contig_502	16603	1	1.84e-025	Gm02	40906011	1	1.87e-025		31	1	0.005102	0.994898	0.005102	0.994898	0	0.010152	0.010152	0.010152	11	8.76068	1	0	0	0	0	0	0	0	0	0	0	0	0	0	0	0	0	0	0	0	0	0	0	0	0
100052236|F|0-31:T>C-31:T>C	100052236	TGCAGGATGCTGTAGTCTCCTTTCCCTTGTACACTGAAGCTCTAAGATTTGCTCAGCATGAGGAAAAGA	TGCAGGATGCTGTAGTCTCCTTTCCCTTGTACACTGAAGCTCTAAGATTTGCTCAGCATGAGGAAAAGA	ENA|ACUP03001189|ACUP03001189.1_Chr02_contig_502	16603	1	1.84e-025	Gm02	40906011	1	1.87e-025	31:T>C	31	1	0.005102	0.994898	0.005102	0.994898	0	0.010152	0.010152	0.010152	11	8.76068	1	1	1	1	1	1	1	1	1	1	1	1	1	1	1	1	1	1	1	1	1	1	1	1	1
100052241|F|0--13:A>T	100052241	TGCAGGATGGATTATGGTGATTGGTCAGAGAATAGCAGGGGCACATATAACAAGTGGGATGGAATAGCT	TGCAGGATGGATTATGGTGATTGGTCAGAGAATAGCAGGGGCACATATAACAAGTGGGATGGAATAGCT		0	0	999		0	0	999		13	1	0.005102	0.994898	0.005102	0.994898	0	0.010152	0.010152	0.010152	13	9.50213	1	0	0	0	0	0	0	0	0	0	0	0	0	0	0	0	0	0	0	0	0	0	0	0	0
100052241|F|0-13:A>T-13:A>T	100052241	TGCAGGATGGATTTTGGTGATTGGTCTGAGAATAGCAGGGGTACATATAACAAGTGGGATGGAATAGCT	TGCAGGATGGATTTTGGTGATTGGTCTGAGAATAGCAGGGGTACATATAACAAGTGGGATGGAATAGCT		0	0	999		0	0	999	13:A>T	13	1	0.005102	0.994898	0.005102	0.994898	0	0.010152	0.010152	0.010152	13	9.50213	1	1	1	1	1	1	1	1	1	1	1	1	1	1	1	1	1	1	1	1	1	1	1	1	1
50683873|F|0--22:A>T	50683873	TGCAGGATGTTGATTAGCAAAGAAGGGGTATGGCTGCATGGGAATTGGACCAGGAGGTACTGCCATTGG	TGCAGGATGTTGATTAGCAAAGAAGGGGTATGGCTGCATGGGAATTGGACCAGGAGGTACTGCCATTGG	ENA|ACUP03009552|ACUP03009552.1_Chr15_contig_436	373296	1	8.50e-029	Gm15	32474074	1	8.66e-029		22	1	0.994898	0.005102	0.994898	0.005102	0	0.010152	0.010152	0.010152	12.46383	9	1	1	1	1	1	1	1	1	1	1	1	1	1	1	1	1	1	1	1	1	1	1	1	1	1
50683873|F|0-22:A>T-22:A>T	50683873	TGCAGGATGTTGATTAGCAAAGTAGGGGAATGGCTGCATGGGAATTGGACCAGGAGGTACTGCCATTGG	TGCAGGATGTTGATTAGCAAAGTAGGGGAATGGCTGCATGGGAATTGGACCAGGAGGTACTGCCATTGG	ENA|ACUP03009552|ACUP03009552.1_Chr15_contig_436	373296	1	8.50e-029	Gm15	32474074	1	8.66e-029	22:A>T	22	1	0.994898	0.005102	0.994898	0.005102	0	0.010152	0.010152	0.010152	12.46383	9	1	0	0	0	0	0	0	0	0	0	0	0	0	0	0	0	0	0	0	0	0	0	0	0	0
100052276|F|0--29:A>G	100052276	TGCAGGATTATTATGGTAGTTGAAGCAGTATCTGCCGTATGTTTTATGAGTCTTTACATTGGTGAGTTT	TGCAGGATTATTATGGTAGTTGAAGCAGTATCTGCCGTATGTTTTATGAGTCTTTACATTGGTGAGTTT	ENA|ACUP03005466|ACUP03005466.1_Chr09_contig_82	85082	1	8.50e-029	Gm09	7124234	1	8.66e-029		29	1	0.994898	0.005102	0.994898	0.005102	0	0.010152	0.010152	0.010152	7.64957	6	1	1	1	1	1	1	1	1	1	1	1	1	1	1	1	1	1	1	1	1	1	1	1	1	1
100052276|F|0-29:A>G-29:A>G	100052276	TGCAGGATTATTATGGTAGTTGAAGCAGTGTCTGCCGGATGTTTTATGAGTCTTTACATTGGTAAGTTT	TGCAGGATTATTATGGTAGTTGAAGCAGTGTCTGCCGGATGTTTTATGAGTCTTTACATTGGTAAGTTT	ENA|ACUP03005466|ACUP03005466.1_Chr09_contig_82	85082	1	8.50e-029	Gm09	7124234	1	8.66e-029	29:A>G	29	1	0.994898	0.005102	0.994898	0.005102	0	0.010152	0.010152	0.010152	7.64957	6	1	0	0	0	0	0	0	0	0	0	0	0	0	0	0	0	0	0	0	0	0	0	0	0	0
100052308|F|0--14:C>T	100052308	TGCAGGATTTTCTACGGCAATGACAATAACTTCAGGCCGTTTGCCACTGTACTTCCTCACCATTTTCCT	TGCAGGATTTTCTACGGCAATGACAATAACTTCAGGCCGTTTGCCACTGTACTTCCTCACCATTTTCCT	ENA|ACUP03010383|ACUP03010383.1_Chr17_contig_86	87221	1	8.56e-024	Gm17	10562141	1	8.72e-024		14	1	0.005102	0.994898	0.005102	0.994898	0	0.010152	0.010152	0.010152	8	5.8	1	0	0	0	0	0	0	0	0	0	0	0	0	0	0	0	0	0	0	0	0	0	0	0	0
100052308|F|0-14:C>T-14:C>T	100052308	TGCAGGATTTTCTATGGCAATGGCAATAACTTCAGGCCGTTTGCCACTGTACTTCCTCACCATTTTTCT	TGCAGGATTTTCTATGGCAATGGCAATAACTTCAGGCCGTTTGCCACTGTACTTCCTCACCATTTTTCT	ENA|ACUP03010383|ACUP03010383.1_Chr17_contig_86	87221	1	8.56e-024	Gm17	10562141	1	8.72e-024	14:C>T	14	1	0.005102	0.994898	0.005102	0.994898	0	0.010152	0.010152	0.010152	8	5.8	1	1	1	1	1	1	1	1	1	1	1	1	1	1	1	1	1	1	1	1	1	1	1	1	1
100052355|F|0--17:A>T	100052355	TGCAGGCAATATGTGAAATTGCAGAATATCTATCACGCTAAAGCTGAGGCTGATTTTCTTGCAATAGAA	TGCAGGCAATATGTGAAATTGCAGAATATCTATCACGCTAAAGCTGAGGCTGATTTTCTTGCAATAGAA	ENA|ACUP03004107|ACUP03004107.1_Chr06_contig_735	215599	1	8.56e-024	Gm06	48872241	1	8.72e-024		17	1	0.005102	0.994898	0.005102	0.994898	0	0.010152	0.010152	0.010152	36	9.02553	1	0	0	0	0	0	0	0	0	0	0	0	0	0	0	0	0	0	0	0	0	0	0	0	0
100052355|F|0-17:A>T-17:A>T	100052355	TGCAGGCAATATGTGAATTTGCAGAATATCTATCACGCTAAAGCTGAGGCTGACTTTCTTGTAATAGAA	TGCAGGCAATATGTGAATTTGCAGAATATCTATCACGCTAAAGCTGAGGCTGACTTTCTTGTAATAGAA	ENA|ACUP03004107|ACUP03004107.1_Chr06_contig_735	215599	1	8.56e-024	Gm06	48872241	1	8.72e-024	17:A>T	17	1	0.005102	0.994898	0.005102	0.994898	0	0.010152	0.010152	0.010152	36	9.02553	1	1	1	1	1	1	1	1	1	1	1	1	1	1	1	1	1	1	1	1	1	1	1	1	1
50683914|F|0--25:G>A	50683914	TGCAGGCACCTTGTTTTGTATTTGTGGATGAAATAGACGCTATTGCTGGAAGACATGCTAGGAAGGATC	TGCAGGCACCTTGTTTTGTATTTGTGGATGAAATAGACGCTATTGCTGGAAGACATGCTAGGAAGGATC	ENA|ACUP03004986|ACUP03004986.1_Chr08_contig_240	32618	1	8.50e-029	Gm08	20263452	1	8.66e-029		25	1	0.994898	0.005102	0.994898	0.005102	0	0.010152	0.010152	0.010152	11.97872	10	1	1	1	1	1	1	1	1	1	1	1	1	1	1	1	1	1	1	1	1	1	1	1	1	1
50683914|F|0-25:G>A-25:G>A	50683914	TGCAGGCACCTTGTTTTGTATTTGTAGATGAAATAGATGCTATTGCTGGAAGACATGCTAGGAAGGATC	TGCAGGCACCTTGTTTTGTATTTGTAGATGAAATAGATGCTATTGCTGGAAGACATGCTAGGAAGGATC	ENA|ACUP03004986|ACUP03004986.1_Chr08_contig_240	32618	1	8.50e-029	Gm08	20263452	1	8.66e-029	25:G>A	25	1	0.994898	0.005102	0.994898	0.005102	0	0.010152	0.010152	0.010152	11.97872	10	1	0	0	0	0	0	0	0	0	0	0	0	0	0	0	0	0	0	0	0	0	0	0	0	0
100052515|F|0--23:T>C	100052515	TGCAGGCCTAATGAATATACCTTTTGTAGCTTAGTAACTGCTGCATGCTCTCTGGTTGACCGTGGACTG	TGCAGGCCTAATGAATATACCTTTTGTAGCTTAGTAACTGCTGCATGCTCTCTGGTTGACCGTGGACTG		0	0	999		0	0	999		23	1	0.005102	0.994898	0.005102	0.994898	0	0.010152	0.010152	0.010152	15	8.33617	1	0	0	0	0	0	0	0	0	0	0	0	0	0	0	0	0	0	0	0	0	0	0	0	0
100052515|F|0-23:T>C-23:T>C	100052515	TGCAGGCCTAATGAATATACCTTCTGTAGCTTAGTAACTGTTGCATGCTCTCTGGTTGACTGTGGACTG	TGCAGGCCTAATGAATATACCTTCTGTAGCTTAGTAACTGTTGCATGCTCTCTGGTTGACTGTGGACTG		0	0	999		0	0	999	23:T>C	23	1	0.005102	0.994898	0.005102	0.994898	0	0.010152	0.010152	0.010152	15	8.33617	1	1	1	1	1	1	1	1	1	1	1	1	1	1	1	1	1	1	1	1	1	1	1	1	1
100052538|F|0--7:G>A	100052538	TGCAGGCGAATGGAAGGGTAATATTCTGGGCCTCAGCAGTATGTAATATATACTGGTCCTGCATTTCAT	TGCAGGCGAATGGAAGGGTAATATTCTGGGCCTCAGCAGTATGTAATATATACTGGTCCTGCATTTCAT	ENA|ACUP03010414|ACUP03010414.1_Chr17_contig_117	68900	1	8.50e-029	Gm17	13346499	1	8.66e-029		7	1	0.994898	0.005102	0.994898	0.005102	0	0.010152	0.010152	0.010152	6.64681	5	1	1	1	1	1	1	1	1	1	1	1	1	1	1	1	1	1	1	1	1	1	1	1	1	1
100052538|F|0-7:G>A-7:G>A	100052538	TGCAGGCAAACGGAAGGGTAATATTCTGGGCCTCAGCAGTATGTAATATATACTGGTCCTGCATTTCAT	TGCAGGCAAACGGAAGGGTAATATTCTGGGCCTCAGCAGTATGTAATATATACTGGTCCTGCATTTCAT	ENA|ACUP03010414|ACUP03010414.1_Chr17_contig_117	68900	1	8.50e-029	Gm17	13346499	1	8.66e-029	7:G>A	7	1	0.994898	0.005102	0.994898	0.005102	0	0.010152	0.010152	0.010152	6.64681	5	1	0	0	0	0	0	0	0	0	0	0	0	0	0	0	0	0	0	0	0	0	0	0	0	0
100052545|F|0--13:C>G	100052545	TGCAGGCGATTCTCGGGAGGTTGATTGCCAATGACAGGCTGGATAGGTGTGTGGGGATTTATGTTGAGG	TGCAGGCGATTCTCGGGAGGTTGATTGCCAATGACAGGCTGGATAGGTGTGTGGGGATTTATGTTGAGG	ENA|ACUP03010657|ACUP03010657.1_Chr17_contig_360	57760	1	8.50e-029	Gm17	31497658	1	8.66e-029		13	1	0.994898	0.005102	0.994898	0.005102	0	0.010152	0.010152	0.010152	9.28511	6	1	1	1	1	1	1	1	1	1	1	1	1	1	1	1	1	1	1	1	1	1	1	1	1	1
100052545|F|0-13:C>G-13:C>G	100052545	TGCAGGCGATTCTGGGGCGGTTGATTGCCAATGACAGGCTGGATAGGTGTGTGGGGATTTATGTTGAGG	TGCAGGCGATTCTGGGGCGGTTGATTGCCAATGACAGGCTGGATAGGTGTGTGGGGATTTATGTTGAGG	ENA|ACUP03010657|ACUP03010657.1_Chr17_contig_360	57760	1	8.50e-029	Gm17	31497658	1	8.66e-029	13:C>G	13	1	0.994898	0.005102	0.994898	0.005102	0	0.010152	0.010152	0.010152	9.28511	6	1	0	0	0	0	0	0	0	0	0	0	0	0	0	0	0	0	0	0	0	0	0	0	0	0
22917316|F|0--47:C>G	22917316	TGCAGGCTGGTTACAGACACATAGACACTGCTTCGCAGTATGGAGTTCAAGAGGAAGTATGATTGTGTT	TGCAGGCTGGTTACAGACACATAGACACTGCTTCGCAGTATGGAGTTCAAGAGGAAGTATGATTGTGTT	ENA|ACUP03011452|ACUP03011452.1_Chr18_contig_645	189232	1	8.50e-029	Gm18	53554914	1	8.66e-029		47	1	0.994898	0.005102	0.994898	0.005102	0	0.010152	0.010152	0.010152	16.36596	10	1	1	1	1	1	1	1	1	1	1	1	1	1	1	1	1	1	1	1	1	1	1	1	1	1
22917316|F|0-47:C>G-47:C>G	22917316	TGCAGGCTGGTTACAGACACATAGACACTGCTTCGCAGTATGGAGTTGAAGAAGAAGTATGTTTGTGTT	TGCAGGCTGGTTACAGACACATAGACACTGCTTCGCAGTATGGAGTTGAAGAAGAAGTATGTTTGTGTT	ENA|ACUP03011452|ACUP03011452.1_Chr18_contig_645	189232	1	8.50e-029	Gm18	53554914	1	8.66e-029	47:C>G	47	1	0.994898	0.005102	0.994898	0.005102	0	0.010152	0.010152	0.010152	16.36596	10	1	0	0	0	0	0	0	0	0	0	0	0	0	0	0	0	0	0	0	0	0	0	0	0	0
100052693|F|0--23:C>T	100052693	TGCAGGCTTCTGCTAGTCGTGTCCTACAAGCAGTTTTTCCAAAGAAAGAGATATACCATCAAGTAATCT	TGCAGGCTTCTGCTAGTCGTGTCCTACAAGCAGTTTTTCCAAAGAAAGAGATATACCATCAAGTAATCT		0	0	999		0	0	999		23	1	0.005102	0.994898	0.005102	0.994898	0	0.010152	0.010152	0.010152	16	7.42553	1	0	0	0	0	0	0	0	0	0	0	0	0	0	0	0	0	0	0	0	0	0	0	0	0
100052693|F|0-23:C>T-23:C>T	100052693	TGCAGGCTTCTGCTAGTCGTGTCTTACAAGCAGTTTTTCCCAAGAAAGAGATATATCATCAAGTAATCT	TGCAGGCTTCTGCTAGTCGTGTCTTACAAGCAGTTTTTCCCAAGAAAGAGATATATCATCAAGTAATCT		0	0	999		0	0	999	23:C>T	23	1	0.005102	0.994898	0.005102	0.994898	0	0.010152	0.010152	0.010152	16	7.42553	1	1	1	1	1	1	1	1	1	1	1	1	1	1	1	1	1	1	1	1	1	1	1	1	1
50684004|F|0--33:A>C	50684004	TGCAGGCTTGCGCAATGCATCAAGAACATAACGAAGAGCAATCCCCAAAGATAGATGAGTTACAAGCTG	TGCAGGCTTGCGCAATGCATCAAGAACATAACGAAGAGCAATCCCCAAAGATAGATGAGTTACAAGCTG	ENA|ACUP03004278|ACUP03004278.1_Chr07_contig_142	151184	1	8.50e-029	Gm07	14593390	1	8.66e-029		33	1	0.994898	0.005102	0.994898	0.005102	0	0.010152	0.010152	0.010152	19.98723	16	1	1	1	1	1	1	1	1	1	1	1	1	1	1	1	1	1	1	1	1	1	1	1	1	1
50684004|F|0-33:A>C-33:A>C	50684004	TGCAGGCTTGCGCAATGCATCAAGAACATAACGCAGTGCAATCCCCAAAGACAGATGAGTTACAAGCTG	TGCAGGCTTGCGCAATGCATCAAGAACATAACGCAGTGCAATCCCCAAAGACAGATGAGTTACAAGCTG	ENA|ACUP03004278|ACUP03004278.1_Chr07_contig_142	151184	1	8.50e-029	Gm07	14593390	1	8.66e-029	33:A>C	33	1	0.994898	0.005102	0.994898	0.005102	0	0.010152	0.010152	0.010152	19.98723	16	1	0	0	0	0	0	0	0	0	0	0	0	0	0	0	0	0	0	0	0	0	0	0	0	0
100052763|F|0--19:T>C	100052763	TGCAGGGAAGACCCCTGTGTTGGACATTGGGGCCCTTGAGAAAATTAGATCTGGCAAAATCAAAGTGGT	TGCAGGGAAGACCCCTGTGTTGGACATTGGGGCCCTTGAGAAAATTAGATCTGGCAAAATCAAAGTGGT	ENA|ACUP03012609|ACUP03012609.1_Chr20_contig_408	113450	1	8.50e-029	Gm20	28623217	1	8.66e-029		19	1	0.994898	0.005102	0.994898	0.005102	0	0.010152	0.010152	0.010152	8.6766	3	1	1	1	1	1	1	1	1	1	1	1	1	1	1	1	1	1	1	1	1	1	1	1	1	1
100052763|F|0-19:T>C-19:T>C	100052763	TGCAGGGAAGACCCCTGTGCTGGACATTGGGGCCCTTGAGAAAATTAGATCTGGCAAAATCAAAGTGGT	TGCAGGGAAGACCCCTGTGCTGGACATTGGGGCCCTTGAGAAAATTAGATCTGGCAAAATCAAAGTGGT	ENA|ACUP03012609|ACUP03012609.1_Chr20_contig_408	113450	1	8.50e-029	Gm20	28623217	1	8.66e-029	19:T>C	19	1	0.994898	0.005102	0.994898	0.005102	0	0.010152	0.010152	0.010152	8.6766	3	1	0	0	0	0	0	0	0	0	0	0	0	0	0	0	0	0	0	0	0	0	0	0	0	0
100052770|F|0--27:A>G	100052770	TGCAGGGAAGGTAACTGATATTTCAGGAAATGAAAATTTGGCATCTAACCAGCTTGATATCAAACATTG	TGCAGGGAAGGTAACTGATATTTCAGGAAATGAAAATTTGGCATCTAACCAGCTTGATATCAAACATTG	ENA|ACUP03011992|ACUP03011992.1_Chr19_contig_441	41199	1	8.56e-024	Gm19	32232631	1	8.72e-024		27	1	0.005102	0.994898	0.005102	0.994898	0	0.010152	0.010152	0.010152	11	7.71064	1	0	0	0	0	0	0	0	0	0	0	0	0	0	0	0	0	0	0	0	0	0	0	0	0
100052770|F|0-27:A>G-27:A>G	100052770	TGCAGGGAAGGTAACTGATATTTCAGGGAATGAAAATTTGGCATCTAACCAGCTTGCTATCAAGCATTG	TGCAGGGAAGGTAACTGATATTTCAGGGAATGAAAATTTGGCATCTAACCAGCTTGCTATCAAGCATTG	ENA|ACUP03011992|ACUP03011992.1_Chr19_contig_441	41199	1	8.56e-024	Gm19	32232631	1	8.72e-024	27:A>G	27	1	0.005102	0.994898	0.005102	0.994898	0	0.010152	0.010152	0.010152	11	7.71064	1	1	1	1	1	1	1	1	1	1	1	1	1	1	1	1	1	1	1	1	1	1	1	1	1
50684043|F|0--7:A>G	50684043	TGCAGGGAGGAGGATGGTGTAATACCATCAGAAACTGTGTCTATAGAAAAAATACTCGTCGTGGATCCT	TGCAGGGAGGAGGATGGTGTAATACCATCAGAAACTGTGTCTATAGAAAAAATACTCGTCGTGGATCCT	ENA|ACUP03006563|ACUP03006563.1_Chr10_contig_480	23339	1	8.50e-029	Gm10	36780522	1	8.66e-029		7	1	0.994898	0.005102	0.994898	0.005102	0	0.010152	0.010152	0.010152	13.35745	7	1	1	1	1	1	1	1	1	1	1	1	1	1	1	1	1	1	1	1	1	1	1	1	1	1
50684043|F|0-7:A>G-7:A>G	50684043	TGCAGGGGGGAGGATGGTGTAATACCATCAGAAATTGTGTCTATAGAAAAAATACTCGTCGTGGCTCCT	TGCAGGGGGGAGGATGGTGTAATACCATCAGAAATTGTGTCTATAGAAAAAATACTCGTCGTGGCTCCT	ENA|ACUP03006563|ACUP03006563.1_Chr10_contig_480	23339	1	8.50e-029	Gm10	36780522	1	8.66e-029	7:A>G	7	1	0.994898	0.005102	0.994898	0.005102	0	0.010152	0.010152	0.010152	13.35745	7	1	0	0	0	0	0	0	0	0	0	0	0	0	0	0	0	0	0	0	0	0	0	0	0	0
100052854|F|0--6:A>G	100052854	TGCAGGAAGTGAGCAAGCAGAGGTTCTTCTGCATGAGGAGCGTTATAACTTGGGGGGAATCAGCATAGT	TGCAGGAAGTGAGCAAGCAGAGGTTCTTCTGCATGAGGAGCGTTATAACTTGGGGGGAATCAGCATAGT	ENA|ACUP03010617|ACUP03010617.1_Chr17_contig_320	146921	1	1.84e-025	Gm17	29221137	1	1.87e-025		6	1	0.005102	0.994898	0.005102	0.994898	0	0.010152	0.010152	0.010152	16	10.58298	1	0	0	0	0	0	0	0	0	0	0	0	0	0	0	0	0	0	0	0	0	0	0	0	0
100052854|F|0-6:A>G-6:A>G	100052854	TGCAGGGAGTGAGCAAGCAGAGATTCTTCTGCATGAGGAGCGTTATAACTTGGGGGGAATCAGCATAGT	TGCAGGGAGTGAGCAAGCAGAGATTCTTCTGCATGAGGAGCGTTATAACTTGGGGGGAATCAGCATAGT	ENA|ACUP03010617|ACUP03010617.1_Chr17_contig_320	146921	1	1.84e-025	Gm17	29221137	1	1.87e-025	6:A>G	6	1	0.005102	0.994898	0.005102	0.994898	0	0.010152	0.010152	0.010152	16	10.58298	1	1	1	1	1	1	1	1	1	1	1	1	1	1	1	1	1	1	1	1	1	1	1	1	1
100052880|F|0--25:A>G	100052880	TGCAGGGATCTTCTTGGAAAGATGTACCAGTCGTCATAATGTCATCAGAAAACGTACCATCTAGAATCA	TGCAGGGATCTTCTTGGAAAGATGTACCAGTCGTCATAATGTCATCAGAAAACGTACCATCTAGAATCA	ENA|ACUP03008134|ACUP03008134.1_Chr13_contig_307	8162	1	8.56e-024	Gm13	3563751	1	8.72e-024		25	1	0.005102	0.994898	0.005102	0.994898	0	0.010152	0.010152	0.010152	33	9.68511	1	0	0	0	0	0	0	0	0	0	0	0	0	0	0	0	0	0	0	0	0	0	0	0	0
100052880|F|0-25:A>G-25:A>G	100052880	TGCAGGGATCTTCTTGGAAAGATGTGCCCGTGGTCATAATGTCATCAGAAAACGTACCATCTAGAATCA	TGCAGGGATCTTCTTGGAAAGATGTGCCCGTGGTCATAATGTCATCAGAAAACGTACCATCTAGAATCA	ENA|ACUP03008134|ACUP03008134.1_Chr13_contig_307	8162	1	8.56e-024	Gm13	3563751	1	8.72e-024	25:A>G	25	1	0.005102	0.994898	0.005102	0.994898	0	0.010152	0.010152	0.010152	33	9.68511	1	1	1	1	1	1	1	1	1	1	1	1	1	1	1	1	1	1	1	1	1	1	1	1	1
100052888|F|0--8:C>T	100052888	TGCAGGGACGTTTCTGGCAATAAATTAGAAGGTGAGATTCCTCAGACTCTTTACAACTTGACAAACCTG	TGCAGGGACGTTTCTGGCAATAAATTAGAAGGTGAGATTCCTCAGACTCTTTACAACTTGACAAACCTG	ENA|ACUP03006750|ACUP03006750.1_Chr11_contig_12	56849	1	8.56e-024	Gm11	2019755	1	8.72e-024		8	1	0.005102	0.994898	0.005102	0.994898	0	0.010152	0.010152	0.010152	18	12.91064	1	0	0	0	0	0	0	0	0	0	0	0	0	0	0	0	0	0	0	0	0	0	0	0	0
100052888|F|0-8:C>T-8:C>T	100052888	TGCAGGGATGTTTCTGGTAATAAATTAGAAGGTGAGATTCCTCAGACCCTTTACAACTTGACAAACCTG	TGCAGGGATGTTTCTGGTAATAAATTAGAAGGTGAGATTCCTCAGACCCTTTACAACTTGACAAACCTG	ENA|ACUP03006750|ACUP03006750.1_Chr11_contig_12	56849	1	8.56e-024	Gm11	2019755	1	8.72e-024	8:C>T	8	1	0.005102	0.994898	0.005102	0.994898	0	0.010152	0.010152	0.010152	18	12.91064	1	1	1	1	1	1	1	1	1	1	1	1	1	1	1	1	1	1	1	1	1	1	1	1	1
100052905|F|0--12:G>A	100052905	TGCAGGGCAACCGTTTATGCATTCCATTTCAGTTCCCAAGTTGCAACAGAAGAGAGAGGAGTTTTATGG	TGCAGGGCAACCGTTTATGCATTCCATTTCAGTTCCCAAGTTGCAACAGAAGAGAGAGGAGTTTTATGG	ENA|ACUP03011539|ACUP03011539.1_Chr18_contig_732	114521	1	1.84e-025	Gm18	61146059	1	1.87e-025		12	1	0.005102	0.994898	0.005102	0.994898	0	0.010152	0.010152	0.010152	14	6.78298	1	0	0	0	0	0	0	0	0	0	0	0	0	0	0	0	0	0	0	0	0	0	0	0	0
100052905|F|0-12:G>A-12:G>A	100052905	TGCAGGGCAACCATTTATGCATTCCATTTCAGTTCCAAAGTTGCAACAGAAGAGAGAGGAGTTTTATGG	TGCAGGGCAACCATTTATGCATTCCATTTCAGTTCCAAAGTTGCAACAGAAGAGAGAGGAGTTTTATGG	ENA|ACUP03011539|ACUP03011539.1_Chr18_contig_732	114521	1	1.84e-025	Gm18	61146059	1	1.87e-025	12:G>A	12	1	0.005102	0.994898	0.005102	0.994898	0	0.010152	0.010152	0.010152	14	6.78298	1	1	1	1	1	1	1	1	1	1	1	1	1	1	1	1	1	1	1	1	1	1	1	1	1
100052936|F|0--44:G>A	100052936	TGCAGGGCATTAGTTGCTGTGCTGGTAACAGCAACTCAACCAAAGTAGTATCATAGGAAGTAATCAGGC	TGCAGGGCATTAGTTGCTGTGCTGGTAACAGCAACTCAACCAAAGTAGTATCATAGGAAGTAATCAGGC	ENA|ACUP03003297|ACUP03003297.1_Chr05_contig_517	229921	1	1.42e-026	Gm05	34557859	1	1.45e-026		44	1	0.005102	0.994898	0.005102	0.994898	0	0.010152	0.010152	0.010152	21	7.81197	1	0	0	0	0	0	0	0	0	0	0	0	0	0	0	0	0	0	0	0	0	0	0	0	0
100052936|F|0-44:G>A-44:G>A	100052936	TGCAGGGCATTAGTTGCTGTGCTGGTAACAGCAACTCAACCAAAATAGTATCATAGGAAGTAATCAGGT	TGCAGGGCATTAGTTGCTGTGCTGGTAACAGCAACTCAACCAAAATAGTATCATAGGAAGTAATCAGGT	ENA|ACUP03003297|ACUP03003297.1_Chr05_contig_517	229921	1	1.42e-026	Gm05	34557859	1	1.45e-026	44:G>A	44	1	0.005102	0.994898	0.005102	0.994898	0	0.010152	0.010152	0.010152	21	7.81197	1	1	1	1	1	1	1	1	1	1	1	1	1	1	1	1	1	1	1	1	1	1	1	1	1
100052940|F|0--30:G>A	100052940	TGCAGGGCCAGCTGAACTTGTTTTTGGAGGGAGGAAAACTGGGGTTGGAAGTCTAACTGCTGTTTTTGA	TGCAGGGCCAGCTGAACTTGTTTTTGGAGGGAGGAAAACTGGGGTTGGAAGTCTAACTGCTGTTTTTGA	ENA|ACUP03004752|ACUP03004752.1_Chr08_contig_6	40655	1	1.84e-025	Gm08	190547	1	1.87e-025		30	1	0.005102	0.994898	0.005102	0.994898	0	0.010152	0.010152	0.010152	11	6.62393	1	0	0	0	0	0	0	0	0	0	0	0	0	0	0	0	0	0	0	0	0	0	0	0	0
100052940|F|0-30:G>A-30:G>A	100052940	TGCAGGGCCAGCTGAACTTGTTTTTGGAGGAAGGAAAACTGGGGTTGGAAGTCTGACTGCTGTTTTTGA	TGCAGGGCCAGCTGAACTTGTTTTTGGAGGAAGGAAAACTGGGGTTGGAAGTCTGACTGCTGTTTTTGA	ENA|ACUP03004752|ACUP03004752.1_Chr08_contig_6	40655	1	1.84e-025	Gm08	190547	1	1.87e-025	30:G>A	30	1	0.005102	0.994898	0.005102	0.994898	0	0.010152	0.010152	0.010152	11	6.62393	1	1	1	1	1	1	1	1	1	1	1	1	1	1	1	1	1	1	1	1	1	1	1	1	1
100052992|F|0--13:G>A	100052992	TGCAGGGGAAAAAGTGGGATTTTTCTTTTGCTTCAATCTGGAACACTGTTGTGTGGCTTATGCTTATGA	TGCAGGGGAAAAAGTGGGATTTTTCTTTTGCTTCAATCTGGAACACTGTTGTGTGGCTTATGCTTATGA		0	0	999		0	0	999		13	1	0.005102	0.994898	0.005102	0.994898	0	0.010152	0.010152	0.010152	16	7.4383	1	0	0	0	0	0	0	0	0	0	0	0	0	0	0	0	0	0	0	0	0	0	0	0	0
100052992|F|0-13:G>A-13:G>A	100052992	TGCAGGGGAAAAAATGGGATTTTTCTTTTGCTTCAGTCTGGAACACTGTTGTGTGGCTCATGCTTATGA	TGCAGGGGAAAAAATGGGATTTTTCTTTTGCTTCAGTCTGGAACACTGTTGTGTGGCTCATGCTTATGA		0	0	999		0	0	999	13:G>A	13	1	0.005102	0.994898	0.005102	0.994898	0	0.010152	0.010152	0.010152	16	7.4383	1	1	1	1	1	1	1	1	1	1	1	1	1	1	1	1	1	1	1	1	1	1	1	1	1
100053016|F|0--50:T>C	100053016	TGCAGGGGATAACTTGTTTACAAGTTCAGTTTTAGGCCCTGTTATAGCAGTCCTAAATGCTTCAAGAAG	TGCAGGGGATAACTTGTTTACAAGTTCAGTTTTAGGCCCTGTTATAGCAGTCCTAAATGCTTCAAGAAG	ENA|ACUP03004768|ACUP03004768.1_Chr08_contig_22	271345	1	3.95e-027	Gm08	1896380	1	4.03e-027		50	1	0.005102	0.994898	0.005102	0.994898	0	0.010152	0.010152	0.010152	23	19.7617	1	0	0	0	0	0	0	0	0	0	0	0	0	0	0	0	0	0	0	0	0	0	0	0	0
100053016|F|0-50:T>C-50:T>C	100053016	TGCAGGGGATAACTTGTTTACAAGTTCAGTTTTAGGCCCTGTTATAGCAGCCCTAAATGCTTCAAGAAG	TGCAGGGGATAACTTGTTTACAAGTTCAGTTTTAGGCCCTGTTATAGCAGCCCTAAATGCTTCAAGAAG	ENA|ACUP03004768|ACUP03004768.1_Chr08_contig_22	271345	1	3.95e-027	Gm08	1896380	1	4.03e-027	50:T>C	50	1	0.005102	0.994898	0.005102	0.994898	0	0.010152	0.010152	0.010152	23	19.7617	1	1	1	1	1	1	1	1	1	1	1	1	1	1	1	1	1	1	1	1	1	1	1	1	1
100053041|F|0--20:G>C	100053041	TGCAGGGGCTCCCAGGTTCTGAATGTTGCATGTGGGGGTACCCTTTACCAGGACATTGGAAAAGAGCTT	TGCAGGGGCTCCCAGGTTCTGAATGTTGCATGTGGGGGTACCCTTTACCAGGACATTGGAAAAGAGCTT	ENA|ACUP03011557|ACUP03011557.1_Chr19_contig_6	131491	1	8.56e-024	Gm19	437811	1	8.72e-024		20	1	0.005102	0.994898	0.005102	0.994898	0	0.010152	0.010152	0.010152	10	5.14224	1	0	0	0	0	0	0	0	0	0	0	0	0	0	0	0	0	0	0	0	0	0	0	0	0
100053041|F|0-20:G>C-20:G>C	100053041	TGCAGGGGCTCCCAGGTTCTCAATGTTGCATGTGGGGGTACCCTTTACCAGGACATAGGGAAAGAGCTT	TGCAGGGGCTCCCAGGTTCTCAATGTTGCATGTGGGGGTACCCTTTACCAGGACATAGGGAAAGAGCTT	ENA|ACUP03011557|ACUP03011557.1_Chr19_contig_6	131491	1	8.56e-024	Gm19	437811	1	8.72e-024	20:G>C	20	1	0.005102	0.994898	0.005102	0.994898	0	0.010152	0.010152	0.010152	10	5.14224	1	1	1	1	1	1	1	1	1	1	1	1	1	1	1	1	1	1	1	1	1	1	1	1	1
100053102|F|0--13:C>T	100053102	TGCAGGGTATGGCCTTGTGACTAACATAATCAATGGTGGACTGGAATGTGGAATTCCTGATGATGCAAG	TGCAGGGTATGGCCTTGTGACTAACATAATCAATGGTGGACTGGAATGTGGAATTCCTGATGATGCAAG	ENA|ACUP03006561|ACUP03006561.1_Chr10_contig_478	93937	1	8.56e-024	Gm10	36683091	1	8.72e-024		13	1	0.005102	0.994898	0.005102	0.994898	0	0.010152	0.010152	0.010152	31	7.38723	1	0	0	0	0	0	0	0	0	0	0	0	0	0	0	0	0	0	0	0	0	0	0	0	0
100053102|F|0-13:C>T-13:C>T	100053102	TGCAGGGTATGGCTTTGTGACTAACATAATCAATGGTGGACTTGAATGTGGAATTCCTGATGATTCAAG	TGCAGGGTATGGCTTTGTGACTAACATAATCAATGGTGGACTTGAATGTGGAATTCCTGATGATTCAAG	ENA|ACUP03006561|ACUP03006561.1_Chr10_contig_478	93937	1	8.56e-024	Gm10	36683091	1	8.72e-024	13:C>T	13	1	0.005102	0.994898	0.005102	0.994898	0	0.010152	0.010152	0.010152	31	7.38723	1	1	1	1	1	1	1	1	1	1	1	1	1	1	1	1	1	1	1	1	1	1	1	1	1
100053207|F|0--22:T>C	100053207	TGCAGGTAAATACACATCTTACTCCACGCCCAATATTACTTACTCGACATGGGGAAAGTCAGGATAATG	TGCAGGTAAATACACATCTTACTCCACGCCCAATATTACTTACTCGACATGGGGAAAGTCAGGATAATG	ENA|ACUP03010874|ACUP03010874.1_Chr18_contig_67	45464	1	1.84e-025	Gm18	5433365	1	1.87e-025		22	1	0.005102	0.994898	0.005102	0.994898	0	0.010152	0.010152	0.010152	16	6.7094	1	0	0	0	0	0	0	0	0	0	0	0	0	0	0	0	0	0	0	0	0	0	0	0	0
100053207|F|0-22:T>C-22:T>C	100053207	TGCAGGTAAATACACATCTTACCCCACGCCCAATTTTACTTACTCGACATGGGGAAAGTCAGGATAATG	TGCAGGTAAATACACATCTTACCCCACGCCCAATTTTACTTACTCGACATGGGGAAAGTCAGGATAATG	ENA|ACUP03010874|ACUP03010874.1_Chr18_contig_67	45464	1	1.84e-025	Gm18	5433365	1	1.87e-025	22:T>C	22	1	0.005102	0.994898	0.005102	0.994898	0	0.010152	0.010152	0.010152	16	6.7094	1	1	1	1	1	1	1	1	1	1	1	1	1	1	1	1	1	1	1	1	1	1	1	1	1
100053390|F|0--21:G>A	100053390	TGCAGGTCAGATAATTTCTGGGTGTTGATTTTACGGTAATATATAAAATTTTCTGCTACTGCCTAAGTA	TGCAGGTCAGATAATTTCTGGGTGTTGATTTTACGGTAATATATAAAATTTTCTGCTACTGCCTAAGTA	ENA|ACUP03001319|ACUP03001319.1_Chr03_contig_21	8501	1	1.84e-025	Gm03	2195120	1	1.87e-025		21	1	0.005102	0.994898	0.005102	0.994898	0	0.010152	0.010152	0.010152	18	11.64255	1	0	0	0	0	0	0	0	0	0	0	0	0	0	0	0	0	0	0	0	0	0	0	0	0
100053390|F|0-21:G>A-21:G>A	100053390	TGCAGGTCAGATAATTTCTGGATGTTGATTTTACGGTAATATATAAAATTTTCTGCTACTGCATAAGTA	TGCAGGTCAGATAATTTCTGGATGTTGATTTTACGGTAATATATAAAATTTTCTGCTACTGCATAAGTA	ENA|ACUP03001319|ACUP03001319.1_Chr03_contig_21	8501	1	1.84e-025	Gm03	2195120	1	1.87e-025	21:G>A	21	1	0.005102	0.994898	0.005102	0.994898	0	0.010152	0.010152	0.010152	18	11.64255	1	1	1	1	1	1	1	1	1	1	1	1	1	1	1	1	1	1	1	1	1	1	1	1	1
100053478|F|0--28:A>C	100053478	TGCAGGTGAAACCCTTGAAGGAGCTCACATTCAATTCTCATAATATAACAGCAACAATGACATCTCGCC	TGCAGGTGAAACCCTTGAAGGAGCTCACATTCAATTCTCATAATATAACAGCAACAATGACATCTCGCC	ENA|ACUP03001218|ACUP03001218.1_Chr02_contig_531	88712	1	8.50e-029	Gm02	43309326	1	8.66e-029		28	1	0.994898	0.005102	0.994898	0.005102	0	0.010152	0.010152	0.010152	7.59574	3	1	1	1	1	1	1	1	1	1	1	1	1	1	1	1	1	1	1	1	1	1	1	1	1	1
100053478|F|0-28:A>C-28:A>C	100053478	TGCAGGTGAAACCCTTGAAGGAGCTCACCTTCAATTCTCATAATATAACAGCAACAATGACATCTCGCC	TGCAGGTGAAACCCTTGAAGGAGCTCACCTTCAATTCTCATAATATAACAGCAACAATGACATCTCGCC	ENA|ACUP03001218|ACUP03001218.1_Chr02_contig_531	88712	1	8.50e-029	Gm02	43309326	1	8.66e-029	28:A>C	28	1	0.994898	0.005102	0.994898	0.005102	0	0.010152	0.010152	0.010152	7.59574	3	1	0	0	0	0	0	0	0	0	0	0	0	0	0	0	0	0	0	0	0	0	0	0	0	0
50684228|F|0--8:C>T	50684228	TGCAGGTGCAAAGCCAAGTTCCTTCTCAATCATCTGAAGGGACTGAGGAGGAAAGACTCCTTTCCAAGT	TGCAGGTGCAAAGCCAAGTTCCTTCTCAATCATCTGAAGGGACTGAGGAGGAAAGACTCCTTTCCAAGT	ENA|ACUP03012164|ACUP03012164.1_Chr19_contig_613	299399	2	8.50e-029	Gm19	44702216	2	8.66e-029		8	1	0.994898	0.005102	0.994898	0.005102	0	0.010152	0.010152	0.010152	13.84255	9	1	1	1	1	1	1	1	1	1	1	1	1	1	1	1	1	1	1	1	1	1	1	1	1	1
50684228|F|0-8:C>T-8:C>T	50684228	TGCAGGTGTAAAGCCAAGTTCCTTCTCAATCATCTGAAGGCACTGAGGAGGAAAGACTCCTTTCCAAGT	TGCAGGTGTAAAGCCAAGTTCCTTCTCAATCATCTGAAGGCACTGAGGAGGAAAGACTCCTTTCCAAGT	ENA|ACUP03012164|ACUP03012164.1_Chr19_contig_613	299399	2	8.50e-029	Gm19	44702216	2	8.66e-029	8:C>T	8	1	0.994898	0.005102	0.994898	0.005102	0	0.010152	0.010152	0.010152	13.84255	9	1	0	0	0	0	0	0	0	0	0	0	0	0	0	0	0	0	0	0	0	0	0	0	0	0
100053575|F|0--22:A>G	100053575	TGCAGGTGGAACCAGCTGTTGAAATCTACCATGACAAGGAATATAGATCAAAGATATGGAAATTTCGCT	TGCAGGTGGAACCAGCTGTTGAAATCTACCATGACAAGGAATATAGATCAAAGATATGGAAATTTCGCT	ENA|ACUP03009856|ACUP03009856.1_Chr16_contig_29	93211	1	5.11e-026	Gm16	2551020	1	5.21e-026		22	1	0.005102	0.994898	0.005102	0.994898	0	0.010152	0.010152	0.010152	16	15.34043	1	0	0	0	0	0	0	0	0	0	0	0	0	0	0	0	0	0	0	0	0	0	0	0	0
100053575|F|0-22:A>G-22:A>G	100053575	TGCAGGTGGAACCAGCTGTTGAGATCTACCATGACAAGGAATATAGATCAAAGATATGGAAATTTCGTT	TGCAGGTGGAACCAGCTGTTGAGATCTACCATGACAAGGAATATAGATCAAAGATATGGAAATTTCGTT	ENA|ACUP03009856|ACUP03009856.1_Chr16_contig_29	93211	1	5.11e-026	Gm16	2551020	1	5.21e-026	22:A>G	22	1	0.005102	0.994898	0.005102	0.994898	0	0.010152	0.010152	0.010152	16	15.34043	1	1	1	1	1	1	1	1	1	1	1	1	1	1	1	1	1	1	1	1	1	1	1	1	1
100053581|F|0--37:G>T	100053581	TGCAGGTGGAGGGAAAGATCTTTGTAAGATTGGATCAGGGGAAGGATTTGGGAAATTGGGAGCTTACAG	TGCAGGTGGAGGGAAAGATCTTTGTAAGATTGGATCAGGGGAAGGATTTGGGAAATTGGGAGCTTACAG	ENA|ACUP03005301|ACUP03005301.1_Chr08_contig_555	50	1	8.50e-029	Gm08	40650663	1	8.66e-029		37	1	0.994898	0.005102	0.994898	0.005102	0	0.010152	0.010152	0.010152	9.22979	8	1	1	1	1	1	1	1	1	1	1	1	1	1	1	1	1	1	1	1	1	1	1	1	1	1
100053581|F|0-37:G>T-37:G>T	100053581	TGCAGGTGGAGGGAAAGATCTTTGTAAGATTGGATCATGGCAAAGATTTGGGAAATTGGGAGCTTACAG	TGCAGGTGGAGGGAAAGATCTTTGTAAGATTGGATCATGGCAAAGATTTGGGAAATTGGGAGCTTACAG	ENA|ACUP03005301|ACUP03005301.1_Chr08_contig_555	50	1	8.50e-029	Gm08	40650663	1	8.66e-029	37:G>T	37	1	0.994898	0.005102	0.994898	0.005102	0	0.010152	0.010152	0.010152	9.22979	8	1	0	0	0	0	0	0	0	0	0	0	0	0	0	0	0	0	0	0	0	0	0	0	0	0
100053694|F|0--19:C>G	100053694	TGCAGGTTCATATTACCATCCTACTGAGGATTGCTTATATTTTGTGGATTCAGAGGTATGCATTTGGAT	TGCAGGTTCATATTACCATCCTACTGAGGATTGCTTATATTTTGTGGATTCAGAGGTATGCATTTGGAT	ENA|ACUP03012088|ACUP03012088.1_Chr19_contig_537	11623	1	3.95e-027	Gm19	38008769	1	4.03e-027		19	1	0.005102	0.994898	0.005102	0.994898	0	0.010152	0.010152	0.010152	24	12.60426	1	0	0	0	0	0	0	0	0	0	0	0	0	0	0	0	0	0	0	0	0	0	0	0	0
100053694|F|0-19:C>G-19:C>G	100053694	TGCAGGTTCATATTACCATGCTACTGAGGATTGCTTATATTTTGTGGATTCAGAGGTATGCATTTGGAT	TGCAGGTTCATATTACCATGCTACTGAGGATTGCTTATATTTTGTGGATTCAGAGGTATGCATTTGGAT	ENA|ACUP03012088|ACUP03012088.1_Chr19_contig_537	11623	1	3.95e-027	Gm19	38008769	1	4.03e-027	19:C>G	19	1	0.005102	0.994898	0.005102	0.994898	0	0.010152	0.010152	0.010152	24	12.60426	1	1	1	1	1	1	1	1	1	1	1	1	1	1	1	1	1	1	1	1	1	1	1	1	1
100053761|F|0--19:C>A	100053761	TGCAGGTTGGAAAAATGGGCACTGGTGCAATTGCCATATCACTTCCATTTTCCTGTGTACTGGGTCTAC	TGCAGGTTGGAAAAATGGGCACTGGTGCAATTGCCATATCACTTCCATTTTCCTGTGTACTGGGTCTAC		0	0	999		0	0	999		19	1	0.005102	0.994898	0.005102	0.994898	0	0.010152	0.010152	0.010152	15	13.40851	1	0	0	0	0	0	0	0	0	0	0	0	0	0	0	0	0	0	0	0	0	0	0	0	0
100053761|F|0-19:C>A-19:C>A	100053761	TGCAGGTTGGAAAAATGGGAACTGGTGCAATTGCCATATCTCTTCCATTTTCCTGTGTATTGGGTCTAC	TGCAGGTTGGAAAAATGGGAACTGGTGCAATTGCCATATCTCTTCCATTTTCCTGTGTATTGGGTCTAC		0	0	999		0	0	999	19:C>A	19	1	0.005102	0.994898	0.005102	0.994898	0	0.010152	0.010152	0.010152	15	13.40851	1	1	1	1	1	1	1	1	1	1	1	1	1	1	1	1	1	1	1	1	1	1	1	1	1
50684327|F|0--6:A>G	50684327	TGCAGTAAAAATGGGTCCTAATCTGTCTGAGATTCTGAAGGGTAAGTTGAGTTTGGGGGCAAGGATTAT	TGCAGTAAAAATGGGTCCTAATCTGTCTGAGATTCTGAAGGGTAAGTTGAGTTTGGGGGCAAGGATTAT	ENA|ACUP03011511|ACUP03011511.1_Chr18_contig_704	9676	1	8.50e-029	Gm18	57955210	1	8.66e-029		6	1	0.994898	0.005102	0.994898	0.005102	0	0.010152	0.010152	0.010152	12.5617	4	1	1	1	1	1	1	1	1	1	1	1	1	1	1	1	1	1	1	1	1	1	1	1	1	1
50684327|F|0-6:A>G-6:A>G	50684327	TGCAGTGAAAATGGGTCCTAATCTGTCTGAGATTCTGAAGGGGAAGTTGAGTTTGGGGGCAAGGATTAT	TGCAGTGAAAATGGGTCCTAATCTGTCTGAGATTCTGAAGGGGAAGTTGAGTTTGGGGGCAAGGATTAT	ENA|ACUP03011511|ACUP03011511.1_Chr18_contig_704	9676	1	8.50e-029	Gm18	57955210	1	8.66e-029	6:A>G	6	1	0.994898	0.005102	0.994898	0.005102	0	0.010152	0.010152	0.010152	12.5617	4	1	0	0	0	0	0	0	0	0	0	0	0	0	0	0	0	0	0	0	0	0	0	0	0	0
100053925|F|0--18:T>G	100053925	TGCAGTAAATGCTGCTGCTGCAATAAAACGACCATTGGGTGATATAGTAGCCATGTTATTTTTCAATTG	TGCAGTAAATGCTGCTGCTGCAATAAAACGACCATTGGGTGATATAGTAGCCATGTTATTTTTCAATTG	ENA|ACUP03011469|ACUP03011469.1_Chr18_contig_662	143384	1	8.50e-029	Gm18	55029850	1	8.66e-029		18	1	0.994898	0.005102	0.994898	0.005102	0	0.010152	0.010152	0.010152	6.54043	5	1	1	1	1	1	1	1	1	1	1	1	1	1	1	1	1	1	1	1	1	1	1	1	1	1
100053925|F|0-18:T>G-18:T>G	100053925	TGCAGTAAATGCTGCTGCGGCAATAAAACGACCATTGGGTGATATAGCAGCCATGTTATTTTTCAATTG	TGCAGTAAATGCTGCTGCGGCAATAAAACGACCATTGGGTGATATAGCAGCCATGTTATTTTTCAATTG	ENA|ACUP03011469|ACUP03011469.1_Chr18_contig_662	143384	1	8.50e-029	Gm18	55029850	1	8.66e-029	18:T>G	18	1	0.994898	0.005102	0.994898	0.005102	0	0.010152	0.010152	0.010152	6.54043	5	1	0	0	0	0	0	0	0	0	0	0	0	0	0	0	0	0	0	0	0	0	0	0	0	0
100053933|F|0--18:A>T	100053933	TGCAGTAAATTTCAGTGCAGGATGTCAAACATCAGTATCAAATATTGTGATGGCAGTTACTGTGTTTCT	TGCAGTAAATTTCAGTGCAGGATGTCAAACATCAGTATCAAATATTGTGATGGCAGTTACTGTGTTTCT	ENA|ACUP03003455|ACUP03003455.1_Chr06_contig_83	45288	1	2.38e-024	Gm06	8510560	1	2.43e-024		18	1	0.005102	0.994898	0.005102	0.994898	0	0.010152	0.010152	0.010152	12	6.59402	1	0	0	0	0	0	0	0	0	0	0	0	0	0	0	0	0	0	0	0	0	0	0	0	0
100053933|F|0-18:A>T-18:A>T	100053933	TGCAGTAAATTTCAGTGCTGGATGTCAAACATCAGTGTCAAATATTGTGATGGCAGTTACTGTGTTTTT	TGCAGTAAATTTCAGTGCTGGATGTCAAACATCAGTGTCAAATATTGTGATGGCAGTTACTGTGTTTTT	ENA|ACUP03003455|ACUP03003455.1_Chr06_contig_83	45288	1	2.38e-024	Gm06	8510560	1	2.43e-024	18:A>T	18	1	0.005102	0.994898	0.005102	0.994898	0	0.010152	0.010152	0.010152	12	6.59402	1	1	1	1	1	1	1	1	1	1	1	1	1	1	1	1	1	1	1	1	1	1	1	1	1
100053950|F|0--12:T>A	100053950	TGCAGTAACCACTGGATCTAAAACTGTGCGGTGGTTACAAACAAATAGGACTCCACTTTGACCCTTCTT	TGCAGTAACCACTGGATCTAAAACTGTGCGGTGGTTACAAACAAATAGGACTCCACTTTGACCCTTCTT	ENA|ACUP03004361|ACUP03004361.1_Chr07_contig_225	131457	1	8.56e-024	Gm07	17503464	1	8.72e-024		12	1	0.005102	0.994898	0.005102	0.994898	0	0.010152	0.010152	0.010152	19	7.89787	1	0	0	0	0	0	0	0	0	0	0	0	0	0	0	0	0	0	0	0	0	0	0	0	0
100053950|F|0-12:T>A-12:T>A	100053950	TGCAGTAACCACAGGGTCTAAAACTGTGCGGTGGTTACAAACAAATAGGACACCACTTTGACCCTTCTT	TGCAGTAACCACAGGGTCTAAAACTGTGCGGTGGTTACAAACAAATAGGACACCACTTTGACCCTTCTT	ENA|ACUP03004361|ACUP03004361.1_Chr07_contig_225	131457	1	8.56e-024	Gm07	17503464	1	8.72e-024	12:T>A	12	1	0.005102	0.994898	0.005102	0.994898	0	0.010152	0.010152	0.010152	19	7.89787	1	1	1	1	1	1	1	1	1	1	1	1	1	1	1	1	1	1	1	1	1	1	1	1	1
100054005|F|0--5:T>A	100054005	TGCAGTAAGTGATTCCCAGGACTCCATGATGTCAGGCCATTTCAAATCTGGGTCCTGTTTCTTGAAGTT	TGCAGTAAGTGATTCCCAGGACTCCATGATGTCAGGCCATTTCAAATCTGGGTCCTGTTTCTTGAAGTT	ENA|ACUP03000021|ACUP03000021.1_Chr01_contig_21	10876	1	8.50e-029	Gm01	1485121	1	8.66e-029		5	1	0.994898	0.005102	0.994898	0.005102	0	0.010152	0.010152	0.010152	5.29614	3	1	1	1	1	1	1	1	1	1	1	1	1	1	1	1	1	1	1	1	1	1	1	1	1	1
100054005|F|0-5:T>A-5:T>A	100054005	TGCAGAAAGTGATTCCCACGACTCCATGATGTCAGGCCATTTCAAATCTGGGTCCTGTTTCTTGAAGTT	TGCAGAAAGTGATTCCCACGACTCCATGATGTCAGGCCATTTCAAATCTGGGTCCTGTTTCTTGAAGTT	ENA|ACUP03000021|ACUP03000021.1_Chr01_contig_21	10876	1	8.50e-029	Gm01	1485121	1	8.66e-029	5:T>A	5	1	0.994898	0.005102	0.994898	0.005102	0	0.010152	0.010152	0.010152	5.29614	3	1	0	0	0	0	0	0	0	0	0	0	0	0	0	0	0	0	0	0	0	0	0	0	0	0
22918884|F|0--24:A>G	22918884	TGCAGTACCTACTACAGCATGACCAGCCTCATGTCGTGCAACTACAGCCTTCTCACTTCCTCGCAACTT	TGCAGTACCTACTACAGCATGACCAGCCTCATGTCGTGCAACTACAGCCTTCTCACTTCCTCGCAACTT	ENA|ACUP03012930|ACUP03012930.1_scaffold_25_contig_61	106964	1	8.50e-029	scaffold_28	236936	1	8.66e-029		24	1	0.994898	0.005102	0.994898	0.005102	0	0.010152	0.010152	0.010152	11.05957	8	1	1	1	1	1	1	1	1	1	1	1	1	1	1	1	1	1	1	1	1	1	1	1	1	1
22918884|F|0-24:A>G-24:A>G	22918884	TGCAGTACCTACTACAGCATGACCGGCCTCATGTCGTGCAACTACAGCCTTCTCACTTCCTCTCAACTT	TGCAGTACCTACTACAGCATGACCGGCCTCATGTCGTGCAACTACAGCCTTCTCACTTCCTCTCAACTT	ENA|ACUP03012930|ACUP03012930.1_scaffold_25_contig_61	106964	1	8.50e-029	scaffold_28	236936	1	8.66e-029	24:A>G	24	1	0.994898	0.005102	0.994898	0.005102	0	0.010152	0.010152	0.010152	11.05957	8	1	0	0	0	0	0	0	0	0	0	0	0	0	0	0	0	0	0	0	0	0	0	0	0	0
100054149|F|0--53:T>C	100054149	TGCAGTACTATGAGATATCTGCAAAGAGTAACTACAATTTCGAAAAACCCTTTTTATACCTCGCCAAGA	TGCAGTACTATGAGATATCTGCAAAGAGTAACTACAATTTCGAAAAACCCTTTTTATACCTCGCCAAGA	ENA|ACUP03002795|ACUP03002795.1_Chr05_contig_15	8480	1	1.84e-025	Gm05	8221636	1	1.87e-025		53	1	0.005102	0.994898	0.005102	0.994898	0	0.010152	0.010152	0.010152	16	9.75745	1	0	0	0	0	0	0	0	0	0	0	0	0	0	0	0	0	0	0	0	0	0	0	0	0
100054149|F|0-53:T>C-53:T>C	100054149	TGCAGTACTATGAGATATCTGCAAAGAGTAACTACAATTTCGAAAAACCCTTTCTATACCTTGCCAAGA	TGCAGTACTATGAGATATCTGCAAAGAGTAACTACAATTTCGAAAAACCCTTTCTATACCTTGCCAAGA	ENA|ACUP03002795|ACUP03002795.1_Chr05_contig_15	8480	1	1.84e-025	Gm05	8221636	1	1.87e-025	53:T>C	53	1	0.005102	0.994898	0.005102	0.994898	0	0.010152	0.010152	0.010152	16	9.75745	1	1	1	1	1	1	1	1	1	1	1	1	1	1	1	1	1	1	1	1	1	1	1	1	1
50684407|F|0--30:G>A	50684407	TGCAGTACTTCAGTCTCTGGGGTGTATTGCGCAGACAGCAATGCCTGTCTATGAAACCAGAGAGAATGA	TGCAGTACTTCAGTCTCTGGGGTGTATTGCGCAGACAGCAATGCCTGTCTATGAAACCAGAGAGAATGA	ENA|ACUP03010307|ACUP03010307.1_Chr17_contig_10	49191	1	8.50e-029	Gm17	511504	1	8.66e-029		30	1	0.994898	0.005102	0.994898	0.005102	0	0.010152	0.010152	0.010152	14.65106	6	1	1	1	1	1	1	1	1	1	1	1	1	1	1	1	1	1	1	1	1	1	1	1	1	1
50684407|F|0-30:G>A-30:G>A	50684407	TGCAGTACTTCAGTCTCTGGGGTGTATTGCACAGACAGCAATGCCTGTCTATGTAACCAGAGAGAAGGA	TGCAGTACTTCAGTCTCTGGGGTGTATTGCACAGACAGCAATGCCTGTCTATGTAACCAGAGAGAAGGA	ENA|ACUP03010307|ACUP03010307.1_Chr17_contig_10	49191	1	8.50e-029	Gm17	511504	1	8.66e-029	30:G>A	30	1	0.994898	0.005102	0.994898	0.005102	0	0.010152	0.010152	0.010152	14.65106	6	1	0	0	0	0	0	0	0	0	0	0	0	0	0	0	0	0	0	0	0	0	0	0	0	0
100054186|F|0--21:C>T	100054186	TGCAGTACTTTCTCTTTTCAACTCTTCTTCAACAGAGCTTTCAGATGAAAAAGCCAGTGTCAAATTTCT	TGCAGTACTTTCTCTTTTCAACTCTTCTTCAACAGAGCTTTCAGATGAAAAAGCCAGTGTCAAATTTCT	ENA|ACUP03003386|ACUP03003386.1_Chr06_contig_14	13138	1	1.84e-025	Gm06	1307578	1	1.87e-025		21	1	0.005102	0.994898	0.005102	0.994898	0	0.010152	0.010152	0.010152	14	11.18298	1	0	0	0	0	0	0	0	0	0	0	0	0	0	0	0	0	0	0	0	0	0	0	0	0
100054186|F|0-21:C>T-21:C>T	100054186	TGCAGTACTTTCTCTTTTCAATTCTTCCTCAACAGAGCTTTCAGATGAAAAAGCCAGTGTCAAATTTCT	TGCAGTACTTTCTCTTTTCAATTCTTCCTCAACAGAGCTTTCAGATGAAAAAGCCAGTGTCAAATTTCT	ENA|ACUP03003386|ACUP03003386.1_Chr06_contig_14	13138	1	1.84e-025	Gm06	1307578	1	1.87e-025	21:C>T	21	1	0.005102	0.994898	0.005102	0.994898	0	0.010152	0.010152	0.010152	14	11.18298	1	1	1	1	1	1	1	1	1	1	1	1	1	1	1	1	1	1	1	1	1	1	1	1	1
100054212|F|0--9:G>C	100054212	TGCAGTAGAGAACACCATCAAGGGCAGCATAGTTTGAATGTGTGAGAGGGCACCCTGCATGAGCACACC	TGCAGTAGAGAACACCATCAAGGGCAGCATAGTTTGAATGTGTGAGAGGGCACCCTGCATGAGCACACC	ENA|ACUP03004217|ACUP03004217.1_Chr07_contig_81	57418	1	8.50e-029	Gm07	6664651	1	8.66e-029		9	1	0.994898	0.005102	0.994898	0.005102	0	0.010152	0.010152	0.010152	7.97872	7	1	1	1	1	1	1	1	1	1	1	1	1	1	1	1	1	1	1	1	1	1	1	1	1	1
100054212|F|0-9:G>C-9:G>C	100054212	TGCAGTAGACAACACCATCAAGGGCAGCATAGTTTGAATGTGTCAGAGGGCACCCTGCATGAGCACACC	TGCAGTAGACAACACCATCAAGGGCAGCATAGTTTGAATGTGTCAGAGGGCACCCTGCATGAGCACACC	ENA|ACUP03004217|ACUP03004217.1_Chr07_contig_81	57418	1	8.50e-029	Gm07	6664651	1	8.66e-029	9:G>C	9	1	0.994898	0.005102	0.994898	0.005102	0	0.010152	0.010152	0.010152	7.97872	7	1	0	0	0	0	0	0	0	0	0	0	0	0	0	0	0	0	0	0	0	0	0	0	0	0
50684423|F|0--25:T>C	50684423	TGCAGTAGCCCCTCACTTACAACCTTGTTATTATTCTATTTCATCCTCGCCTAGGTGATTATCTTATAC	TGCAGTAGCCCCTCACTTACAACCTTGTTATTATTCTATTTCATCCTCGCCTAGGTGATTATCTTATAC	ENA|ACUP03001215|ACUP03001215.1_Chr02_contig_528	19387	1	8.50e-029	Gm02	43157988	1	8.66e-029		25	1	0.994898	0.005102	0.994898	0.005102	0	0.010152	0.010152	0.010152	16.84255	4	1	1	1	1	1	1	1	1	1	1	1	1	1	1	1	1	1	1	1	1	1	1	1	1	1
50684423|F|0-25:T>C-25:T>C	50684423	TGCAGTAGCCCCTCACTTACAACCTCGTTATTATTCTATTTCATCCTCACCTAGGTGATTATCTTATAC	TGCAGTAGCCCCTCACTTACAACCTCGTTATTATTCTATTTCATCCTCACCTAGGTGATTATCTTATAC	ENA|ACUP03001215|ACUP03001215.1_Chr02_contig_528	19387	1	8.50e-029	Gm02	43157988	1	8.66e-029	25:T>C	25	1	0.994898	0.005102	0.994898	0.005102	0	0.010152	0.010152	0.010152	16.84255	4	1	0	0	0	0	0	0	0	0	0	0	0	0	0	0	0	0	0	0	0	0	0	0	0	0
100054258|F|0--60:G>A	100054258	TGCAGTAGGCAGCAGGACAAGGTGGAAAGCCTTTTTCATCCATCTCCTCAAGAAGCAACAGAGCCTTCT	TGCAGTAGGCAGCAGGACAAGGTGGAAAGCCTTTTTCATCCATCTCCTCAAGAAGCAACAGAGCCTTCT	ENA|ACUP03009126|ACUP03009126.1_Chr15_contig_10	25465	1	3.95e-027	Gm15	1151430	1	4.03e-027		60	1	0.005102	0.994898	0.005102	0.994898	0	0.010152	0.010152	0.010152	11	10.65957	1	0	0	0	0	0	0	0	0	0	0	0	0	0	0	0	0	0	0	0	0	0	0	0	0
100054258|F|0-60:G>A-60:G>A	100054258	TGCAGTAGGCAGCAGGACAAGGTGGAAAGCCTTTTTCATCCATCTCCTCAAGAAGCAACAAAGCCTTCT	TGCAGTAGGCAGCAGGACAAGGTGGAAAGCCTTTTTCATCCATCTCCTCAAGAAGCAACAAAGCCTTCT	ENA|ACUP03009126|ACUP03009126.1_Chr15_contig_10	25465	1	3.95e-027	Gm15	1151430	1	4.03e-027	60:G>A	60	1	0.005102	0.994898	0.005102	0.994898	0	0.010152	0.010152	0.010152	11	10.65957	1	1	1	1	1	1	1	1	1	1	1	1	1	1	1	1	1	1	1	1	1	1	1	1	1
100054317|F|0--38:C>T	100054317	TGCAGTATAAGCTAATTGAGGAGGAACATGCTTGCATTCTGATGATGTCAATTCACTATTTATTTTGGT	TGCAGTATAAGCTAATTGAGGAGGAACATGCTTGCATTCTGATGATGTCAATTCACTATTTATTTTGGT	ENA|ACUP03006760|ACUP03006760.1_Chr11_contig_22	9241	1	1.84e-025	Gm11	3617107	1	1.87e-025		38	1	0.005102	0.994898	0.005102	0.994898	0	0.010152	0.010152	0.010152	16	7.67521	1	0	0	0	0	0	0	0	0	0	0	0	0	0	0	0	0	0	0	0	0	0	0	0	0
100054317|F|0-38:C>T-38:C>T	100054317	TGCAGTATAAGCTAATTGAGGAGGAACATGCTTGCATTTTGATGATGACAATTCACTATTTATTTTGGT	TGCAGTATAAGCTAATTGAGGAGGAACATGCTTGCATTTTGATGATGACAATTCACTATTTATTTTGGT	ENA|ACUP03006760|ACUP03006760.1_Chr11_contig_22	9241	1	1.84e-025	Gm11	3617107	1	1.87e-025	38:C>T	38	1	0.005102	0.994898	0.005102	0.994898	0	0.010152	0.010152	0.010152	16	7.67521	1	1	1	1	1	1	1	1	1	1	1	1	1	1	1	1	1	1	1	1	1	1	1	1	1
100054385|F|0--41:A>G	100054385	TGCAGTATCTCTCTCTCTGTCTGAGACCTAACAAGCTTCTTACGACTTGCCAGCTCGGTTTTGTTCATT	TGCAGTATCTCTCTCTCTGTCTGAGACCTAACAAGCTTCTTACGACTTGCCAGCTCGGTTTTGTTCATT	ENA|ACUP03009955|ACUP03009955.1_Chr16_contig_128	22745	1	8.50e-029	Gm16	6882223	1	8.66e-029		41	1	0.994898	0.005102	0.994898	0.005102	0	0.010152	0.010152	0.010152	4.48498	3	1	1	1	1	1	1	1	1	1	1	1	1	1	1	1	1	1	1	1	1	1	1	1	1	1
100054385|F|0-41:A>G-41:A>G	100054385	TGCAGTATCTCTCTCTCTGTCTGAGACCTAACAAGCTTCTTGCGACTTGCCAACTCTGTTTTGTTCATT	TGCAGTATCTCTCTCTCTGTCTGAGACCTAACAAGCTTCTTGCGACTTGCCAACTCTGTTTTGTTCATT	ENA|ACUP03009955|ACUP03009955.1_Chr16_contig_128	22745	1	8.50e-029	Gm16	6882223	1	8.66e-029	41:A>G	41	1	0.994898	0.005102	0.994898	0.005102	0	0.010152	0.010152	0.010152	4.48498	3	1	0	0	0	0	0	0	0	0	0	0	0	0	0	0	0	0	0	0	0	0	0	0	0	0
100054411|F|0--10:G>A	100054411	TGCAGTATGAGAAAGCTGCTTCTATCTTGAGTAGTCATGATCCTCCGGTTGTTTTGGCTAAAATTGATG	TGCAGTATGAGAAAGCTGCTTCTATCTTGAGTAGTCATGATCCTCCGGTTGTTTTGGCTAAAATTGATG	ENA|ACUP03002774|ACUP03002774.1_Chr04_contig_640	444261	1	8.50e-029	Gm04	48380264	1	8.66e-029		10	1	0.994898	0.005102	0.994898	0.005102	0	0.010152	0.010152	0.010152	9.1234	8	1	1	1	1	1	1	1	1	1	1	1	1	1	1	1	1	1	1	1	1	1	1	1	1	1
100054411|F|0-10:G>A-10:G>A	100054411	TGCAGTATGAAAAAGCCGCTTCTATCCTGAGTAGTCATGATCCTCCGGTTGTTTTGGCTAAAATTGATG	TGCAGTATGAAAAAGCCGCTTCTATCCTGAGTAGTCATGATCCTCCGGTTGTTTTGGCTAAAATTGATG	ENA|ACUP03002774|ACUP03002774.1_Chr04_contig_640	444261	1	8.50e-029	Gm04	48380264	1	8.66e-029	10:G>A	10	1	0.994898	0.005102	0.994898	0.005102	0	0.010152	0.010152	0.010152	9.1234	8	1	0	0	0	0	0	0	0	0	0	0	0	0	0	0	0	0	0	0	0	0	0	0	0	0
100054417|F|0--54:T>C	100054417	TGCAGTATGATTGGATCAAGTGAATCAACTACCAACTATCCTGGCAAGATTCCTTCTGGCCCTGATGTT	TGCAGTATGATTGGATCAAGTGAATCAACTACCAACTATCCTGGCAAGATTCCTTCTGGCCCTGATGTT	ENA|ACUP03001219|ACUP03001219.1_Chr02_contig_532	56631	1	8.56e-024	Gm02	43522360	1	8.72e-024		54	1	0.005102	0.994898	0.005102	0.994898	0	0.010152	0.010152	0.010152	8	6.42735	1	0	0	0	0	0	0	0	0	0	0	0	0	0	0	0	0	0	0	0	0	0	0	0	0
100054417|F|0-54:T>C-54:T>C	100054417	TGCAGTATGATTGGATCAAGTGAATCAACTACCAACTATCCTGGCAAGATTCCTCGTGGCCCCGATGTT	TGCAGTATGATTGGATCAAGTGAATCAACTACCAACTATCCTGGCAAGATTCCTCGTGGCCCCGATGTT	ENA|ACUP03001219|ACUP03001219.1_Chr02_contig_532	56631	1	8.56e-024	Gm02	43522360	1	8.72e-024	54:T>C	54	1	0.005102	0.994898	0.005102	0.994898	0	0.010152	0.010152	0.010152	8	6.42735	1	1	1	1	1	1	1	1	1	1	1	1	1	1	1	1	1	1	1	1	1	1	1	1	1
100054458|F|0--51:T>C	100054458	TGCAGTATTGCTACTCTGGCTGTTGCTCAGAATATGCGGGAGCTTTACAGGTTGGTTCTTGTTGACACT	TGCAGTATTGCTACTCTGGCTGTTGCTCAGAATATGCGGGAGCTTTACAGGTTGGTTCTTGTTGACACT	ENA|ACUP03011517|ACUP03011517.1_Chr18_contig_710	275100	1	3.95e-027	Gm18	58496109	1	4.03e-027		51	1	0.005102	0.994898	0.005102	0.994898	0	0.010152	0.010152	0.010152	27	7.84681	1	0	0	0	0	0	0	0	0	0	0	0	0	0	0	0	0	0	0	0	0	0	0	0	0
100054458|F|0-51:T>C-51:T>C	100054458	TGCAGTATTGCTACTCTGGCTGTTGCTCAGAATATGCGGGAGCTTTACAGGCTGGTTCTTGTTGACACT	TGCAGTATTGCTACTCTGGCTGTTGCTCAGAATATGCGGGAGCTTTACAGGCTGGTTCTTGTTGACACT	ENA|ACUP03011517|ACUP03011517.1_Chr18_contig_710	275100	1	3.95e-027	Gm18	58496109	1	4.03e-027	51:T>C	51	1	0.005102	0.994898	0.005102	0.994898	0	0.010152	0.010152	0.010152	27	7.84681	1	1	1	1	1	1	1	1	1	1	1	1	1	1	1	1	1	1	1	1	1	1	1	1	1
100054496|F|0--22:G>A	100054496	TGCAGTCAAATAACATCAATGGGGCGTACTTCCCTGATTCACTGATTTCCTGGGTGAGTGGTTTACCTT	TGCAGTCAAATAACATCAATGGGGCGTACTTCCCTGATTCACTGATTTCCTGGGTGAGTGGTTTACCTT	ENA|ACUP03010760|ACUP03010760.1_Chr17_contig_463	335001	1	1.10e-027	Gm17	38915946	1	1.12e-027		22	1	0.005102	0.994898	0.005102	0.994898	0	0.010152	0.010152	0.010152	19	8.85957	1	0	0	0	0	0	0	0	0	0	0	0	0	0	0	0	0	0	0	0	0	0	0	0	0
100054496|F|0-22:G>A-22:G>A	100054496	TGCAGTCAAATAACATCAATGGAGCGTACTTCCCTGATTCACTGATTTCCTGGGTTAGTGGTTTACCTT	TGCAGTCAAATAACATCAATGGAGCGTACTTCCCTGATTCACTGATTTCCTGGGTTAGTGGTTTACCTT	ENA|ACUP03010760|ACUP03010760.1_Chr17_contig_463	335001	1	1.10e-027	Gm17	38915946	1	1.12e-027	22:G>A	22	1	0.005102	0.994898	0.005102	0.994898	0	0.010152	0.010152	0.010152	19	8.85957	1	1	1	1	1	1	1	1	1	1	1	1	1	1	1	1	1	1	1	1	1	1	1	1	1
100054531|F|0--57:T>C	100054531	TGCAGTCAATCAAGCAACTGGCCGTCTTCGTTTTTGTTGGAGTAATGTTAGTCTATTTTTCCTCTTTAT	TGCAGTCAATCAAGCAACTGGCCGTCTTCGTTTTTGTTGGAGTAATGTTAGTCTATTTTTCCTCTTTAT	ENA|ACUP03004813|ACUP03004813.1_Chr08_contig_67	13824	1	8.56e-024	Gm08	6553030	1	8.72e-024		57	1	0.005102	0.994898	0.005102	0.994898	0	0.010152	0.010152	0.010152	10	6.92735	1	0	0	0	0	0	0	0	0	0	0	0	0	0	0	0	0	0	0	0	0	0	0	0	0
100054531|F|0-57:T>C-57:T>C	100054531	TGCAGTCAATCAAGCAACTGGCCGTCTTCGTTTTTGTTGGAGTAATGTTAGTCTATTCTTCCTATATAT	TGCAGTCAATCAAGCAACTGGCCGTCTTCGTTTTTGTTGGAGTAATGTTAGTCTATTCTTCCTATATAT	ENA|ACUP03004813|ACUP03004813.1_Chr08_contig_67	13824	1	8.56e-024	Gm08	6553030	1	8.72e-024	57:T>C	57	1	0.005102	0.994898	0.005102	0.994898	0	0.010152	0.010152	0.010152	10	6.92735	1	1	1	1	1	1	1	1	1	1	1	1	1	1	1	1	1	1	1	1	1	1	1	1	1
100054572|F|0--6:T>C	100054572	TGCAGTTACGACACCTTCCCACCATCCATCACACCACCAGGCATCCACTGCTGCTCCAATCTCAAAAAT	TGCAGTTACGACACCTTCCCACCATCCATCACACCACCAGGCATCCACTGCTGCTCCAATCTCAAAAAT	ENA|ACUP03005393|ACUP03005393.1_Chr09_contig_9	53832	1	2.38e-024	Gm09	961206	1	2.43e-024		6	1	0.005102	0.994898	0.005102	0.994898	0	0.010152	0.010152	0.010152	7	4.82403	1	0	0	0	0	0	0	0	0	0	0	0	0	0	0	0	0	0	0	0	0	0	0	0	0
100054572|F|0-6:T>C-6:T>C	100054572	TGCAGTCACGACACCTTCCCACCATCCATCACACCACCAGGCATCCACTGGTGCTCCAATCTCAAAAGT	TGCAGTCACGACACCTTCCCACCATCCATCACACCACCAGGCATCCACTGGTGCTCCAATCTCAAAAGT	ENA|ACUP03005393|ACUP03005393.1_Chr09_contig_9	53832	1	2.38e-024	Gm09	961206	1	2.43e-024	6:T>C	6	1	0.005102	0.994898	0.005102	0.994898	0	0.010152	0.010152	0.010152	7	4.82403	1	1	1	1	1	1	1	1	1	1	1	1	1	1	1	1	1	1	1	1	1	1	1	1	1
100054582|F|0--8:T>C	100054582	TGCAGTCATTGTAGCAGGGGTTCCACTAACTGTTGTTCCTGAGCCAACACAAGCACAATGTCATGATAT	TGCAGTCATTGTAGCAGGGGTTCCACTAACTGTTGTTCCTGAGCCAACACAAGCACAATGTCATGATAT	ENA|ACUP03006819|ACUP03006819.1_Chr11_contig_81	143577	1	1.84e-025	Gm11	9371742	1	1.87e-025		8	1	0.005102	0.994898	0.005102	0.994898	0	0.010152	0.010152	0.010152	11	4.84052	1	0	0	0	0	0	0	0	0	0	0	0	0	0	0	0	0	0	0	0	0	0	0	0	0
100054582|F|0-8:T>C-8:T>C	100054582	TGCAGTCACTGTAGCAGGGGTTCCACTAACTGTTGTTCCTGAGCCAACACAAGCACAATGCCATGATAT	TGCAGTCACTGTAGCAGGGGTTCCACTAACTGTTGTTCCTGAGCCAACACAAGCACAATGCCATGATAT	ENA|ACUP03006819|ACUP03006819.1_Chr11_contig_81	143577	1	1.84e-025	Gm11	9371742	1	1.87e-025	8:T>C	8	1	0.005102	0.994898	0.005102	0.994898	0	0.010152	0.010152	0.010152	11	4.84052	1	1	1	1	1	1	1	1	1	1	1	1	1	1	1	1	1	1	1	1	1	1	1	1	1
50684538|F|0--29:C>T	50684538	TGCAGTCCATCATGCTTCATTGTTGCATACGTCTACCTTGATCGCTTCACTCAAAGGCAACCCTCCTTG	TGCAGTCCATCATGCTTCATTGTTGCATACGTCTACCTTGATCGCTTCACTCAAAGGCAACCCTCCTTG	ENA|ACUP03011505|ACUP03011505.1_Chr18_contig_698	51020	1	8.50e-029	Gm18	57768961	1	8.66e-029		29	1	0.994898	0.005102	0.994898	0.005102	0	0.010152	0.010152	0.010152	16.09787	9	1	1	1	1	1	1	1	1	1	1	1	1	1	1	1	1	1	1	1	1	1	1	1	1	1
50684538|F|0-29:C>T-29:C>T	50684538	TGCAGTCCATCATGCTTCATTGTTGCATATGTCTATCTTGATCGCTTCACTCAAAGGCAACCTTCCTTG	TGCAGTCCATCATGCTTCATTGTTGCATATGTCTATCTTGATCGCTTCACTCAAAGGCAACCTTCCTTG	ENA|ACUP03011505|ACUP03011505.1_Chr18_contig_698	51020	1	8.50e-029	Gm18	57768961	1	8.66e-029	29:C>T	29	1	0.994898	0.005102	0.994898	0.005102	0	0.010152	0.010152	0.010152	16.09787	9	1	0	0	0	0	0	0	0	0	0	0	0	0	0	0	0	0	0	0	0	0	0	0	0	0
50684544|F|0--32:T>A	50684544	TGCAGTCCTCAGCAGCCATCATTCCAGTAGAGTATGCACCATGCACAGACCCCGTATACAACATACTTG	TGCAGTCCTCAGCAGCCATCATTCCAGTAGAGTATGCACCATGCACAGACCCCGTATACAACATACTTG	ENA|ACUP03008518|ACUP03008518.1_Chr14_contig_17	352770	1	8.50e-029	Gm14	2350951	1	8.66e-029		32	1	0.994898	0.005102	0.994898	0.005102	0	0.010152	0.010152	0.010152	20.39574	16	1	1	1	1	1	1	1	1	1	1	1	1	1	1	1	1	1	1	1	1	1	1	1	1	1
50684544|F|0-32:T>A-32:T>A	50684544	TGCAGTCCTCAGCAGCCATCATTCCAGTAGAGAATGCACCATGCACAGACCCCGTATACAGCATACTTG	TGCAGTCCTCAGCAGCCATCATTCCAGTAGAGAATGCACCATGCACAGACCCCGTATACAGCATACTTG	ENA|ACUP03008518|ACUP03008518.1_Chr14_contig_17	352770	1	8.50e-029	Gm14	2350951	1	8.66e-029	32:T>A	32	1	0.994898	0.005102	0.994898	0.005102	0	0.010152	0.010152	0.010152	20.39574	16	1	0	0	0	0	0	0	0	0	0	0	0	0	0	0	0	0	0	0	0	0	0	0	0	0
100054749|F|0--7:T>G	100054749	TGCAGTCTAACAGTTCGATCTTCAAGATACATAGTTTTTGACAGAAAGTCGATACCAATTGTAGCCTGT	TGCAGTCTAACAGTTCGATCTTCAAGATACATAGTTTTTGACAGAAAGTCGATACCAATTGTAGCCTGT	ENA|ACUP03010409|ACUP03010409.1_Chr17_contig_112	46171	1	8.56e-024	Gm17	12895417	1	8.72e-024		7	1	0.005102	0.994898	0.005102	0.994898	0	0.010152	0.010152	0.010152	15	6.41202	1	0	0	0	0	0	0	0	0	0	0	0	0	0	0	0	0	0	0	0	0	0	0	0	0
100054749|F|0-7:T>G-7:T>G	100054749	TGCAGTCGAACAGTTCGATCTTCAAGATACATAGTTTTTGACAGAAAATCGATACCGATTGTAGCCTGT	TGCAGTCGAACAGTTCGATCTTCAAGATACATAGTTTTTGACAGAAAATCGATACCGATTGTAGCCTGT	ENA|ACUP03010409|ACUP03010409.1_Chr17_contig_112	46171	1	8.56e-024	Gm17	12895417	1	8.72e-024	7:T>G	7	1	0.005102	0.994898	0.005102	0.994898	0	0.010152	0.010152	0.010152	15	6.41202	1	1	1	1	1	1	1	1	1	1	1	1	1	1	1	1	1	1	1	1	1	1	1	1	1
100054863|F|0--6:C>T	100054863	TGCAGTCTGTACTGCTAGCATTCATCAATTCTTGAAAAATTATGAAGACCTCGGTGTCTTTATTTTGAC	TGCAGTCTGTACTGCTAGCATTCATCAATTCTTGAAAAATTATGAAGACCTCGGTGTCTTTATTTTGAC	ENA|ACUP03007049|ACUP03007049.1_Chr11_contig_311	10588	1	8.50e-029	Gm11	16453993	1	8.66e-029		6	1	0.994898	0.005102	0.994898	0.005102	0	0.010152	0.010152	0.010152	8.82128	8	1	1	1	1	1	1	1	1	1	1	1	1	1	1	1	1	1	1	1	1	1	1	1	1	1
100054863|F|0-6:C>T-6:C>T	100054863	TGCAGTTTGTACTGCTAGCATTCATCAATTCTTGAAAAATTATGAAGAACTCAGTGTCTTTATTTTGAC	TGCAGTTTGTACTGCTAGCATTCATCAATTCTTGAAAAATTATGAAGAACTCAGTGTCTTTATTTTGAC	ENA|ACUP03007049|ACUP03007049.1_Chr11_contig_311	10588	1	8.50e-029	Gm11	16453993	1	8.66e-029	6:C>T	6	1	0.994898	0.005102	0.994898	0.005102	0	0.010152	0.010152	0.010152	8.82128	8	1	0	0	0	0	0	0	0	0	0	0	0	0	0	0	0	0	0	0	0	0	0	0	0	0
100054876|F|0--17:T>C	100054876	TGCAGTCTTAGGAACAATATGTTTGAATTGGCTGATCGACTTGTTGGGATATATAAAACGGATAATTGC	TGCAGTCTTAGGAACAATATGTTTGAATTGGCTGATCGACTTGTTGGGATATATAAAACGGATAATTGC	ENA|ACUP03011603|ACUP03011603.1_Chr19_contig_52	41720	1	8.50e-029	Gm19	2557109	1	8.66e-029		17	1	0.994898	0.005102	0.994898	0.005102	0	0.010152	0.010152	0.010152	6.54894	5	1	1	1	1	1	1	1	1	1	1	1	1	1	1	1	1	1	1	1	1	1	1	1	1	1
100054876|F|0-17:T>C-17:T>C	100054876	TGCAGTCTTAGGAACAACATGTTTGAATTGGCTGATCGACTTGTTGGGATATACAAAACTGATAATTGC	TGCAGTCTTAGGAACAACATGTTTGAATTGGCTGATCGACTTGTTGGGATATACAAAACTGATAATTGC	ENA|ACUP03011603|ACUP03011603.1_Chr19_contig_52	41720	1	8.50e-029	Gm19	2557109	1	8.66e-029	17:T>C	17	1	0.994898	0.005102	0.994898	0.005102	0	0.010152	0.010152	0.010152	6.54894	5	1	0	0	0	0	0	0	0	0	0	0	0	0	0	0	0	0	0	0	0	0	0	0	0	0
50684612|F|0--33:T>G	50684612	TGCAGTGAAACACACAAATCTTCATCACAGTTATTCCTCAATGAAGACAAGTTCTCTGTTGCAGTTCTG	TGCAGTGAAACACACAAATCTTCATCACAGTTATTCCTCAATGAAGACAAGTTCTCTGTTGCAGTTCTG	ENA|ACUP03009786|ACUP03009786.1_Chr15_contig_670	247504	1	8.50e-029	Gm15	47685238	1	8.66e-029		33	1	0.994898	0.005102	0.994898	0.005102	0	0.010152	0.010152	0.010152	12.51915	8	1	1	1	1	1	1	1	1	1	1	1	1	1	1	1	1	1	1	1	1	1	1	1	1	1
50684612|F|0-33:T>G-33:T>G	50684612	TGCAGTGAAACACACAAATCTTCATCACAGTTAGTCCTCAATGAAGACAAGTTCTCTGCTGCTGTTCTG	TGCAGTGAAACACACAAATCTTCATCACAGTTAGTCCTCAATGAAGACAAGTTCTCTGCTGCTGTTCTG	ENA|ACUP03009786|ACUP03009786.1_Chr15_contig_670	247504	1	8.50e-029	Gm15	47685238	1	8.66e-029	33:T>G	33	1	0.994898	0.005102	0.994898	0.005102	0	0.010152	0.010152	0.010152	12.51915	8	1	0	0	0	0	0	0	0	0	0	0	0	0	0	0	0	0	0	0	0	0	0	0	0	0
100054944|F|0--23:C>A	100054944	TGCAGTGAAACTCTAGCTCTCTCCAGCAAATCTACCAGTCTTCCAGGAGTTGCAACAAGAATGTCCACC	TGCAGTGAAACTCTAGCTCTCTCCAGCAAATCTACCAGTCTTCCAGGAGTTGCAACAAGAATGTCCACC	ENA|ACUP03004842|ACUP03004842.1_Chr08_contig_96	153155	1	8.50e-029	Gm08	8647107	1	8.66e-029		23	1	0.994898	0.005102	0.994898	0.005102	0	0.010152	0.010152	0.010152	15.55745	4	1	1	1	1	1	1	1	1	1	1	1	1	1	1	1	1	1	1	1	1	1	1	1	1	1
100054944|F|0-23:C>A-23:C>A	100054944	TGCAGTGAAACTCTAGCTCTCTCAAGCAAATCTACCAGTCTTCCAGGAGTTGCAACAAGAATGTCCACC	TGCAGTGAAACTCTAGCTCTCTCAAGCAAATCTACCAGTCTTCCAGGAGTTGCAACAAGAATGTCCACC	ENA|ACUP03004842|ACUP03004842.1_Chr08_contig_96	153155	1	8.50e-029	Gm08	8647107	1	8.66e-029	23:C>A	23	1	0.994898	0.005102	0.994898	0.005102	0	0.010152	0.010152	0.010152	15.55745	4	1	0	0	0	0	0	0	0	0	0	0	0	0	0	0	0	0	0	0	0	0	0	0	0	0
100054958|F|0--36:C>T	100054958	TGCAGTGAACAAAGAGAAGGAGAGAATTTCTATTGCCATGTTCTTCAGCCCCAAATTTGAGGCAGAGAT	TGCAGTGAACAAAGAGAAGGAGAGAATTTCTATTGCCATGTTCTTCAGCCCCAAATTTGAGGCAGAGAT	ENA|ACUP03003278|ACUP03003278.1_Chr05_contig_498	12915	1	1.84e-025	Gm05	32774775	1	1.87e-025		36	1	0.005102	0.994898	0.005102	0.994898	0	0.010152	0.010152	0.010152	21	6.03433	1	0	0	0	0	0	0	0	0	0	0	0	0	0	0	0	0	0	0	0	0	0	0	0	0
100054958|F|0-36:C>T-36:C>T	100054958	TGCAGTGAACAAAGAGAAGGAGAGAATTTCTATTGCTATGTTCTTCAACCCCAAATTTGAGGCAGAGAT	TGCAGTGAACAAAGAGAAGGAGAGAATTTCTATTGCTATGTTCTTCAACCCCAAATTTGAGGCAGAGAT	ENA|ACUP03003278|ACUP03003278.1_Chr05_contig_498	12915	1	1.84e-025	Gm05	32774775	1	1.87e-025	36:C>T	36	1	0.005102	0.994898	0.005102	0.994898	0	0.010152	0.010152	0.010152	21	6.03433	1	1	1	1	1	1	1	1	1	1	1	1	1	1	1	1	1	1	1	1	1	1	1	1	1
50684641|F|0--60:G>C	50684641	TGCAGTGAATGAGTTCTGACTCTTTGAACCTCTCAAGATTCTCTGGTACTTCACCAAGACGAAGAGGGT	TGCAGTGAATGAGTTCTGACTCTTTGAACCTCTCAAGATTCTCTGGTACTTCACCAAGACGAAGAGGGT	ENA|ACUP03010182|ACUP03010182.1_Chr16_contig_355	184433	1	8.50e-029	Gm16	30310135	1	8.66e-029		60	1	0.994898	0.005102	0.994898	0.005102	0	0.010152	0.010152	0.010152	13.41277	10	1	1	1	1	1	1	1	1	1	1	1	1	1	1	1	1	1	1	1	1	1	1	1	1	1
50684641|F|0-60:G>C-60:G>C	50684641	TGCAGTGAATGAGTTCTGACTCTTTGAACCTCTCAAGATTCTCTGGTACTTCACCAAGACCAAGAGGAT	TGCAGTGAATGAGTTCTGACTCTTTGAACCTCTCAAGATTCTCTGGTACTTCACCAAGACCAAGAGGAT	ENA|ACUP03010182|ACUP03010182.1_Chr16_contig_355	184433	1	8.50e-029	Gm16	30310135	1	8.66e-029	60:G>C	60	1	0.994898	0.005102	0.994898	0.005102	0	0.010152	0.010152	0.010152	13.41277	10	1	0	0	0	0	0	0	0	0	0	0	0	0	0	0	0	0	0	0	0	0	0	0	0	0
100055020|F|0--9:G>T	100055020	TGCAGTGAAGTGACTTCTGAACTTGCTAGAATGGATTCGAAAATACAGGCCACTTCAGATGTTTCCCAT	TGCAGTGAAGTGACTTCTGAACTTGCTAGAATGGATTCGAAAATACAGGCCACTTCAGATGTTTCCCAT	ENA|ACUP03007477|ACUP03007477.1_Chr12_contig_306	54270	1	1.84e-025	Gm12	25906889	1	1.87e-025		9	1	0.005102	0.994898	0.005102	0.994898	0	0.010152	0.010152	0.010152	11	6.04255	1	0	0	0	0	0	0	0	0	0	0	0	0	0	0	0	0	0	0	0	0	0	0	0	0
100055020|F|0-9:G>T-9:G>T	100055020	TGCAGTGAATTGACTTCTGAACTTGCTAGAATGGATTCAAAAATACAGGCCACTTCAGATGTTTCCCAT	TGCAGTGAATTGACTTCTGAACTTGCTAGAATGGATTCAAAAATACAGGCCACTTCAGATGTTTCCCAT	ENA|ACUP03007477|ACUP03007477.1_Chr12_contig_306	54270	1	1.84e-025	Gm12	25906889	1	1.87e-025	9:G>T	9	1	0.005102	0.994898	0.005102	0.994898	0	0.010152	0.010152	0.010152	11	6.04255	1	1	1	1	1	1	1	1	1	1	1	1	1	1	1	1	1	1	1	1	1	1	1	1	1
100055150|F|0--6:A>G	100055150	TGCAGTACAAACCTGACCACCAGGTAAATCAACCGTTATCATCATGCCTGGACCTAAGCGGCCTTTCAA	TGCAGTACAAACCTGACCACCAGGTAAATCAACCGTTATCATCATGCCTGGACCTAAGCGGCCTTTCAA	ENA|ACUP03002014|ACUP03002014.1_Chr03_contig_716	9157	1	8.56e-024	Gm03	36305654	1	8.72e-024		6	1	0.005102	0.994898	0.005102	0.994898	0	0.010152	0.010152	0.010152	31	12.71064	1	0	0	0	0	0	0	0	0	0	0	0	0	0	0	0	0	0	0	0	0	0	0	0	0
100055150|F|0-6:A>G-6:A>G	100055150	TGCAGTGCAAACCTGACCGCCAGGTAAATCAACCGTTATCATCATGCCTGGACCTAAACGGCCTTTCAA	TGCAGTGCAAACCTGACCGCCAGGTAAATCAACCGTTATCATCATGCCTGGACCTAAACGGCCTTTCAA	ENA|ACUP03002014|ACUP03002014.1_Chr03_contig_716	9157	1	8.56e-024	Gm03	36305654	1	8.72e-024	6:A>G	6	1	0.005102	0.994898	0.005102	0.994898	0	0.010152	0.010152	0.010152	31	12.71064	1	1	1	1	1	1	1	1	1	1	1	1	1	1	1	1	1	1	1	1	1	1	1	1	1
50684697|F|0--5:T>A	50684697	TGCAGTGCATTTTAGCTACGGAAAGAACCAAACCTTGATGAAGATTGCCAAAGCCATTTGCAAGAAAAA	TGCAGTGCATTTTAGCTACGGAAAGAACCAAACCTTGATGAAGATTGCCAAAGCCATTTGCAAGAAAAA	ENA|ACUP03008571|ACUP03008571.1_Chr14_contig_70	98494	1	8.50e-029	Gm14	5276472	1	8.66e-029		5	1	0.994898	0.005102	0.994898	0.005102	0	0.010152	0.010152	0.010152	10.43404	9	1	1	1	1	1	1	1	1	1	1	1	1	1	1	1	1	1	1	1	1	1	1	1	1	1
50684697|F|0-5:T>A-5:T>A	50684697	TGCAGAGCATTTTAGCTACGGAAAGAACCAAACCTTGATGAAGATTGCCAAAGCTATTTGCAAGAAAAA	TGCAGAGCATTTTAGCTACGGAAAGAACCAAACCTTGATGAAGATTGCCAAAGCTATTTGCAAGAAAAA	ENA|ACUP03008571|ACUP03008571.1_Chr14_contig_70	98494	1	8.50e-029	Gm14	5276472	1	8.66e-029	5:T>A	5	1	0.994898	0.005102	0.994898	0.005102	0	0.010152	0.010152	0.010152	10.43404	9	1	0	0	0	0	0	0	0	0	0	0	0	0	0	0	0	0	0	0	0	0	0	0	0	0
100055246|F|0--11:C>T	100055246	TGCAGTGCTACCACTCTAATTCTTCTGTAGCCGATGGGTACTTCAGTGTACTGGCTGAGGTCTACATGC	TGCAGTGCTACCACTCTAATTCTTCTGTAGCCGATGGGTACTTCAGTGTACTGGCTGAGGTCTACATGC	ENA|ACUP03011633|ACUP03011633.1_Chr19_contig_82	79479	1	8.50e-029	Gm19	5222336	1	8.66e-029		11	1	0.994898	0.005102	0.994898	0.005102	0	0.010152	0.010152	0.010152	6.54468	4	1	1	1	1	1	1	1	1	1	1	1	1	1	1	1	1	1	1	1	1	1	1	1	1	1
100055246|F|0-11:C>T-11:C>T	100055246	TGCAGTGCTACTACTCTAATTCTTCTGTAGCTGATGGATACTTCAGTGTACTGGCTGAGGTCTACATGC	TGCAGTGCTACTACTCTAATTCTTCTGTAGCTGATGGATACTTCAGTGTACTGGCTGAGGTCTACATGC	ENA|ACUP03011633|ACUP03011633.1_Chr19_contig_82	79479	1	8.50e-029	Gm19	5222336	1	8.66e-029	11:C>T	11	1	0.994898	0.005102	0.994898	0.005102	0	0.010152	0.010152	0.010152	6.54468	4	1	0	0	0	0	0	0	0	0	0	0	0	0	0	0	0	0	0	0	0	0	0	0	0	0
100055296|F|0--6:G>A	100055296	TGCAGTGCTTTCTCTCTTTAGTTCTTCCTCAATTGAACTTTCAGTTGAAAATGACAAGGTAAGATTGCT	TGCAGTGCTTTCTCTCTTTAGTTCTTCCTCAATTGAACTTTCAGTTGAAAATGACAAGGTAAGATTGCT	ENA|ACUP03008502|ACUP03008502.1_Chr14_contig_1	170671	1	8.50e-029	Gm14	164192	1	8.66e-029		6	1	0.994898	0.005102	0.994898	0.005102	0	0.010152	0.010152	0.010152	6.75745	3	1	1	1	1	1	1	1	1	1	1	1	1	1	1	1	1	1	1	1	1	1	1	1	1	1
100055296|F|0-6:G>A-6:G>A	100055296	TGCAGTACTTTCTCTCTTTAGTTCTTCCTCAATTGAACTTTCCGTTGAAAATGACAAGGTAAGATTACT	TGCAGTACTTTCTCTCTTTAGTTCTTCCTCAATTGAACTTTCCGTTGAAAATGACAAGGTAAGATTACT	ENA|ACUP03008502|ACUP03008502.1_Chr14_contig_1	170671	1	8.50e-029	Gm14	164192	1	8.66e-029	6:G>A	6	1	0.994898	0.005102	0.994898	0.005102	0	0.010152	0.010152	0.010152	6.75745	3	1	0	0	0	0	0	0	0	0	0	0	0	0	0	0	0	0	0	0	0	0	0	0	0	0
50684721|F|0--22:T>C	50684721	TGCAGTGGAAACATCTCCAGAGTTTCCTCTCGTGATATCCACTTCAGCCACCCTGAACATGCAACAGAT	TGCAGTGGAAACATCTCCAGAGTTTCCTCTCGTGATATCCACTTCAGCCACCCTGAACATGCAACAGAT	ENA|ACUP03011011|ACUP03011011.1_Chr18_contig_204	36190	1	8.50e-029	Gm18	17531252	1	8.66e-029		22	1	0.994898	0.005102	0.994898	0.005102	0	0.010152	0.010152	0.010152	10.28511	9	1	1	1	1	1	1	1	1	1	1	1	1	1	1	1	1	1	1	1	1	1	1	1	1	1
50684721|F|0-22:T>C-22:T>C	50684721	TGCAGTGGAAACATCTCCAGAGCTTCCTCTCTTGATATCCACTTCAGTCACCCTGAACATGCAACAGAT	TGCAGTGGAAACATCTCCAGAGCTTCCTCTCTTGATATCCACTTCAGTCACCCTGAACATGCAACAGAT	ENA|ACUP03011011|ACUP03011011.1_Chr18_contig_204	36190	1	8.50e-029	Gm18	17531252	1	8.66e-029	22:T>C	22	1	0.994898	0.005102	0.994898	0.005102	0	0.010152	0.010152	0.010152	10.28511	9	1	0	0	0	0	0	0	0	0	0	0	0	0	0	0	0	0	0	0	0	0	0	0	0	0
100055331|F|0--26:T>G	100055331	TGCAGTGGAGAATTTGCCAATCCAACTACATGCCAGCCATCCTATTATTCCACCCTTTTCAAGCAGGCT	TGCAGTGGAGAATTTGCCAATCCAACTACATGCCAGCCATCCTATTATTCCACCCTTTTCAAGCAGGCT	ENA|ACUP03009050|ACUP03009050.1_Chr14_contig_549	11347	1	1.84e-025	Gm14	46045283	1	1.87e-025		26	1	0.005102	0.994898	0.005102	0.994898	0	0.010152	0.010152	0.010152	10	5.29362	1	0	0	0	0	0	0	0	0	0	0	0	0	0	0	0	0	0	0	0	0	0	0	0	0
100055331|F|0-26:T>G-26:T>G	100055331	TGCAGTGGAGAATTTGCCAATCCAACGACATGCCAGCCTTCCTATTATTCAACCCTTTTCAAGCAGGCT	TGCAGTGGAGAATTTGCCAATCCAACGACATGCCAGCCTTCCTATTATTCAACCCTTTTCAAGCAGGCT	ENA|ACUP03009050|ACUP03009050.1_Chr14_contig_549	11347	1	1.84e-025	Gm14	46045283	1	1.87e-025	26:T>G	26	1	0.005102	0.994898	0.005102	0.994898	0	0.010152	0.010152	0.010152	10	5.29362	1	1	1	1	1	1	1	1	1	1	1	1	1	1	1	1	1	1	1	1	1	1	1	1	1
100055358|F|0--31:C>T	100055358	TGCAGTGGATGCCATTTGAGGAATATGCAGCCCAGCCATTCGTCCAAAAGAGTGAGCTTCTGAAGTACA	TGCAGTGGATGCCATTTGAGGAATATGCAGCCCAGCCATTCGTCCAAAAGAGTGAGCTTCTGAAGTACA	ENA|ACUP03009229|ACUP03009229.1_Chr15_contig_113	363047	1	8.56e-024	Gm15	9282621	1	8.72e-024		31	1	0.005102	0.994898	0.005102	0.994898	0	0.010152	0.010152	0.010152	12	5.66239	1	0	0	0	0	0	0	0	0	0	0	0	0	0	0	0	0	0	0	0	0	0	0	0	0
100055358|F|0-31:C>T-31:C>T	100055358	TGCAGTGGATGCCATTTGAGGAATATGCAGCTCAGCCATTCATCCAAAAGAGTGAGCTTTTGAAGTACA	TGCAGTGGATGCCATTTGAGGAATATGCAGCTCAGCCATTCATCCAAAAGAGTGAGCTTTTGAAGTACA	ENA|ACUP03009229|ACUP03009229.1_Chr15_contig_113	363047	1	8.56e-024	Gm15	9282621	1	8.72e-024	31:C>T	31	1	0.005102	0.994898	0.005102	0.994898	0	0.010152	0.010152	0.010152	12	5.66239	1	1	1	1	1	1	1	1	1	1	1	1	1	1	1	1	1	1	1	1	1	1	1	1	1
100055389|F|0--17:T>C	100055389	TGCAGTGGCACCGGTTCTTTTGGGGGAAGTAGATCAGCTTCAAAGATTGCAGCTTTTCATTTTGCTTAT	TGCAGTGGCACCGGTTCTTTTGGGGGAAGTAGATCAGCTTCAAAGATTGCAGCTTTTCATTTTGCTTAT	ENA|ACUP03006770|ACUP03006770.1_Chr11_contig_32	57186	1	8.50e-029	Gm11	4674671	1	8.66e-029		17	1	0.994898	0.005102	0.994898	0.005102	0	0.010152	0.010152	0.010152	9.80426	7	1	1	1	1	1	1	1	1	1	1	1	1	1	1	1	1	1	1	1	1	1	1	1	1	1
100055389|F|0-17:T>C-17:T>C	100055389	TGCAGTGGCACCGGTTCCTTTTGGGGAAGTAGATCAGCTTCAAAGATTGCAGCTTTTCATTTTGCTTAT	TGCAGTGGCACCGGTTCCTTTTGGGGAAGTAGATCAGCTTCAAAGATTGCAGCTTTTCATTTTGCTTAT	ENA|ACUP03006770|ACUP03006770.1_Chr11_contig_32	57186	1	8.50e-029	Gm11	4674671	1	8.66e-029	17:T>C	17	1	0.994898	0.005102	0.994898	0.005102	0	0.010152	0.010152	0.010152	9.80426	7	1	0	0	0	0	0	0	0	0	0	0	0	0	0	0	0	0	0	0	0	0	0	0	0	0
100055631|F|0--30:T>C	100055631	TGCAGTGTTATGTGATGAAAGAAGATGTAGTATCTGCTGAAGGAACATTTGTAGCTCTCTCCAAAACAG	TGCAGTGTTATGTGATGAAAGAAGATGTAGTATCTGCTGAAGGAACATTTGTAGCTCTCTCCAAAACAG	ENA|ACUP03004833|ACUP03004833.1_Chr08_contig_87	46809	1	8.56e-024	Gm08	8207434	1	8.72e-024		30	1	0.005102	0.994898	0.005102	0.994898	0	0.010152	0.010152	0.010152	9	5.4026	1	0	0	0	0	0	0	0	0	0	0	0	0	0	0	0	0	0	0	0	0	0	0	0	0
100055631|F|0-30:T>C-30:T>C	100055631	TGCAGTGTTATGTGATGAAAGAAGATGTAGCATCTGCTGAAGGAACATTTCTAGCTCTCTCCAAGACAG	TGCAGTGTTATGTGATGAAAGAAGATGTAGCATCTGCTGAAGGAACATTTCTAGCTCTCTCCAAGACAG	ENA|ACUP03004833|ACUP03004833.1_Chr08_contig_87	46809	1	8.56e-024	Gm08	8207434	1	8.72e-024	30:T>C	30	1	0.005102	0.994898	0.005102	0.994898	0	0.010152	0.010152	0.010152	9	5.4026	1	1	1	1	1	1	1	1	1	1	1	1	1	1	1	1	1	1	1	1	1	1	1	1	1
100055633|F|0--11:A>G	100055633	TGCAGTGTTCAATAGAGATTGATCTGGTATTTGGTCTACAATCCAGTGCATAAATTTTGCCTGAACAGA	TGCAGTGTTCAATAGAGATTGATCTGGTATTTGGTCTACAATCCAGTGCATAAATTTTGCCTGAACAGA	ENA|ACUP03008542|ACUP03008542.1_Chr14_contig_41	47443	1	2.38e-024	Gm14	4015838	1	2.43e-024		11	1	0.005102	0.994898	0.005102	0.994898	0	0.010152	0.010152	0.010152	38	9.32766	1	0	0	0	0	0	0	0	0	0	0	0	0	0	0	0	0	0	0	0	0	0	0	0	0
100055633|F|0-11:A>G-11:A>G	100055633	TGCAGTGTTCAGTAGAGATTGATCTGGTATTTGGTCAACAATCCAGTGCATAAATTTTGCCTGAACACA	TGCAGTGTTCAGTAGAGATTGATCTGGTATTTGGTCAACAATCCAGTGCATAAATTTTGCCTGAACACA	ENA|ACUP03008542|ACUP03008542.1_Chr14_contig_41	47443	1	2.38e-024	Gm14	4015838	1	2.43e-024	11:A>G	11	1	0.005102	0.994898	0.005102	0.994898	0	0.010152	0.010152	0.010152	38	9.32766	1	1	1	1	1	1	1	1	1	1	1	1	1	1	1	1	1	1	1	1	1	1	1	1	1
100055703|F|0--51:A>G	100055703	TGCAGTTACATGCCACTGGCTTGCCATTGAAGGTGTGCAACCTGCTATTCCAGAAAATGCTCCTGTAGA	TGCAGTTACATGCCACTGGCTTGCCATTGAAGGTGTGCAACCTGCTATTCCAGAAAATGCTCCTGTAGA	ENA|ACUP03000776|ACUP03000776.1_Chr02_contig_89	78853	1	3.95e-027	Gm02	8092715	1	4.03e-027		51	1	0.005102	0.994898	0.005102	0.994898	0	0.010152	0.010152	0.010152	16	6.88412	1	0	0	0	0	0	0	0	0	0	0	0	0	0	0	0	0	0	0	0	0	0	0	0	0
100055703|F|0-51:A>G-51:A>G	100055703	TGCAGTTACATGCCACTGGCTTGCCATTGAAGGTGTGCAACCTGCTATTCCGGAAAATGCTCCTGTAGA	TGCAGTTACATGCCACTGGCTTGCCATTGAAGGTGTGCAACCTGCTATTCCGGAAAATGCTCCTGTAGA	ENA|ACUP03000776|ACUP03000776.1_Chr02_contig_89	78853	1	3.95e-027	Gm02	8092715	1	4.03e-027	51:A>G	51	1	0.005102	0.994898	0.005102	0.994898	0	0.010152	0.010152	0.010152	16	6.88412	1	1	1	1	1	1	1	1	1	1	1	1	1	1	1	1	1	1	1	1	1	1	1	1	1
50684858|F|0--54:T>G	50684858	TGCAGTTACTGGAATGAAGATGACAAATACTTGCCATGCCACCTGACACATCACTGCAATAGTGCCTAG	TGCAGTTACTGGAATGAAGATGACAAATACTTGCCATGCCACCTGACACATCACTGCAATAGTGCCTAG	ENA|ACUP03004324|ACUP03004324.1_Chr07_contig_188	4786	1	8.50e-029	Gm07	11046727	1	8.66e-029		54	1	0.994898	0.005102	0.994898	0.005102	0	0.010152	0.010152	0.010152	11.31489	9	1	1	1	1	1	1	1	1	1	1	1	1	1	1	1	1	1	1	1	1	1	1	1	1	1
50684858|F|0-54:T>G-54:T>G	50684858	TGCAGTTACTGGAATGAAGATGACAAATACTTGCCATGCCACCTGACACATCACGGCAATAGTTCCTAG	TGCAGTTACTGGAATGAAGATGACAAATACTTGCCATGCCACCTGACACATCACGGCAATAGTTCCTAG	ENA|ACUP03004324|ACUP03004324.1_Chr07_contig_188	4786	1	8.50e-029	Gm07	11046727	1	8.66e-029	54:T>G	54	1	0.994898	0.005102	0.994898	0.005102	0	0.010152	0.010152	0.010152	11.31489	9	1	0	0	0	0	0	0	0	0	0	0	0	0	0	0	0	0	0	0	0	0	0	0	0	0
100055773|F|0--15:C>A	100055773	TGCAGTTAGTTGCTGCAAGGTAGCATTTTCATTGGATGTCAGGCTCATGTTGATGTTTTCATTTGTTGT	TGCAGTTAGTTGCTGCAAGGTAGCATTTTCATTGGATGTCAGGCTCATGTTGATGTTTTCATTTGTTGT	ENA|ACUP03004782|ACUP03004782.1_Chr08_contig_36	51707	1	1.84e-025	Gm08	2956363	1	1.87e-025		15	1	0.005102	0.994898	0.005102	0.994898	0	0.010152	0.010152	0.010152	22	7.75745	1	0	0	0	0	0	0	0	0	0	0	0	0	0	0	0	0	0	0	0	0	0	0	0	0
100055773|F|0-15:C>A-15:C>A	100055773	TGCAGTTAGTTGCTGAAAGGTAGCATTTTCATTGGATGGCAGGCTCATGTTGATGTTTTCATTTGTTGT	TGCAGTTAGTTGCTGAAAGGTAGCATTTTCATTGGATGGCAGGCTCATGTTGATGTTTTCATTTGTTGT	ENA|ACUP03004782|ACUP03004782.1_Chr08_contig_36	51707	1	1.84e-025	Gm08	2956363	1	1.87e-025	15:C>A	15	1	0.005102	0.994898	0.005102	0.994898	0	0.010152	0.010152	0.010152	22	7.75745	1	1	1	1	1	1	1	1	1	1	1	1	1	1	1	1	1	1	1	1	1	1	1	1	1
50684870|F|0--54:T>A	50684870	TGCAGTTATAGGAACATCCTGAGTAAAGCCATGAAGGATGATGTGAAAGAAAGCTAAAACAAAGTCAAA	TGCAGTTATAGGAACATCCTGAGTAAAGCCATGAAGGATGATGTGAAAGAAAGCTAAAACAAAGTCAAA	ENA|ACUP03007180|ACUP03007180.1_Chr12_contig_9	225998	1	8.50e-029	Gm12	1331238	1	8.66e-029		54	1	0.994898	0.005102	0.994898	0.005102	0	0.010152	0.010152	0.010152	10.95319	7	1	1	1	1	1	1	1	1	1	1	1	1	1	1	1	1	1	1	1	1	1	1	1	1	1
50684870|F|0-54:T>A-54:T>A	50684870	TGCAGTTATAGGAACATCCTGAGTAAAGCCATGAAGGATGATGTGAAAGAAAGCAAAAACAAAGTAAAC	TGCAGTTATAGGAACATCCTGAGTAAAGCCATGAAGGATGATGTGAAAGAAAGCAAAAACAAAGTAAAC	ENA|ACUP03007180|ACUP03007180.1_Chr12_contig_9	225998	1	8.50e-029	Gm12	1331238	1	8.66e-029	54:T>A	54	1	0.994898	0.005102	0.994898	0.005102	0	0.010152	0.010152	0.010152	10.95319	7	1	0	0	0	0	0	0	0	0	0	0	0	0	0	0	0	0	0	0	0	0	0	0	0	0
100055918|F|0--22:A>G	100055918	TGCAGTTCATGAAAATGGTTTTATTACCTCAAGATCTCGTGGAAGATCTGCAATATATAATATGGCTCG	TGCAGTTCATGAAAATGGTTTTATTACCTCAAGATCTCGTGGAAGATCTGCAATATATAATATGGCTCG		0	0	999		0	0	999		22	1	0.005102	0.994898	0.005102	0.994898	0	0.010152	0.010152	0.010152	5	4.88412	1	0	0	0	0	0	0	0	0	0	0	0	0	0	0	0	0	0	0	0	0	0	0	0	0
100055918|F|0-22:A>G-22:A>G	100055918	TGCAGTTCATGAAAATGGTTTTGTGACCTCAAGATCTCGTGGCAGATCTGCAATATATAATATGGCTCG	TGCAGTTCATGAAAATGGTTTTGTGACCTCAAGATCTCGTGGCAGATCTGCAATATATAATATGGCTCG		0	0	999		0	0	999	22:A>G	22	1	0.005102	0.994898	0.005102	0.994898	0	0.010152	0.010152	0.010152	5	4.88412	1	1	1	1	1	1	1	1	1	1	1	1	1	1	1	1	1	1	1	1	1	1	1	1	1
100055960|F|0--43:T>C	100055960	TGCAGTTCCCTTGCAGACAAACGGTCATTCATCTCCTCAAGAATATCAGAGGGCTCTCTTGTCATCCTC	TGCAGTTCCCTTGCAGACAAACGGTCATTCATCTCCTCAAGAATATCAGAGGGCTCTCTTGTCATCCTC	ENA|ACUP03010869|ACUP03010869.1_Chr18_contig_62	3836	1	1.84e-025	Gm18	5287960	1	1.87e-025		43	1	0.005102	0.994898	0.005102	0.994898	0	0.010152	0.010152	0.010152	10	5.84979	1	0	0	0	0	0	0	0	0	0	0	0	0	0	0	0	0	0	0	0	0	0	0	0	0
100055960|F|0-43:T>C-43:T>C	100055960	TGCAGTTCCCTTGCAGACAAACGGTCATTCATCTCCTCAAGAACATCAGAGGGCTCCCTTGTCATCCTC	TGCAGTTCCCTTGCAGACAAACGGTCATTCATCTCCTCAAGAACATCAGAGGGCTCCCTTGTCATCCTC	ENA|ACUP03010869|ACUP03010869.1_Chr18_contig_62	3836	1	1.84e-025	Gm18	5287960	1	1.87e-025	43:T>C	43	1	0.005102	0.994898	0.005102	0.994898	0	0.010152	0.010152	0.010152	10	5.84979	1	1	1	1	1	1	1	1	1	1	1	1	1	1	1	1	1	1	1	1	1	1	1	1	1
50684924|F|0--19:G>T	50684924	TGCAGTTCCTAGCTTTGCTGCCAACACTTAGGCCTAATGTGAGGGTCATTGCTGAATGTGGAAACTGGT	TGCAGTTCCTAGCTTTGCTGCCAACACTTAGGCCTAATGTGAGGGTCATTGCTGAATGTGGAAACTGGT	ENA|ACUP03010855|ACUP03010855.1_Chr18_contig_48	142133	1	8.50e-029	Gm18	4240166	1	8.66e-029		19	1	0.994898	0.005102	0.994898	0.005102	0	0.010152	0.010152	0.010152	19.25532	7	1	1	1	1	1	1	1	1	1	1	1	1	1	1	1	1	1	1	1	1	1	1	1	1	1
50684924|F|0-19:G>T-19:G>T	50684924	TGCAGTTCCTAGCTTTGCTTCCAACACTTAGGCCTAACGTGAGGGTCATTGCTGAATGTGGAAACTGGT	TGCAGTTCCTAGCTTTGCTTCCAACACTTAGGCCTAACGTGAGGGTCATTGCTGAATGTGGAAACTGGT	ENA|ACUP03010855|ACUP03010855.1_Chr18_contig_48	142133	1	8.50e-029	Gm18	4240166	1	8.66e-029	19:G>T	19	1	0.994898	0.005102	0.994898	0.005102	0	0.010152	0.010152	0.010152	19.25532	7	1	0	0	0	0	0	0	0	0	0	0	0	0	0	0	0	0	0	0	0	0	0	0	0	0
100055972|F|0--21:T>C	100055972	TGCAGTTCCTCCCAGCACGTATTACAGCTTCCAGGGACAGAATCAACAACCAGGGGGGTTTCGGCAAAG	TGCAGTTCCTCCCAGCACGTATTACAGCTTCCAGGGACAGAATCAACAACCAGGGGGGTTTCGGCAAAG	ENA|ACUP03003303|ACUP03003303.1_Chr05_contig_523	396406	1	8.50e-029	Gm05	35329603	1	8.66e-029		21	1	0.994898	0.005102	0.994898	0.005102	0	0.010152	0.010152	0.010152	6.14468	4	1	1	1	1	1	1	1	1	1	1	1	1	1	1	1	1	1	1	1	1	1	1	1	1	1
100055972|F|0-21:T>C-21:T>C	100055972	TGCAGTTCCTCCCAGCACGTACTACAGCTTCCAGGGACAGAATCAACAAGCAGGGGGATTTCGGCAAAG	TGCAGTTCCTCCCAGCACGTACTACAGCTTCCAGGGACAGAATCAACAAGCAGGGGGATTTCGGCAAAG	ENA|ACUP03003303|ACUP03003303.1_Chr05_contig_523	396406	1	8.50e-029	Gm05	35329603	1	8.66e-029	21:T>C	21	1	0.994898	0.005102	0.994898	0.005102	0	0.010152	0.010152	0.010152	6.14468	4	1	0	0	0	0	0	0	0	0	0	0	0	0	0	0	0	0	0	0	0	0	0	0	0	0
100056023|F|0--63:T>C	100056023	TGCAGTTCTAAGAGTTTTGGAGTCAAATATCCCAGTTTTGGCTTCCATTCCAGTTCCAAAATTTGGCAG	TGCAGTTCTAAGAGTTTTGGAGTCAAATATCCCAGTTTTGGCTTCCATTCCAGTTCCAAAATTTGGCAG	ENA|ACUP03000620|ACUP03000620.1_Chr01_contig_620	123004	1	3.95e-027	Gm01	48810742	1	4.03e-027		63	1	0.005102	0.994898	0.005102	0.994898	0	0.010152	0.010152	0.010152	13	5.75107	1	0	0	0	0	0	0	0	0	0	0	0	0	0	0	0	0	0	0	0	0	0	0	0	0
100056023|F|0-63:T>C-63:T>C	100056023	TGCAGTTCTAAGAGTTTTGGAGTCAAATATCCCAGTTTTGGCTTCCATTCCAGTTCCAAAATTCGGCAG	TGCAGTTCTAAGAGTTTTGGAGTCAAATATCCCAGTTTTGGCTTCCATTCCAGTTCCAAAATTCGGCAG	ENA|ACUP03000620|ACUP03000620.1_Chr01_contig_620	123004	1	3.95e-027	Gm01	48810742	1	4.03e-027	63:T>C	63	1	0.005102	0.994898	0.005102	0.994898	0	0.010152	0.010152	0.010152	13	5.75107	1	1	1	1	1	1	1	1	1	1	1	1	1	1	1	1	1	1	1	1	1	1	1	1	1
50684942|F|0--39:C>T	50684942	TGCAGTTCTCACAAATGCTCCCTTCATTCTCAATCTTGACTGTGATCATTATGTGAACAATAGCAAGGC	TGCAGTTCTCACAAATGCTCCCTTCATTCTCAATCTTGACTGTGATCATTATGTGAACAATAGCAAGGC	ENA|ACUP03003423|ACUP03003423.1_Chr06_contig_51	291162	1	8.50e-029	Gm06	4940839	1	8.66e-029		39	1	0.994898	0.005102	0.994898	0.005102	0	0.010152	0.010152	0.010152	13.52766	9	1	1	1	1	1	1	1	1	1	1	1	1	1	1	1	1	1	1	1	1	1	1	1	1	1
50684942|F|0-39:C>T-39:C>T	50684942	TGCAGTTCTCACAAATGCTCCCTTCATTCTCAATCTTGATTGTGATCATTACGTGAACAATAGCAAGGC	TGCAGTTCTCACAAATGCTCCCTTCATTCTCAATCTTGATTGTGATCATTACGTGAACAATAGCAAGGC	ENA|ACUP03003423|ACUP03003423.1_Chr06_contig_51	291162	1	8.50e-029	Gm06	4940839	1	8.66e-029	39:C>T	39	1	0.994898	0.005102	0.994898	0.005102	0	0.010152	0.010152	0.010152	13.52766	9	1	0	0	0	0	0	0	0	0	0	0	0	0	0	0	0	0	0	0	0	0	0	0	0	0
100056136|F|0--26:C>T	100056136	TGCAGTTGAGCTTGGCAGATGCATGACTGAGATCATGTATGTTACAAGGTTCACTGCAATCCCCATGGT	TGCAGTTGAGCTTGGCAGATGCATGACTGAGATCATGTATGTTACAAGGTTCACTGCAATCCCCATGGT		0	0	999		0	0	999		26	1	0.005102	0.994898	0.005102	0.994898	0	0.010152	0.010152	0.010152	28	14.27234	1	0	0	0	0	0	0	0	0	0	0	0	0	0	0	0	0	0	0	0	0	0	0	0	0
[truncated: 40,171 more rows]
[truncated: 172 more columns]
