# Supplementary material for: DArT-based evaluation of soybean germplasm from Polish Gene Bank
Source: BMC Res Notes. 2021 Aug 30;14:343. doi: 10.1186/s13104-021-05750-1 (PMC8404325; doi:10.1186/s13104-021-05750-1)
Supplement: Supplementary file 5 — Additional file 5. Pearson correlation coefficients of phenotypic traits. [file 13104_2021_5750_MOESM5_ESM.xlsx]

## Sheet: Correlation coefficients
Pearson Correlation Coefficients
	plants height (cm) (PH)	to flowering (DTF)	days to pod filling (DTPF)	days to maturity (DTM)	Leaflet Shape (LS)	Flower Colour (FC)	Stem determinate (SD)	Mature pod color (MPC)	seeds per 1 pod (SPP)	Pods per plant (PPP)	Seed coat colour (SCC)	seed shine (SS)	seed texture (ST)	seed stamp colour (SSC)	Seed thickness (ST)	100 seed weight (HSW)	Septoria glycines	QY_max (Fv/Fm)
plants height (cm) (PH)	1
to flowering (DTF)	0.41	1
days to pod filling (DTPF)	0.5	0.68	1
days to maturity (DTM)	0.47	0.38	0.53	1
Leaflet Shape (LS)	0.13	0.04	0.07	0.2	1
Flower Colour (FC)	-0.23	-0.27	-0.15	-0.17	0.18	1
Stem determinate (SD)	0.35	0.33	0.38	0.31	0.02	-0.21	1
Mature pod color (MPC)	0.03	0.1	-0.05	-0.04	-0.0049	-0.23	0.12	1
seeds per 1 pod (SPP)	0.34	0.11	0.2	0.14	0.14	0.01	0.15	-0.01	1
Pods per plant (PPP)	0.21	0.25	0.18	0.23	0.09	-0.33	0.17	0.05	-0.01	1
Seed coat colour (SCC)	0.28	0.11	0.21	0.12	0.02	-0.25	0.12	0.15	0.16	0.04	1
seed shine (SS)	-0.09	-0.08	-0.08	-0.1	-0.05	0.21	-0.13	-0.15	0.01	-0.05	-0.32	1
seed texture (ST)	0	-0.05	0.02	-0.01	-0.04	-0.07	0.07	0.08	0.11	0.01	0.03	-0.02	1
seed stamp colour (SSC)	0.19	0.23	0.19	-0.02	-0.12	-0.38	0.17	0.26	-0.02	0.26	0.53	-0.25	0.11	1
Seed thickness (ST)	-0.06	-0.08	-0.11	-0.06	0.23	0.06	-0.02	-0.07	0.07	-0.1	-0.1	0.07	-0.16	-0.09	1
100 seed weight (HSW)	-0.19	-0.21	-0.16	-0.08	0.26	0.01	-0.21	0.01	-0.13	-0.13	-0.17	-0.00034	-0.14	-0.15	0.5	1
Ft_Lss	-0.09	-0.23	-0.2	0.01	-0.11	0.00047	-0.12	-0.14	-0.1	-0.27	-0.68	0.22	0.03	-0.27	0.16	0.28	0.15	0.14	-0.15
