# Supplementary material for: DArT-based evaluation of soybean germplasm from Polish Gene Bank
Source: BMC Res Notes. 2021 Aug 30;14:343. doi: 10.1186/s13104-021-05750-1 (PMC8404325; doi:10.1186/s13104-021-05750-1)
Supplement: Supplementary file 7 — Additional file 7. Table of significant marker-trait associations (MTAs). [file 13104_2021_5750_MOESM7_ESM.xlsx]

## Sheet: Sheet1
Trait	Chr	SNP Position	SNP ID	Adj p-value	Ref	Alt	Flanking Sequence
DAY_FLW	4	2549156	100054238-34-A/C	<0.0001	A	C	TGCAGTAGCAGTTGCAGATTGTTTACCCTTATC[A>C]CTTGTTTGTTGCAGACATGTTTCATGAGCTGGTTC
DAY_FLW	11	11182918	22913663-42-A/G	<0.0001	A	G	TGCAGATGAATTGAGGATTGGTGATATTGTTGATCGCCATT[A>G]GGAAGATGGAGACATTGTTCTTTTCAA
DAY_FLW	15	10903019	22916085-33-C/T	0.002	C	T	TGCAGCAAGAAAAACTTTTCCAACAAAATTGC[C>T]TTTCCTTTTTGGATCCACGTAATCCATGCCTAAAAG
DAY_FLW	17	29223861	14976561-14-A/G	0.002	A	G	TGCAGAGGGAAAT[A>G]GGTATGTGAAGTAAAGAAAAAGGAAGATCATTGAATTGAATTAC
DAY_FLW	20	34891512	22913509-27-A/T	0.048	A	T	TGCAGAGACCAATAATTTCCCTTATA[A>T]TATGACTCACAAGATCGTCCTTGCAACATTTGGACATTTACA
DAY_POD_FORM	10	1499248	22913753-16-A/T	<0.0001	A	T	TGCAGCAAAAAATGA[A>T]TGACACACTTTTTTCTCATTGGTGTAGAACTGGGAAAATAGAACCACCCAATA
DAY_POD_FORM	14	42475240	22917512-19-G/T	0.011	G	T	TGCAGAGGCAAAAATACC[G>T]TGATTGACAAATAACAGCTTTATTGATAGGTATTAC
DAY_POD_FORM	14	44525727	14980405-9-T/C	0.041	T	C	TGCAGAAG[T>C]CACTCCAGCTCCTTCACGAAGTTAC
DAY_POD_FORM	15	10903019	22916085-33-C/T	<0.0001	C	T	TGCAGCAAGAAAAACTTTTCCAACAAAATTGC[C>T]TTTCCTTTTTGGATCCACGTAATCCATGCCTAAAAG
DAY_POD_FORM	17	4279441	14980724-10-C/T	<0.0001	C	T	TGCAGCGTT[C>T]TATGATTGGATTCTTGAATTTCGGGTTGTTAC
FLW_CLR	2	6638418	14979436-28-T/C	<0.0001	T	C	TGCAGGAAGTGACAGGCTTTTCAAAAA[T>C]CCCCTTTTCCATAACTCTCAAGGTGCATATTCCTTAC
FLW_CLR	4	41448968	100044484-66-A/G	<0.0001	A	G	TGCAGAAACCATAAAAAGTTCTGATCCTTGATATCAGTGCCAGCAACTTTGTAGGGATACTGGCT[A>G]GCT
FLW_CLR	6	13913125	14970942-46-G/T	<0.0001	G	T	TGCAGAAAAAATATTCTATTATCTCCATCTTCAATGTGTTGTTTT[G>T]TGAGGCTGAGATCTAGCATTAGA
FLW_CLR	6	47396839	100067752-32-G/A	<0.0001	G	A	TGCAGTACAGTTTGTGACAAGTCATTTGATG[G>A]AACTTCATCCTCTGATGAGCTAACTACGCTAGTTATA
FLW_CLR	8	278126	14976815-8-G/T	<0.0001	G	T	TGCAGCA[G>T]TTGAAAAGAAGAAAGTTTGGAAAGAGTTTAC
FLW_CLR	10	38900631	14974935-68-G/C	<0.0001	G	C	TGCAGTGGACAATGCCTATTGCCTAGGATACGATAAAGGATTTTATGTTCAACCTCTTGGGTGGAAC[G>C]C
FLW_CLR	10	42188377	24388437-49-C/A	<0.0001	C	A	TGCAGAAGAGTGAAACCATAACAGACAACGTCGTCACCATTCTCGGTT[C>A]ATTCGACCACCGTCTCTCCG
FLW_CLR	12	36264409	100065442-30-G/A	<0.0001	G	A	TGCAGCAAAGGAATCAAATTCTGGGAAAT[G>A]AAAAAAAAACACCAAAAAGGTGGTTTGGATATCTATTTC
FLW_CLR	15	4324815	22918321-9-G/A	<0.0001	G	A	TGCAGCAT[G>A]AGCTGGTGGGACAACAATGCACATTGACTTTGTTATACCACATAAAGGAAGTTTAC
FLW_CLR	15	20911663	29305656-9-A/G	<0.0001	A	G	TGCAGGTG[A>G]GGTAAATGTTTCCCTGTCAAGTGTTGTGAGGTTTTCTTCAAAGGTGCCAAAGCTGTCGAA
FLW_CLR	15	47645772	14971388-22-C/A	<0.0001	C	A	TGCAGAATCTGAACAAGGTAT[C>A]AGATTATAAATAATTCAGTTCAGCGGAAAAACATTGCAAACATTGAC
Ft_Lss	8	8857655	22931660-10-A/T	0.005	A	T	TGCAGCTGT[A>T]TCCAAAATGCATTCATCCGCTCCATCACAGACACTCTCAATTTCTACAGAACTTGTCTA
Ft_Lss	12	2176510	14979900-13-C/G	0.032	C	G	TGCAGTCTCTAC[C>G]GAACCCAAACTTAGATACAATCCTTAGTACCCAAAAAAGGCCTCTGCAAGAAAATG
HILM_CLR	1	2016004	40019239-5-C/G	<0.0001	C	G	TGCA[C>G]GATCCCAGGAAGCCCTGCCAAGCTTTTCAAGAAGTTCTTCTGCTTTATCAACAGTTGCCATTTT
HILM_CLR	3	45135486	100054346-53-G/C	0.011	G	C	TGCAGTATATCAAGAAAACAGATACAGCCTCGGCAAGATAAGAAATGAATAC[G>C]CGAAGGACAACACTGG
HILM_CLR	8	8290079	14980618-36-T/A	<0.0001	T	A	TGCAGCACCCTGCAATCCTTATCCAACTGTTCAAA[T>A]ATTTTTAC
HILM_CLR	9	43224659	14977434-14-G/A	<0.0001	G	A	TGCAGGGTTAGAG[G>A]AAAAGTAAACACATATTATTCATTTTAC
HILM_CLR	10	24778011	14972832-11-A/G	0.018	A	G	TGCAGCCAGC[A>G]GGCTGCCACATCGTAGGAAATTTTTTTCTACCCCAAATACATATATAATAATTGCAAT
HILM_CLR	13	41337501	14976821-16-G/T	0.002	G	T	TGCAGCAAGGGTAAT[G>T]TAGTGCAATATTCGTACTTCCAGGAATCTAATCAAACTAGTTAC
HILM_CLR	15	2386247	22916409-66-G/A	0.004	G	A	TGCAGGTTTGTTTTCCTAGCCATTTATTTGTCCATGCTCTACATTATGAAACTTCCATTATATGT[G>A]ACA
HILM_CLR	17	39038176	14977934-13-C/T	<0.0001	C	T	TGCAGTTGAATT[C>T]TATTCCACTAAATGTTTTTACTATTATTACACACCATTGATCAATTAC
HILM_CLR	18	55028007	14978623-5-C/A	<0.0001	C	A	TGCA[C>A]AAACAAGGCTACTTGGGAAACTCTTCACAAGCTCCTATGATTGCCAATTATCCTATTAC
HILM_CLR	20	46396714	24388949-19-G/A	0.004	G	A	TGCAGTTTGGTTTTATTG[G>A]AAGTAAAAGTGATTCATCTTTATTCATTTTTCGCCAACAAATGCATGTTG
PLT_HGT	2	46215733	29306112-39-A/G	0.004	A	G	TGCAGAAGTGAAACAGTTTCTTCAGTCCCATCTTCAGC[A>G]GTGCCTACTTCCTCCTGAACAGAAACAGCT
PLT_HGT	4	6268534	14981724-26-T/G	<0.0001	T	G	TGCAGTGACAATTCACTGGATTGCC[T>G]GTTTATTTGCTTAGGCAACTACTTTTCTTTCAAAAAAAAAAAT
PLT_HGT	10	40930736	14975428-49-G/C	0.009	G	C	TGCAGTTTAGGTTTACACAATATTTTTCTAATGCCATTGCAAAGGGTG[G>C]CCCCATATTGCAGTGCCCCC
POD_CLR	3	1396226	22915733-19-C/A	0.005	C	A	TGCAGTTTCTTGATCTAT[C>A]ATTGTCCTTACATTGCAAACCAAATTAC
SED_CLR	5	38043162	24387993-11-A/G	<0.0001	A	G	TGCAGTCTCT[A>G]GAGAGTCAAGACTCAACCTTTTCTCACACATAATTGTTATGATTACAACCACGAAAGT
SED_CLR	8	8455399	50687201-24-C/T	<0.0001	C	T	TGCAGCTCGGGCTGCTGCTAACT[C>T]TGTGGCAGATTTCATGGTTGCAGCCCGGTTAGCAGCCTGCTGTGC
SED_CLR	9	45304691	50686711-18-G/A	<0.0001	G	A	TGCAGAACCTAAATGGT[G>A]AGAGCCATGGTAATTCCTCCTCAAACATCTTCTCAGCCTTGAAGAACTTTC
SED_WT	4	1539815	14972112-45-A/C	<0.0001	A	C	TGCAGATGGATAATAATAATTTTGTCCCCCAATTTGTAAAACTC[A>C]CATCCAAAAGAAAAATGTTGTAAC
